# Supplementary material for: De novo human genome assemblies reveal spectrum of alternative haplotypes in diverse populations
Source: Nat Commun. 2018 Aug 2;9:3040. doi: 10.1038/s41467-018-05513-w (PMC6072799; doi:10.1038/s41467-018-05513-w)
Supplement: Supplementary file 4 — Supplementary Data 1 [file 41467_2018_5513_MOESM4_ESM.txt]

##########################################################################################
# Supplementary Data 1: NUI sequences in FASTA format
# Fasta entry names format: chromosome:breakpoint1-breakpoint2
# Breakpoint information is further described in supplementary notes 
##########################################################################################
>chr1:3104582-3104582
GGACGGGGGTTCTGAGATAAGCAAGCCCCCACCAGGTGAGACCGGCGGAGCTGTGGCCACCGAGGTCCCGGGAGCTGGTGCTG
>chr1:4939497-4939534
TTCTCCATATGACGTCAGTGTCCTCCATATGACATCAATATCCTCCATATGATGTCAATATCCTCCGTATGATGTCAATATCCTCCGTATGATGTCAATATCCTCCATATGATGTCAATATCCTCTGTATGATGTCAGTGTCCTCCATATGATGTCAATCGCCTCCATATGATGCCAATATCCTCCGTATGATGTCAATGCCCTCCGTATGATGTCAATGTCCTCCGTATGATGTCAGTGTCCTCCAGATGATGTCAATATCCTCCATATGATGTCTATGTCCTCGTATGATGTCAGTGTCCTCCGTATGATGTTAATGTCCTCCGTATGATGTCGGTGTCCTCCGTATGATGTCAGTGTCCTCCGTATGATGTCAGTGTCCTCCATGTGATGTCAATGTCCTCGTATGATATCAGTGTCCTCCATATGATATCAGTGTCCTCCGTATGATATCAGTGTCCTCCGTATGATGTCAATATCTTCCGTATGATGTCAATATCTTCCGTATGATGTCAATATCCTCCATATGATTTCCGTGTCCTCCATATGATGTCAATGTCCTCCATATGATGCCAATGTCCTCCGTAAGATGTCAATATCCTCTATATGATGTCAATGCCCTCGTATGATGTCAGTGTCCTCCGTATGACGTCAATGTCCTCCGTATGATGTCGATGTCCTCCGTATGACGTTGGTGTCCTCCGTATGATGTCGGTGTCCTCTGTATGATGTCGGTGTCCTCCGTATGATGTCGATGTCCTCTGCATGATGTCAATGTCCTCGTATGATGTCAGTGTCCTCCGTATGATATCAGTGTCCTCCGTATGATGTCAATATCTTCCGTATGATGTCAATATCCTCCATATGATTTCCGTGTCCTCCATATGATGTCAATGTCCTCCATATGATGCCAATGTCCTCCGTAAGATGTCAATATCCTCTATATGATGTCAATGCCCTCGTATGATGTCAGTGTCCTCCGTATGACGTCAATGTCCTCCGTATGATGTCGATGTCCTCCGTATGACGTTGGTGTCCTCCGTATGATGTCGGTGTCCTCTGTATGATGTCGGTGTCCTCCGTATGATGTCGATGTCCTCTGCATGATGTCAATGTCCTCGTATGATGTCAGTGTCCTCCGTATGATATCAGTGTCCTCCGTATGATGTCAATATCCTCCATAGGATGTCAATATTATCCATAGGATGTCAATATCCTCCGTATGATGTCAATATCCTCCATATGATTTCAGTGTCCTCCATATGACATCAATAGCCTCCAAATGATGTCAGTATCCTCCGTATGATGTCAGTGTCCTCCATATGATGTCAATGTCCTCCATATGATGTCGGTGTCCTCCATATGATGTCGGTGTCCTCCGTATGATGTCAGTGTCCTCCGTATGATGTCAATATCCTCCATATGATGTCAACATCATCCATATGATTTCAGTGTCCTCCGTATGATGTCAATGTCCTCCATATGATATCAATATCCTCTGTATTGATATTGATATTGATATTTGGAGGATATCAATATCCTCCAAATGATGTCAGTGTCCTCCATATGATGTCAATGTCCTCCATATGATGTCGGTGTCCTCCATATGATGTCGGTGTCCTCCGTATGATGTCAGTGTCCTCTGTATGATGTCAGTGTCCTCCATATAATGTCAATATCCTCCATATGATGTCAATATCCTCCATATGATGTCAATATCCTCTGTATGATGTCAGTGTCCTCCATATGATGTCAATCGCCTCCATATGATGTCAATATCCTCCGTATGATGTCAGTGTCCTCCGTATGATGTCAGTGTCCTCCGTATGATGTCAATGTCCTCCGTATGACGTCAGTGTCCTCCATATGACATCAATATCCTCCATATGACA
>chr1:5387143-5387161
AGACATAGACACACACAGAGACACACAGACACAGGCACACACAGACATAGACACACACAGACACACATACACAGACATAGAGAAATGCACACAGACACACATAGAGACACACACAGAGACAAGACACAGAGACATACACACAGACACAGACACACACGTAGAGACACACACAGGCACACACAGACACATGGGGACAAGACACAGAGACATACACACAGACATAGACACACACAGAGACACACAGATACAGGCACACACAGACATAGACACACACAGACACACATACACAGACATAGAGAAATACACACAGACACAGACATAGACACAGAGACACACACAGATTCACACATAGACACACACAGACAGACACAGAGACACACACAGACACACAGAGATACACAGACACAGAGACACACACACAGACACACACACGTGCAGCTCCCTGCCCCGCTCCTCCCAGTATCATAATTTGTGGTTAGATCAATATTCAACATTTACATAATTATGTAATTATTATTCACAGCTGAGCCACAAAGTAGTTCTATGATTACATTTCCTTTCCTGATCAACTTTGCGCTTTCCCTAGGAAGAATAACCACAGGACTTTCCTTTGCAAGGTTTGTAGGCTGCTTCCACTACTGCCCCCCGAGATTATAGCCAGAGCTGCAATGTCACTGGCTTTATGGAGCAAAGCCTCAGCTAGTCTCGCCGGCCCACGTTTCTCTTTCTGGGCCATATGCCCCCTGACTTCTCCTTCCTCCTCCTCCACAACGGACCTATTGTTCTCTAGAGCTGCTGCACAGACACCGGCATCCCGGGAACGTCCTCACCGCCCTGGGAAACTGTCTTCTTTGATGATTTGCACCCAGGTTTGAAGGACCTTATGGGAGCTGAATAGTTTGAGATGGCTCAAATCTGAAATACTCACATTGCACCCTCGGGCTTGATTCATAGCTTAGTTGGGTGTGATCTAGCCTAGAGATTTTCCTTCTGAACTTTCAAGGTATTCTTGCAAAATCCTAGGAGAGATGCAACACCGTTTTGATGCAACCCGCTCTTGCCTTCTGGGAGCTTTTAGTGTCATCTCTTAATCCCTCACTCTGCATATCTATCACTGTGTGCCCTGGTGTGTGCGTGGGTCTTTTTCACTCCTTTTTCTGGGTTCTCAATTGGTTTCTTCAGCTTAGAAACAACTCCTTTCTTTCTGGAAAATTTTCTTCCCCTCGATTTTTTTTTTTCATTCTTTTTCTGGAACACCTGTGGATATGACATTAGGTCTCCCAGATTGAGCCTCTAATTTTCTTCTCTGGACCATTTTCTACCTCTTTATATTTCTGTTCTAATCCCAAGAAATATCTTCCCCTTTATTTCCCTGTCCTTCTAGTCAAATGTTAATTCTACTCGCATGGTTTTCATTTCTAAAAGCTTTCCTGATTTTCGGAAGGTGCTCCTCTTTAGAGAAGAACATCGTGTTCTTTCAAGGATACAGTATATTCCCTTATATCTCAGATGTCATTAATTTTACACACATGGAGCGTTCTCCTGCTTTGTGCCTGATTCCTGTCTTCTCTGAGTTTCTCCCCTGTGTTTGCTTGTTCTGCTCTGACTTTTACGTTACAGGCTTTCCTAAAATATTTGTGTGGTTATATTTAAGAGTGAGGTGCAAAAACGACATTAAAAATACTAGATAAAAGACCCTCATGGCTGGGTGCGGTGGCTCACACCTGTAATTCCAGCACTTTGGGAGGCCGAGGCAGGCAGATCACCTGAGGTCAGGAGTTGAAGACCAGCCTGACCGATATGAAGAAACCCCATCTCCATTAAAAAATACAAAATTAGCCAGGTATGGTGGTGCATGCCTATAATCCCAGCTACTTGGGAGGCTGAGGCAGAGAGTTGCTTGAACCCCAGAGGCAGAGGTTGCGGTGAGCTGAGATTGCACCATTGTACTCCAGCCTGGGCAACAAGAGCAAAACTCCATCTCAAAAAAAAAAAAAAAAGACCCTCACATCCCATGGAAGATCTGGGAGCTGCTTCCAGCTGAGGTCCCCATGGCTGACCTGGCTGGCCACATGGGTGAGCCTGTTGGCCTTCCTGGGAAAGTGTCTGATGTCTGGGGTTATGGGCTTGGTCTTCAACACTCAGGGAGCAGACAGGGGGGTGGTATGGGCCTTCCCTGCCCAGCATGCAGACTTGCACTATTTTCAGTTCCGTGTTTTATCCTTGTTCTCAGATATGCCACCTCCTCCAGACCAGGACCCTCCATTTTAGCTGGGAGAGGAGATGGACGGTCCCTTGATTACAGGTGGCCAGGGGCAGTCTTGGGGCTGAACTGCTCCTGCGCAAACCCATCCCTGAATTTTCAGCTTTTTCTTTTCTATTTTCCTCCCTACCTGAGCATCACCTGGTACCTGGGATCTCAGAGCTTTTCTAGGAGCCTTTGAGACAAATGGGTCCACCTCCTCCTGTTTCCTTCTTCCCCTGCAGGCTTAGATCGCCGTTTTCCTGCTAGGCTAAGCTTGTCACCGTTTTATCATCTGCTTTTTTTCTCCCAAGCTTTGTCAGCTCAGTCCTCCGAAATATCCTCACTGGATTTCTTTGTCCTTGTGTGTTTACGCTTCTTTTATCCCTGTGTTGTAATTCTGGTGCATTTGCGGAGGGAGCTGTGATAAGTATGTGTGCTCCATCCATCACGTTTAACGGGAAGCCTCTGCCTGCTTTCTGTCATTCCCTGTTCCAATTCCGTTCTCTATTAGGGTCTCATCACAGGTGGTCTCTGCAGCCTATAAGACCCGCATCCTCACTGTTTGCACGCCTATTTTCTACCTTTTGGCTCCATGCGATGTTGTTAAAGAAGGCAGAGGCCTCAGTCTGAAGGTGGCTGCAGGAGCTCCACGTCCAAAAGAGCAGCCTGGGAGCTACATGGGCTTGCTCCTCTGCAAAACAAGCAAAGCAGGTCAGAACTACACACACACACACACACACACACACA
>chr1:5593290-5593282
GGTGGAAAATATCCTGTGTGGCATGCACAAGGGAGGATCCAGAACCCCGGAAGCCC
>chr1:7574107-7574106
CCCTGGTGATGGTCAGCCTGGCTCCTGCCCTGGAAAGGCTCTCAGGCTTCCTGGACAGGATCCCAGTCCGTGGGGATGAGGTGGGGCGACCACACCAGTAGCTCATCCACTGAAGGTGCTGGAACCACGTGGCCTCCTGTCCCATGGGCAATCCCTTGCCTCACAGTGCAAGTTCCCTCTCCAAATAGCTTCCCTTCAGCTCTCCTCTTCCCCAGAGGAGGTCTCAGCTCACAGGGACGCAGGGGTTACCACTTAGCTGGTATTCTAGGCTAAACAGTGTCTTTACAAAATTCACATCTACCTGGAAG
>chr1:7856598-7856598
CGAGGCCTCCAGGCGCTCCCACACAGCCAGCCTGGGCCTTCGGGAAGGTTCCCCAACTGTCAGC
>chr1:9624025-9623981
CGCCCACCTCGACCTCCCAAAGCGCTGGGATTATAGGCATGAGCCACCTCTCCCAGTTATTATGTGTGTTTTCTAAAAAGTTTGGACTGGGCATGGTGGCTTACACCTGTAATCCCGGCACTTTGAGAGGCCAAGGCAGGAGGACTGCTTGAGCCCACAAGTTCAAGATCAGCCTGGGCAACATAGTTGAGACCCCTCTAAAAAAATTAAAAAGTTGAGGGTGGTGGCCTGCCCCTGCAGTCCCAGCTACACAGGAGGCTGAGGTAGGAGGCTCGCCTGAGCCCAGCAGTTCAAGGCTGCAGTGAGCAGTGATCGTGCCACTGCACTCCATCCTGTCTCAAAAAAAAAAAAAGTTTCAACCACTATAAATTCAAATAAGCAATTGTTTGGAATGAGAGAGGTCTAAAATATTTTTCAAATATAGAAGTCTTTCTAATTTAAAATATTCATCTTTTAGCCATGGAGAATTAAAATTTCAATGATGTATTTATTCTAATAGTGACTCAGTCCAATCCACCTCTTCATGGAAAGCCCAGGAGGTAATTTTCCAGGTTAACAATAAGTTGTGTTTTTTTTGTTTTTTTGTTTGTTTTTGAGACAGAGTTTTGCTCTTGTTGCCCAGGCTGGAGTGCAATGGCACGGTCTCAGCTCATTGCAACCTCTGCTTCCCGGGTTCAAGTGATTCTTCTGCTTCAGCCTCCAGAGTAGCTGGGATTACAGGCACGCGCCACCACGCCCAGCTAATTTTGTATTTTTAGTAGAGACGGGGTTTCTCCACGTTGGTCAGACTGGTCGCGAACTCCTGACCTCAGATGATCTGCCCGCCTCAGCCTCCCAAAGTGCTGGGATTAATAAGTTTTTATCATACAATCAAGAGGTGTTTTCCGGAACAGGCATAGAAGAGGCAGTCTCAATGATCACTCCCAGGAATAGGCTAAGATGGCAAAAGACTCTTTTTTTTTGAGATGGATTTTTGCTCATGTCGCCCAGGCTGGAGTGCGATGGCGTGATCTTGGCTCACGGCAACCTCCGCCTCCCAGGTTCAAGTGTTTCTCTTGCCTCAGCCTCCCCAGTAGCTGGGATTACAGGCATGCGCCACCACACCCGGCTAATTTTTTTGTAGTTTTAGTAGAGATGGGGTTTCACCATGTTGGTCAGGCTGGTCTTGAACTCCTGACCTCACGTGATCTACCTGCCTTGGATTCCCAAAGTGCTGGGATTACAGGCGTGAGCCACTGTGCCTGAGTGGCAAAAGACTCTTGTTGCCACAGACAGTTAAGGATGGTGTTTGTATATAAGGTACTTCTAGTACCCTGCACATTTTGGGGTGTCTGCCAGTCACAGGCGCATTACTCTGTGATACTGGGTAGGTCCTCCTGGGGTTGGATTTTCCCGGGACTAACCAAGCAGCATGAGTTGAGATGACAAAGTCCCCTTATAGATGGGACTTCCTCAAACTCCCCTGAGAGCTTGACACATTCGGAACAAAGGGTAACCTGCCTAAAATCTCATGTGTCTTGGGGTTCCCAATCTTTTCAGATTGGACACTGGATGTGATCCCAAAATCATGCCCCCCAGATGGTGAAGACTAAGAGAGAGTGCTCCCCCTTGTCACAAGTCAAGCTCTCGAGGACATAAAACAAGACAAGAGGGAGCCTGATATAGTTTGGCTATTTGTCCCCCCAGTCTCCTGCTGGATTGTAATTGCCAATGCTGGAGGTGGCGCCTGATGGGAGGTGACTGGATCATGGGGTGGATTTCTCATAAATGGTTTAGCGCCATCTCCTTGGTGCTGTCCTTGCGATAGTGAGTGACATCTCATGCGGCACCTTCTCCCACCCGTGTCTGCTCTTGTCATGTGCTGTGCCTGCTCCCACCTTGCCTTCCGCATGAGTAAAGGCTCCCTAAGGCCTCCCAGAAGCCAGGCGGATGTCAGCACCATGCTTCCTGTACAGCCTGCAGAACCGTGAGCCAATTAATCCTCTTTTCTTTATAAATTACCCAGTCTCAGGTATTTCTTTGTTATGCTTTTTTTTTTTGAGACTGAGTTTTGCTCTTGTCCCCCAGGCTGGAGTGCAGTGGTGCGATCTCGGCTCACTGCAAGCTCCGCCTCCCGGGTTCACGCCATTCTCCTGCCTCAGCCTCCCGAATAGCTGGGACTACAGGCTTCCGCCACCACGCCCAGCTAATTTTTTGTATTTTTCATAGAGACGGGGTTTCACCCTGTTAGCCAGGATGGTCTCGATCTCCTGACCTCGTGATCCGCCCGCCTCGGCCTCCCAAAGTGCTGGGATTACAGGCGTGAGCCACCGCGCCCGGCCGTCTCGGGTATTTCTTTACAGCAATGCAAGAACTGTGCAGGCCAGGTGCAGTGGCTCACGCCTGTAATCCCAGCACTTTGGGAGGCCGAGGAGGGTGAATCATGAGGTCAGGAGTTCGAGACCAGCCTGGCCAACATGGTGAAACCCCATCTCTACTAAAAATACAAAACTTAGCTGGGGGTGGTGGTGGGTGCCTGTAATCCCAGCTACTCGGGAGGCAGAGGCAGGAGAATCGCTTGAAACCAGAAGGCAAAGGTTGCAGTGAGCCGAGATTGCACCACTGCACTCCAGCCTGGGGGACAAGAGCAAAACTCAGTCTCAAAAAAAAAAAAAAAAAAGAACTGCCTAACACAGTATCTCATCCAGTTTTTATTGTGGGGACCCTGAGCAAGATTCGTCTAAATAGGCCGGGCACAGTGGCTCACGCCTGTAATCCCAGCAACTTTGGGAGGCCGAGACGGGCGGATCACGAGGTCAGGAGATCGAGACCATCCTGGCTAACACGGTGAAACCCCGTCTCTACTAAAAATACAAAAAAAAATTAGCCCGGCGTGTTGGCGGGCGCCTGTAGTCCCAGCTACTCTGGAGGCTGAGGCAGAAGAATGGCGTGCACCCAGGAGGCGGAGCTTGCAGTGAGCTGAGATCGAGCCACTGCACTCCAGCCTGGGCAACAGAGCGAAACTCTGTCTCAAAAAAAAGAAAAAAAAAAAAGATTTGTCTAAATAGAAGCTGACCTGGTCAGAACAGCAAAACTGACCAGTATGCAGGGCCAGCTTGAACAGTGGACTTCTAGGAGTTTTAAGTCTGTGTTCCACCCTGTGGTGCCCTTGTCTATGACAGAACAAGACAGAAAGACAAAGACAGAGGAAAATACTATTCCTGGGGGGAAAAGGATCAGACAATATGAATATTCATAGCAAAAAGCACACCAAGCCAGGCGTGGTGGCTCATACCTGTAATCCCAGCACTTTGGGACGCCGAGATGGATGGATTACCTGAGGTCAGGAGTTCTAGACCAGCCTGGCCAACATGGCGAAACCCTGTCTCTACTAAAAATACAAAAATTAGCCAAGCATGGTGGTGGGCACCTGTAATCCCAGCTACTCAGGAGGCTGAGGCAGGGGAATGGCTCGAACCTGGGAGGGGGAGGTTGCAGTGATCCGAGATCACACCATTGCACTCCAGCCTGGGTGACAGAGTGAGACTCTGTTTAAAAGAAAAAAAAAAGTACATCAGGGTTGCTATACCCAAGACTAATCATACAAATCTTTTTCTCTCATTAATCAAGATTTTGGAGAGGAAAAAGAGATAAACAGTAATTTTTACCATCTGCTCAACCAGACTCTACAGAGAGAGAGGCCAGTAACCTGGCTGGTAAGAATTTCTTACCCTTCTGCTGGCTTCTCAGGCCTTGGGTTCCCTTGACTACAGCTTCTAGAAGAGCAGAGTGGTTTTGGAATCCTGCTCACTGTGCCAAAACTACATGGGCCCAGGGCAAACTTCTCCTTCCACCTCTGAAGTTTTGATGAAAATCAACTGATAAAAGGCAGATTAAGAGGAGAAAAGGGCTACTTCGTAGGACGAGGCAGCAGGGTCACTTGAGCCCAGGAGTTTAAGGCTGTAGTGTGCTGTGGTCATGCCTGTGAAAAACCACTGCACTCCAGCGCGGGCAACATAAGTGAGACCCTGTATCAAAAAAAAAAAAAAAAAAAAGAAAAAGAAAAAAAGGAAAAAAGGCATACAAATTTATTAACTATGGTATTGCAGCAAAGAGAGAGTTTAGGGCCGGGCGCGGTGGCTCCCGCCTGTAATCCCAGACTTTGGAAGACGGAGGCGGGTGGATCACCTGAGGTCAGGAGTTCGAGTTCAGCCTGGCTAACATGGTGAAACCCCGTCTCTACTAAATATACAAAATTAGCTGGGCATGGTGGCATGTACCTGTAGTCCCAGCTACTCTGGATGCTGAGGCAGGAGAATCGCTTGAACCTGGGAGGTGGAGCTTGCAGTGAGCCAGGATCGTGCCACTGCACTCCAACCTGGGCGACAGTGAGACTCTGTCTCAAAAAAGAAAAAAAAAAGTTTAATTATTAATAATTTGAGGCCAGCCACATGGAAGGTGGAGTTATTATTGAACTCGGTCTCCCCAAAGCTCGGAGGTTAGGGGTTTTTCAAGGACAGTTTGGTGGCAGGGGCTCGGGGATGGATGCTGCTGATTGGTTGGGGATAAAAATCACAGGGTGTAGGAAATGGTCCATCTATCTCTGGCTGGGGCTACAGGACTGGTTGAGTCATTAGTCATGAGTCTGGAGGGGGTCAGTCTGAAAAACATCTCAAAAGACCAATCCTAGTTTCTACAATAGTGATGTTATCTATAGGAGCAATTGGGGAAGCCACACATCTTGTGACCTCTGACCATATGACTCCTGAGCAGTAAGGAATTATAGAAACTATGCTCCTTTTTTTTTTTTTTTTTTTTTTTTGAGATGGAGTCTCACTCTGTCACCCAGGCTGGAGTGCAGTGGTGTGATCTCGGCTCACTGCAACCTCCACCTCCCGGGTTCAGGCAATTATCCTGCCTCAGCCTCCTGACTAGCTGGGATTACAGGTGCCTGCCACCACACCTGGCTAATTTTTTGTACTTTTAGTAGAGACGGGGTTTCACTATGTTGGTCAGGCTGGTCTCGAACTCCTGACCTCGTGATCCATCCGCCTCGGCCTCCCAAAGTGCTGGGATTACAGGCGTGAGCCACTACGTCTGGCCAACAATGCCTATGTTTTAACAAAATTCAGCCTCCTCCCATAATCCTAATCTTGTGACCTTTCATTAGTCTCACAAAGGCGGTTTCAGCCCCCAAACAAGGACGGCTCAGTTGTAGGGAGGGACTATTATCATCCTTGCTTCAAAGTTAAACTATAAACTGAATTCCTCCCAAGGCTAGCTTGGCCCACGCCCAGGACTGAGTGAGGACAGCCAGCCTGGGAAGCTAGAAGCAAGATGGAGTCAGCCATGTTAGATTCCTCTCACTGTCATAATCTGTGCAAAGGCAGTTTCGATCTGAAGTGTAGAAATTCAGGATTGTTTACATAGATAAAGTTCAGGGCCGCTTAACAGAATTTCAACATATTTCTCTATAAGGCTTAATGCAATCTGATTAGCTGAGGTGGTCTTTTTCTTTCAGGAAAGGTATATTTTAACCTTAACACTGAAGATGTAACAGTCTTGGGGTCCTTTGGGCCATCTGGTCTGAGTTAGGCACAGGACAATAGAGGAGGCAGTTAATTTATAACAAAGATCAGTGATTGGAGGGGAAGGAGGTCTGGTCTCTGATCTCTCCTAGTCATTTACAGAACAAGAACAATGGGGAAGAAAGTCAATCTGCAATCTAAGAAAGGCAGGAGTTACAAACATGCTATGTGAATCAGTCTCCAGGGCTTAGTTCCCTTCTGCCCTAGTAAATTTAGAGGGTCTCCAAATTTTATTTTACAACTCAAAATTCTATGAACCCAGCCAGGCGTGGTGGCTCACACTTGTAATCCCAGCACTTTGGGAGGCCGAGGTGGGTGGATCACGAGGTCAGGAGTTCGAGACCAACCTGGCTAACATGGTGAAACCCCGTCTCTCCTAAAAATACAAAAATTAGCCGGGTGTGGTGGCGGGTGCCCATAATCCCAGCTACTTGGGAGGCTGAGGCAGAAGAATCACCGGAATCTGGGAGGCAGAGGTTGCAGTGAGCTGAGATCGTGCCACTGCACTCCAGCCTGGGCGACAGAACTAGATTTCGTCTCAGAAAGAAAGAAAAAAAATTCTAAGAACCCAGAGGGATTCTTGTATCAGGACTCGCTGCTGTCTCCCACCCAGGCCATTTGTATAGGGAGTAAGACCCCACCCCAAGGCACAGGTCAGAGGTATGTATGTATGTATTTATCTTTGAGACAGAGTCTTGCTCTGTTGCCCAGGCTGTAGTGCAGTGGCGCGATCTTGGCTCACTGCAACCACCCCATCTCGGGTTCAAGCGATTCTTGTGTCTCAGCCTCCCAAGTAGCAGGGATTACAGGCGCACGCCACCACCAAGCCCGGCTAAAGTTTTGTGTTTTTAGTATAGATGGGGTTTCGC
>chr1:10971095-10971076
CCCGGGTTCCAGTGATTCTCCTGCCTCAGCCTCCTGGGTAGCTGGGATTACAGGTACACACCACCATGCCCTGCTAATTTTTGTATGTTTAGTAGAGATGGGGTTTCGCCATGTTGGCCAGGCTGGTCTTGAACTCCTGACCTCGTGATCCACCCGCCTCGGCCTCCCAAAGTGCTGGGGTTACAGGCGTGAGCCACCGTGCTCGGCCCCAGCCTGTATTTTTTAAAGTACACGTGAGTATCCCATAATCCATGTCAAGCAGATTCAGGGGAGACCTCCCAGTTTCTCTACCAGCTCTCCTAGACAGTGGGAGGCTGTGTCCACAATGAAGCCCTGAGGCCTGTAGGAGTCAGACATATGTCTCATACCTGCAGAGGAACACAACATTGGGTTCATTATTGATTCAGTGTCATGTGTATTCTAACATTTACTCGATTTCTCTAATACTCCGTCTGGCTCTGTGATGGGCTGGAAAATGATGGTGGGGAGTTTGGGCCGCTGGTCCTGCTGCTCTGTTCCTGGATAAGTCCTTTCATCTCTGGATGACAGTAATTATTATTATCATAAGAGCTGTCACCTTTAGGCAAGTGCTCTGCAGTGATCACCCTGTAAAGACTTTTATATGTGTTAACTCATTAAAGTCTCACATCTTATGAAGTCCCATCACTGCCATCGTCACCACCATCACCACCATTACCACCACCATACTACCATCACTATTATTACTATCATCACCATCATTATCATACAATCAACTCACAGAAATAAACTGAAACTAAGCAACAGGTACACACACACACACACACACATACACACAACAGAGGTGGGATTCAAACCCAGATGCCTACTGACACCAGTGCCTATGCTGTTTTTTTTTTCTTTTTGAGACAGGGTCTCACTCTGTCCCCCAGGCTGGAC
>chr1:12565679-12565676
TGGCCTGCAGGCCAAATGCAATTTCATGGAAACCTCAGGAGTCAAATCCTCTCCAAAAGGCTGGGCTGGGGCCACACCATGAAGACACAAGTCTGTCTGCAGCTCAAGGATGGTCAGAAAAATCGGGACTAAGACAAGACCCCCACTTCATCCTCCTCGTTTATCCCTGCCCACTGAGACGTGCTCATCCCCAGTCTGTTTCCTGGGAGAGCCAGTGAGAGGCATCTGCCCTGTGGGCTCACTTGTGTCTAGACACACTAAGGGTCGGGCGATAGATGGGTGTGGACATTCCAGGAGGACGTCTTTAGCAACGCCCCATACTTTGGTAACATGTCCTCAAGGACCAAAAAGGAGACGGGTCCTTGAGGACCCATCTTGGGGCCTCGTCGTTTGCTGTCACCTGGTACTGTAGTCAGCAAGGGGACTTGGGGGTCAGGCAGAGCTGGTTCTAGATCCCTTGAGCCCAGGAGTTCCAGGCTGCAGTGAGCTATGATTGTGCCACTGCACTCCAGCCTGGACAACAGAGAAACACCCTGTCCCTCTAAAAAAAAAAAAAAAAAAAAAAAAAAAAATACCTGTCTCCAGTGCTCACAAGCCTATTAACCTGGGCAAGGGTTTCCCCTGATGAGTGTCTTGTCACTTATGAAATGGGCTTCATAATACCACTTTTCAAAAGGTTAGTGTGGGCCGGGTGCAGTGGCTCACACCTGTAATCCCAGCTTT
>chr1:13470170-13470153
TCACTTGAACCTGGGAGGAAGAGGTTGCAGTGAGCCGAGATCGCACCACTGCACTCCAGCCTGGGCAACAAGAGCGAAACTCTGTCTCAAAAAAAAAAAAAAAAAAAAGAAGGTACTTTTGTCAAGGTAACTGGATATAACTTTTTTTTTTTTTTTTTTTGAGATGGAGTCTTGCTCTGTCACCCAGGCAGGAGTGCAGTGGCGCGATCTCAGCTCACTGAAAGCTCCGCCTCCCAGGTTCACGCCATTCTGCTGCCTCAGCCTCCCGAGTAGCTGGGACTACAGGCGCCCGCCACCACGCTCGGCTAATTTTTTTGTATTTTTAGTAGAGACAGGTTTCACTGTGTTAGCAAGGATGGTCTCGATCTCCTGACCTCGTGATCTGCCCGCCTTGGCCTCCCAAAGTGCTGGGATTACAGGCATGAGCCACTGCGCCTGGCGAGAACATTTTTTTTTTAAACAGTTAATTGGCCGGGCGTGGTGGCTCACGCCTGTAATCCCGGCACTTTGGGAGGCCAAGGCAGGTGGATCATGAGGTCAGGAGATCGAGACCATCCTGGCTAACATGGTGAAACCCCGTCTCTACTAAAAACACAAAAAATTAGCCGGGCATGGTGGCGGGTGCCTGTAGTCCCAGCTACTCAGCA
>chr1:16050023-16050024
GGGTGCTGTGGGGGTGAAGCTGGGTCCTTGGGGGCCCAGATCACTGCATGGGCATTGTCTGGGCAGGAAAAAATAATGGCA
>chr1:16089599-16089602
CCACTGTGCCCCGAACCTGCCTGTGAGGGGTAGCTGGGCTCGTTACTTCCCTGATACGCATG
>chr1:16338757-16338805
AAAGAAAAAGAAATAAAAAATTCCATTCCATCACACATTTAGACATTCATAGAAGAAGGATGTCTGGGCTGGGTGCGGTGGCTCACGCCTATAATCCCAACACTTTGGGAGGCTAAGGCAGGTGAATCACCTAAGGTCAGGAGTTCAAGACCAGCCTGGCAAACATGGTGAAACCCCGTTTTATGTTTA
>chr1:19769885-19769913
CTGAGCATGTGTGCAAAGTGCGGCTTTGCACGCACCCCAGGGCACGTATGCTTTGCGGCTTTGCATGCACCCCTGGGCACATGTGCTTTGTGTACAGCGGCATCTTTGCACACACCCTTCCTCTGGCTGGAAATCTCTTGACCCCCTTTGCCTACTTACTTTTGACCTTTCCTTCATCCCTTCGCTCAGTCATCACCTCCCAGGGGAAGCCTTCTGGGTCTCCTGACTTGCACACTCCCAGCACCACATCGACCATGGTCACAGCTGTGCCCCTAGTTACATGATTCTTTGACTGGTAACTGGCTTCCCACGAGACCACACGGTGCCATTTAGGCAGGGTCTGTGTCTGGTTTTGTTCACTTCCAGGGCTTGACCCGGCACCTGGCACATCACACACACTTGGTAAATATCTGTTGAATGAATTAATGAAATAGATCTTATGGCCCCATCTTATGGATCAGGAAATCAGTTCAAAGAGGTTAGGCAATTTACCTGAGGTTGCTCAGTACACGGCAGTGTGGGACTCCCTATGTTGGCTTCTTAGGACTGCTGTAACAAATTCCCACAAACTGGGCAGCTTAAAGCAACAGGAATCTCTTCCCTCACAGTGCTCTTGGCCAGGAGTCTGGAATCAAGGCATCAGCGGATCACACCCCCTCTGAAGGCTGCAGGGGAGAATCCACTGTGCCTCTTCTAGCTTCTGTTGACTCCAGGTGTGCCTGGTTTGTGGCTCCCTCACTTCAGTCTTTGCCTTCTTCTGCCTGTGGCCTCGTCCTTCCCCCTTTCCTCTCCTCTGTGTGTCTTTTATGAGAACTCTTGTGTAGGGTAATCTCATTTCGAGATTTTTAACTTAATTATATCTGCAAAGACTCTTTTTCCAAATAAGGTCACATACACAGGTTCTGGGACACAGATGTATCTTTTTTGTGTTGGTTGGGTTGGGGTGTGGTGCACTCTTCAGCCCTCTATACCAGGATTCCCCAACCCCCCAGGCCACGGACTGGTACCAGTTCATGGACTGTTAGAAACTGGGCCACAAAAGCAGGAAGTGAGCAGTGGGCAAGTGAATGAAGCTTCATCTGTATTTTCAGCCGCTCTCCATTGCTGGCATGGCTGCCTAAGCTCCACCTCCTCTCAGATCAGCGGCGGCATTAGATTCTCGCAGGAGCGCGAACTCTATTGTAAACTGCACATGCAAGGGATCTAGGTTGCGTGCTCCTTATGAAAGTCTAATACCTGATGATCTGTCACTGTCTCCCATCACCCCCAGATGGGACCTTCTAGTTGCAGGAAAACAAGCTCAGGGCTCCCACTGATTCTACCCTTTGGTGAGTTGTATAATTATCTCATTATATATCACAGTGTAATAATAATAGAAATAAAGTGCACGATAAATGTAATGCACTTGAATCATCCCGAAACCATCCC
>chr1:20623764-20623722
GCATAAGCCACCGCGCCTGGCCAAGCGTGTGTTCTATTGTCCAGCACTGTCTGTGATTTTTAGGACCCTAAAGCACAGTCCCAGATTCCCGTGGAAATTAACAGAAGCATGTATATGTCTGCTGCTCTGGCCAGCTGCTGCTAATTGCTCATGTAAACCATGTGACTCTTTAGTGTTTCCTTTTGGCAGGGAGGAGAGCACGGCTATAACTGACAGGTATTCGGGGTACTTTGGATCTCTGTGTCTGAAATAAAGCCAGAGAACACTGTTCAAGAATAAATAATGGAGGCTGGGCGCAGTGGCTCACACCTGTAATCCCAGCACTTTGGGAGGCCGAGGCGGGTGGATCATGAGGTCAGGAGATCGAGACCATCCTGGCTAACAAGGTGAAACCCCGTCTCTACTAAAAATACAAAAAATTAGCCAGGCGCGGTGGCGGGCGCCTGTAGTCCCAGCTACTCGGGAGGCTGAGGCAGGAGGTGTGATCTCAGTTCACTGCAACTTCTGCCTCCTGGGTTCAAGTGATTCTCCAGCCTCAGCCTCCTGAGTAGCTGGGATTACAGGCGTGTGCCACCACACCTGGCTAATTTTTGTGTCTTTTTAGTACAGACTGGGTTTTGTCATGTTGGGCAGGCTGGTCTTGAACTCCTGACTTCAGGTGATCCGTCCACCTCGGCCTCCCAGAGTATTGGTATTATAGGTGTGAGCCACCATGCCCAGCCTAACAATTTAATCTTCTTAACGCCTCTTTCCTGTACCCATCAAAAACTGTGTTTACAGATTGGGCATTCCTATCACATCTGTTCCCGTGCTCATATCACCATATACAAAATATTAAACACAGGCTGGAGTGCAGTGGCGAGATCTTGGCTCACTACAAGCTCCGCCTCCTGGGTTCATGCCATTCTCCTGCCTCAGCCTCCCGAGTAGCTGGGACTACAGGCGCCTGCCACCACACCCAGCTAATTGTTTGTATTTTTTAGTAGAGACGGGGTTTCACCATGTTAGCCAGGATGGTCTCGATCTCCTAACCTCG
>chr1:23884346-23884346
TAGAGGCGTGAGCCACTACACCTGGCTATGTATACTTTAGTGATTATTTTTCCTCAAAACATTAAATATTAAAACACTAAAGTAGTTACAATTGAAAAATTGAAAGTTAAGTGTATTAAAACTTAAAATATTACTTTACTATTATTATTTAAAATAGAGGCCGGATATGGTAGCTCACACCTATAATCCCAGCACTTTGGGAGGCCAACGCTGGCAGATCACTTGAGGTCAGGAGTTTGAGATCAGCCTGGCCAACATGGTGAAACCCAGTCTCTACTAAAAGTACAAAAAAAGAAAAAACAATTAGCTGAGAATGGTGGCTCATGTCCGTATTCCCAGCTATTCCAGAGTCTGAGGCACGAGAATCACTGGAATGTGGAAGGGGGAGGTTGCAGTGAGCCAAGATCGAGCCACTGCACTCCAGCCTGGGCGACAAAAACTGTCTCAAAAACAAACAAACAAACAAACAAAAAACTGACATTTAAAATAGAGACAGGGTCTTGCTTGTTTGTTGCCCAGAAGGCTGGCCTCAAGCAGTCCTCCCTCCTCAGTCTCTGAAATTGCTAGTATTACAGGCATGAGCCACCATGCCTGGCCCACAGTATTATTTTATAAAGTATAAAGATATACGTATTTTTAAAACTTCTTTTAAAATAAAAAGAATATATATACAAATAGATTTTTTCTTTTGAAGACAGGGTGTGGCTGTCGCCTAGGCTGGAGTCCAGTGGTGCAATCATAGCTCACTGCAGCCTCGAACTCCTGGCCTCAAGTGATCCTCCTTCCTCGCCATCCCAAAGCTCTGGGATTACAAGTATGAACCACTTGCACCTGGTCTGATCTAGTTTTTTAAGCATGAGAACTGGGCTGTGCTGTAAATGTGGCTTCTCTGAATTGAGATGGGCTATAGGTAGAAAATACACACTGAATTTCAAAGGTTACGTGAGCAGAAGAATATAAAATATCTCAATTTTTTATATCGATGACAAGTTGAGATGACAATATTTTGGAATATATTGGGTTAAATAAAAATTTGTTTCACCAGTTTCTTTTTATTTTTATTTTATTTTTTTGAGATGGAGTCTCGCTCTTGTTGGCCAGGCTGGAGTACAGTGGCACTATCTCGGCTCACTGTAACCTCCGCCTCCTGGGTTTAAGTGATTCTCCTGCCTCAGCCTCCTGAGTAGCTGGGATTGCAGGCATATACCACCATGCCCGGCTAATTTTTGTATTTTTAGTACAGACGGGGTTTCACCATGTTGGTCAGGCTGGTCTCGGACTCTTGACCTCAGGTGATCCGCCCACCTCAGCCTCCCAAAGTGCTGGGATTACAGGGGTGAGCCACCATGCCCAGCCTATTTTAAAATGTTTAGATGTGTCTATGGAAAATTTTATTTTATTTTATTTTATTTATTTATTTATTTTTGAGACAGAGTCTCGCTCTGTCACCCGGGCTGGAGTGCAGTGGCCTGATCTCAGCTCACTACAAGCTCTGCTTCCCGGGTTCACGCCATTCTCCTGCCTCAGCCTCCCAAGTAGCTGGGACTACATGTGCCCGCCACCACGCCCGGCTAATTTTTTGTTTGTTTGTTTGTATTTTTAGTAGAGACAGGGTTTCACTGTGTTAGCCAGGATAGTCTTGATCTCCTGACCTCGTGATCCACCCGCCTCAGCCTCCCAAAGTGCTGGGATTATAGGCGTGAGCCACCGCACCGGCTGGAAAATTTTTAAATCATCCACGTGTCTCATAGTTTTGCGGGACATCTGTAGACCCCAGGAGAGCTGCCTGCTGATCAGAACTCATTCCCCAGCCTGGCTCAGCTGGATGCCTCACAGTTCCCAAACAGTCCTGTTTTCTTGCCTCCACGCCTTTGCACCAGGGGTCCTTTCCCTGGCGCACTTCCCTCCTGACCTTTCCTCTGGGCTCATCTCCTGCCCAGTGAAGCCTTCCCTGATCCTGCAGTCACATCTGAAGCACCCGGCCCGCTCTGCGTGTGTGGTAACTGGTGCTGCACTGGTCTTTCCCCTCGACTAGATCACTAACCACGCTGACCAACATTTGAATGGAATTTAAATTCCACAAAATATTTTTCACAGCCACCATCTAGTTTTGTTGTTGTTGTTGTTTTGAGATAGGGTCTCCCTCTGTCAT
>chr1:27030531-27030487
GGCAGGCTGGTCTCGAACTCCTGACCTCAAGTGATCTACCTGTCTCAGCCTCCCAAAGTGCTGGGATTACAGGCATGAGCCACCATGCCTGGCCTTATACACTACTAATTTTGAAGAAAAAAAAAATCAATGTCCTAACTGAAAGTAAGAAAATAAAAGTAAAATAAGGCCAGGAGCGGTGGCTCATGCCTGTAATCCCAGCACTTTGGGAGGCCGAGGCAGGCAGATCACAAGGTCAGGAGTTTGAGACCAGCCTAACCAACATGGTGAAACCCCGTCTCTACTAAAAATACAAAAATTAGCTGGGCCTGGTGGTGCGTGCCTGTAATCCCAGCTACTCTGGAGGCTGAAGCAGGAGAATCGCTTGAATCTGGGAGATGGAGGTTGCAGTGAGCCGAGATTGTGCCACTGCACTCCAGCCTGGGTGACAGACTGAGACTCCGTCTCAAAAAAAAAAAAAAAAAAGAAAAGAGAAGAAAAAGAATCTATAATGTCTCTCTCTTTTTTTATTTTTTATTTTACTTTATTTTTTTGAGATGGAGTCTCGCTCTGTCGCCCAGGCTGGAGTGCAGTGGCACGATCTCGGCTCACTGCAACCTCCACCTCCAGGGCTCAAGCGATTCTCCTGCTTCAGCCTCCAGAGTAGCTGGGATTACAGGCACGCACCACCACACCCAG
>chr1:27030531-27031133
AGACAGACAAGGCCAAGGCCAGGCACGGTGGCTCATGCTTGTAATCCCAGCACTTTGGGAGGCCGAGGAGGGCGGATCACTTGAGCCCAGGAATTCAAGACCAGCCTGGGCAACACTGTGAGACCCAGTCTCTACAAAAAAAAAAAAAAAAAAAAAAAATTAGCCAGGTGTGGTGGCGTGCACCTGTAGTCTCAGCTACTGGTGAGGCTGAGGTGGGAGAATAGATTCAGCCCAGGAGGCAGAGGTTGCAGTAACCCTTGATTGAGCCACTACACTCTAGACTGGGCAACAGAGCGAGGCTCTGTCTCAAAATAAATAAATAAATAGGCTGGGCGCAGTGGCTCACGCCTGTAATCCTAGCACTTTGGGAGGCCGAGGCGCACCTGAGGTCAGGAGTTTAAGACCAGCGTAGCCAACATGGTGAAACCCCGTCTCTACTAAAAATACAAAAATTAGCTGGGTGTGGTGGTGCGTGCCTGTAATCCCAGCTACTCTGGAGGCTGAAGCAGGAGAATCGCTTGAGCCCTGGAGGTGGAGGTTGCAGTGAGCCGAGATCGTGCCACTGCACTCCAGCCTGGGCAACAGAGCGAGACTCCATCTCAAAAAAATAAAGTAAAATAAAAAATAAAAAAAGAGAGAGACATTATAGATTCTTTTTCTTCTCTTTTCTTTTTTTTTTTTTTTTTTGAGACGGAGTCTCAGTCTGTCACCCGACAGCAGATGACGGAAGATCGGAAGAGCTCCCTGCAACGTCCATCTCCCAGATTCAAGCGATTCTCCTGCTTCAGCCTCCAGAGTAGCTGGGATTACAGGCACGCACCACCAGGCCCAGCTAATTTTTGTATTTTTAGTAGAGACGGGGTTTCACCATGTTGGTTAGGCTGGTCTCAAACTCCTGACCTTGTGATCTGCCTGCCTCGGCCTCCCAAAGTGCTGGGATTACAGGCATGAGCCACCGCTCCTGGCCTTATTTTACTTTTATTTTCTTACTTTCAGTTAGGACATTGATTTTTTTTTTCTTCAAAATTAGTAGTGTATAAGGCCAGGCATGGTGGCTCATGCCTGTAATCCCAGCACTTTGGGAGGCTGAGACAGGTAGATCACTTGAGGTCAGGAGTTCGAGACCAGCCTGCC
>chr1:27878468-27878441
ATGGGAGGCTGAGGCAGGAGAATTGCTTGAACCCAGGAGTTCCAGAGCAGCTTGGGCAATATAATGAGACCTCATCTCTACAAAAAATTTAAAAATTGGCCAGACACGTTGGCTCACACCAGTAATCCCAGCACTTGGGAGGCCGAGGCGGGCGGATCGCTTGAGCTCAGGAGTTGGAGACCACACTAGGCAATATGGTGAAACTCTGTCTCTACCAAAAATACAAAAAAATGCCAGGCATGGTGGCTCACGCCTGTAATCCCAACACTTCTTTTTTTTTTTTTTTTTTTGAGACGATGTGTCTGTTGCCCAGGCTGGAGTGCGGTGGTGCAATCTTGGCTCACTGCAAGCTCCACCTCCCGGGTTCACGCCATTCTCCTGCCTCAGCCTCCTGAGCAGCTGGGACTACAGGTGCCTGCCACCACACCCGGCCAATTTTTTGCATTTTTAGTAGAGACAAGGTTTCACCATGTTAGCCAGGCTGGTCTCGAACTCCTGACCTTGTGATCCACCCGCCTCGGCCTCCTAAAGTGCTGGGATTACAGGCCAGGCGTGGTGGCTCATGTCTGTAATCCCAGCACTTTGGGAGGCCGAGGCGGGTGGATCACAAGGTCAGGAGATCGAGACCATCCTGGCCAATATGGTGAAACCCCGTCTCTAAAAATACAAAAAAATTAGCCGGGTGTGGTGGTGCATGCCTGTAATCCCAGCTACTTGGGAGGCTGAGGCAGGAGAATTGCTTGAACCCAGAAGGTGGAGGTTGCAGTGGGCCAAGATCGCTCCACTGCACTCCAGCCTGGGTGACAGAGCGAGACTCTGTCTCAAAAAAAAAAAAAACACAAACAACAACAACATTAGCTGGGCATGGTGGCACAGGCCTGTAGTCCCAGCTACTTGGGAGGCTGAGGCAGGAGGATTGCTTGAGCCCAGGAGACGGAGGTTGCAGTGAACTGAGATCATGCCACTGCAATCCAGCCTGGGCAACAGAGCAAGACTCTGTCTCAAAAAAAATAAAAATAAAAAATTGGCTGAGTGTGGTGGCCCACACCTGAAATCCCAGCTACTCAGGAAGCTGAGGTGGGAGGATCACTTGAGCCAGGGAGGCACAGGTTTTAGTGAGCCGTGATTGTACCACTGCACTCCAGCCTAGGTGACACAGCAAGACTGTCTCAAAAAAAAAAAAAAAAAATTTAATGAATCTGGATAAAGGATGTACAGGAGTTTTAGCAAATTCTAGTTCTGTAAGTTTCAAATTATTTCAAAAGAAAAAAAACTCGAAATATAAAATACATCACTTCCATATTAAAAACCATCATTGGGGCCGGACATGGTGGTT
>chr1:28391374-28391134
AGCCACCACGCCCAGCCTATTATTATTATTTTTATTATTATTTTTTGAGACAGAGTCTCACTCTGTTGCCCAGGCTGGAGTGCAGAGGCGCCATCTCGGCTCGCAACCTCTGCCTCCTGGGTTCAAGCGATTCTCTTGTCTCAGCCTCCCGAGCAGCTGGGATTACAGGCACATGCCTCCACGCATGGCTAATTTTTGTATTTTTAGTAGAGACAGGGTTTCACCATGTTGGTCAGGCTGGTCTTGAACTCCTGACCTCATGATCGGCCTGCCTCGGCCTCCGAAAGTGCTGGCATTACAGGTATGAGCCACTGAGCCTGGCCTATTTTATTATTTTTATTTATTCATTTATTTTTTTCTTATTGAGATGGAGTCTTGCTTTGTCACCCAGGCTGGAGTACAGTGGCACAATCTCAGCTCACTGCAACCTCCACCTCCTGGGTTCAAAAGATTCTCTCACCTCAGTCTCCCGAGTAGCTGGACTATAGGCGTGTACCACCACGCCCGGATAATTTTTTTTTTTTTCCGAGACGAAGTTTCACTCTTGTCACTC
>chr1:28391374-28391654
CCCCCCGGCGAAAAAAAGAGTAAAACTGTCTCCAAAAAATATATTATATAACTGCAGAATATATTTTTACTAAGGTCACTATGTTGTACAACAGATTTCTTGTGCTTATTCCTTCTAACAGAAATTTTATATCCTTTGACCAACACCTTCCCAATCTCCACTCCCACCCAGCTCCTGGTAACCACCATTTTATTCTCTGCTTCTATGAGTTTTACTTTATTATTATTATTATTATTTTATTTATTTATTTTTTGAGACAGAGTCTCCCTCTGTAGCCCAGGCTGGAGTGCAGTGGCTTGATCTCAGCTCACTGCAACCTCTGCCTTCCGGGTTCACACCATTATCCTGCCTCAGCCTCCCGAGTAGCTGGGACTACAGGTGCCCACCACCACGCCCGGCTAATTTTTTGTATTTTTAGTAGAGACGGGGTTTCACCATGTTAGCCAGGATGGTCTCCATCTCCTGACCTCATGATCCGCCTGCCTCGGCCTCCCAAAGTGCTGGGATTACACGCATGAGCCACCACGCCCAGCCTATTATTATTATTTTTATTATTATTTTTTGAGACAGAGTCTCACTCTGTTGCCCAGGCTGGAGTGCAGAGGCGCCATCTTGGCTCGCAACCTCTGCCTCCTGGGTTCAAGCGATTCTCTTGTCTCAGCCTCCCGAGCAGCTGGGATTACAGGCACATGCCTCCACGCATGGCTAATTTTTGTATTTTTAGTAGAGACAGGGTTTCACCATGTTGGTCAGGCTGGTCTTGAACTCCTGACCTCATGATCGGCCTGCCTCGGCCTCCGAAAGTGCTGGCATTACAGGTATGAGCCACTGAGCCTGGCCTATTTTATTATTTTTATTTATTCATTTATTTTTTTCTTATTGAGATGGAGTCTTGCTTTGTCACCCAGGCTGGAGTACAGTGGCACAATCTCAGCTCACTGCAACCTCCACCTCCTGGGTTCAAAAGATTCTCTCACCTCAGTCTCCCGAGTAGCTGGACTATAGGCGTGTACCACCACGCCCGGATAATTTTTTTTTTTTTCCGAGACGAAGTTTCACTCTTGTCACTC
>chr1:30096357-30096602
ATGCTCCTTCTATGTGGACCAGCACTGACAGCACATCCTGCCGGGAGCAGTGGGGGATAAAACAATGAATTCCTAGCAGACCTCCTGAGCTGTGGAGGCATGGAGGGGTGGGGAGGGGAGAGGCAGGGAGGTTAGGGAAGGGAAGGAGATACTGGTGACCACCCCTGCCCCTGGCACCCCGGGTTATGATGCCCCACAATGGCCCAGCCCCTAATGCCATGATAGGGCTGGGCTGGGCCTGCACGGTGCCATCTCAAAGCTCCCGGGTGATCCTGTGTGCAGCTGGTGAGGACGCTGCTCCAAAGCGAGGGCCTCACCAGCTGCACACAGGATCACCCGGGAGCTTTGAGATGGCACCGTGCAGGCCCAGCCCAGCCCTATCATGGCATTAGG
>chr1:30096611-30096602
CTGCACGGTGCCATCTCAAAGCTCCCGGGTGATCCTGTGTGCAGCTGGTGAGGACGCTGCTCCAAAGCGAGGGCCTCACCAGCTGCACACAGGATCACCCGGGAGCTTTGAGATGGCACCGTGCAGGCCCAGCCCAGCCCTATCATGGCATTAGG
>chr1:30374146-30374145
GCCTGGGTGGCTGGCATCTGTTGAGGTCCTGGTGGTCAGGCTGGCTCTGTCCAGACCTGGCACATGGAGGGGAGAGGGGAAGGTGTAAGCAGAGAGCTGGAAAGAAGGGGAGGTGCCTGCTAACTTCACACCCCTTGGATATGGAGGACGGTCCTTGTCAAGAGGACCAGGGGCCCAGGGATCCTGAGGACAGGCCGTGCTGTGTCCTGCAGCCACTTGCCATCGTGAAAACCCCTCCTTTCCAATGACTATGGAACTGGGAGAGCCCAGCACTGGAGGCAGGAGGTCTGGGGTCCTGCCCATCTCATTCATTCATTCATTTATTCAACAAATATCTCTTGAGCCCCTACTTTGTGCCTGACATCATGCAGGGCACTGGGGATGCAGCAGGGCACAAAATGGGCAAGGTCCCGCTCCCACGGAGCTTGCCTCCTTGTGGGAGAGACTCATAATAAACAGATTAACAAATGAATGGGGCTGCAGAGGTCAGCTGGAGTCGGTCTACAGCTCATGCACAATGTCACGGCCATGGTGAGGACTCTGACGTTTATTCTGGGAGCAGCTGAAGCCCCTGGAGGGATTTAAGCAGGAGAGCAACAGAGTTGTGTATGTTTTAAAAGGTCACACTTGCTGCTGTGGGTAATGGAGTGTGGAGGGGCCAGAAGGAGCAGGAGCCACTGTAGGGAGCTGGTGAGAGGTGGGGCAGCCTGGACCAGGGCAGGGGTGGCGGAGGAGGAAGAGGAGAGAAGTGGAGAATCCCAGACACATCCACAGCTCTCTGTTGCCCTCACGATAAAGTGCAAACTGCTCTGGCATTTAGGGTCTTCATGTCATCGTTCCCACTGCCCTTCCTAGCCCTCTTGTACAGCAGGAAACATCAGCTTGTTCTCTTTTAAATGAATTATTTTATTTTCCCACTCAGGGTGACCTAAACAAATCATTTATTTCTCCCAGCTCTACAGCGTGAGCCTGGAGGAGTCCATTGCCCTCTTTAGGCCTCAGCTTTTCCAATGAATGAAATGGGTGTGTATTTGATTATTGAAATACTTTCTTCTAATGCAAACACCCTGTGCTTCTTGGAGCCAGGCTGCTGCCTCCCTTCCAGCCTGGCCAGGCTTGCCCTTGGCTCACCTTCTTTCATTCTTACCTGTTGCCTTTGCCTCTGAGGAATGAGCCCAGGTAGGGCAGTTGCGGCCACGCAGCTGCTAGACTAGCGAGCTCAGAGGTGCTGTGGGTGGAGGCTATGGACTTTTGAGGTCATTAACTTCAGCGGGGTGGGATCTAATTAGCACTGAAGGAGATCAAACTGAAGTTGTCCCTTGTCTGGAATTTAGGGTATGGGGCTAAGCAAGGTGAGGGCAGGGCTCTGAGCCCTGGTCAGAGGAAGAAGGGTGCTGTGGAAGGAGGTGGGGTCTGTGGGCAGCATCCAGGCCCAGGAGAACCAGCTCGGGGTGGGTGGGGAGTGACAGGGATGGCTTGTTCTGAATAAACTCACATGCACTACATCTTGTTTTCTAGAGCTAGATAAGTACCTAGTCTATGACCAGGTTTAATTTTCCTCAGAACTCCACCATAATAATACATGAAGACCATTCACTCTCACACCAGACCCTTAGGACACCTTGACGTCAGGTATGACTTTATCACTGTTGTCTTAGTCCCTTTGTGTGGCTGTAACAAAATGCCTGGGACTGGGTGATTTATAAGCAATAGAAATTTATTTCTCACCGTTCTGAAGGCTTGGAAGTCCCAGATGAAGGCAACAACAGGTTTGGTGTCTGTTTAGGGACCCGTCTCCAATTCCAAGATGGTGCCTTGTGGCTGTGACCTCCTGAGGGGATGAACGTTGTGCCCTCACATGGTGGAAGGGACAGAAAAGACAGAAGGTCATGAGAGCGCTCCTTTCAACCTAATCCCATGCATGAGGGCAGGCTCCTCATGACTTGATTACCTCCCAAAGGCCATACCTTTGAGTACTGTTGCATTGGGATTAAATGTCAACCTGAATTTGGGAGGGGACACCATCATTTAAACAACAGCACCTCTTCTCCCTGGTAGGCAGATGAGAAAACTGGGAGGTTAATCTGCTTGCTCAAGGTCATGCGGCTCATAGGTGCCGAGGGTGGGATTTGAACCCAGCTCCCTGCGCGTAACCCCTGCACTGTCTCTGGGTAGACTCCAGCTGGCCTCCAGGGTGGGGAGCACTGTGTTCACTTTGCAGTTGAGGAGACCTTGACTCAGAGGAGGGCAGTCACCCCGCAAGATCACACTGGAAAGCCCTGCCGCGAATCTGCTCTCTGAATGGGGAGGTGCTACCTGCCCCGCACACTCTCTCTATGGCCTTACCCTTTAGAGCAGGGCTCCAGGGCAGTCCCAGGGCCCTCAGCGGTCAGTGGAGGGACGCTGGGAAGGGAGTGGACTTTGTTCTCTGACAGACTCAGGCTTATGTCCTGGCCCTGCCACTCAGCGGGGCAGTGACTACTCACGTAGTCACTCAGCTACCCTGAGCCTCAGTTTCCTCCTCTGCAAAGTGGGGCAGTGGCAGCTTGTTGGGAGGATGGGAGCAGGGACAGGCATAGGTGTCTGGCACACAGTAGGTGCTCAGTAATGGCTGTGCCTTTCTGTCCTCTTTGGGGCTGAGGCTCCTGCAGGCGTGGCTCTGGCACGAGGGCCTGATGGATCCCTCTGTGGAGTCCTAAGCTCCTCCTGGGGGACATTGAGAGTGGGAGAAGATGCTGGGCTGGTCTTGGTCAGCTCCAGGTGTGGCCTCCTCCTCCTCCTCCTCACTGCTCCCATGATGGTGCCGTGGGGGCTGGATGGGGATATCTGTCCAGGCTGCAGCCCACAAACCAGCCTCGGAGGGGCACAGGCTGGTCTCTGCAGAGGGGCCCCAGGGCCCCAGGCAAGCCAAGCACCAGAGGTCTAGTGGCTGGGCCTAGCCTCTGGGTCTCAGGACCTGGGTCATCACTACTCATGGGAGTGCTGTTACCTGTGCCATCTCCACACTGTCCCCCACCTTTCCACCTTGAGGTAGACAAGAACTAATAACAAACCCTTTCGGAGGGCTCACACTGCTAATGCTAAGCACAGCCCCTCGCAAGGAATTCTCATGACTCTCAATCCTACGTGGGAGGAGCAATCATGGGAGAGAGGCTTGGAGAGGGGGCGGGAACAACCAAGAAGTTGAGACCTGTGGCCCCCGGGTTCCAGCTTCCCCCAGAGACAGACCTGCACCAACACCCTATCACTGCCCCTTGGGTACCCTCACCTCATCTATTACCCAAACCCACCTCCCTGCCCTGCCCCTGACAAGGCCACTCAGCTCATAGGAGCTGAGGGTGGGATCTGAAAGCAGGGGCTGCCTGCCCCCTGCACTCACATGCTCCTGCATACACACATGCCTCTACACACAGACACACACATGCTCATGCACATACCAGCAAACATACACACACACACATGCTCATACACACGCTGTCATGCACACACATGTTTTGCATTCACTGGCACACATGAACATGCATTCACTGGCACACATGCACACACACATGCTCATGCACACATGGGCTCACATGCACACACATTCATGCATGCGCACACAGTCATACACACAGACACATGCACACACATGCTCATGCACAAACACAGAGTCATACACGCATGGACACACATGCACGCACATGCTCATGCACATACACACATACACACACGGACACATGCACACACACAAGCTCATACGCACACACTCATGCACACACAGGCACGCATTTACACACACATGCACACACGCTCATGCACACGCACAAGCTCATACACACACACACTCATGCACATACGTAGGCACACATTTACACACACTCATGCACACACACACGCTCATACATGCACTGTCATTCACACACACGTGCACACACAAACAAGCTCATACACACACGGGCATCCAGCCACACACACACACACACAGGACCCTCACCCTCAGATGTGTGTCCACATCCATACTCCCTCCCAGACTCCCTTCTGAATGTCCCTGGTAGTAACTCTCGTTTCTCGGAGTGTTACAAAATTCACCATCAGATTTAAAGCTGAGGAGAGAGACGGGCAAGGAGGAGCCAAATCTTATTTGAATTATCTGTGACAGGACCCGATTTTTCAGGTGATAATTATAATAATTAAAAATTCTGTTATCAGCGATGGTGGGGAAGGCACTGCCCACACAGCTGGCTACG
>chr1:30420779-30420782
TGAGAGGCAGGAGTGAGAGAAGAAAGACAAACTCCATTCTTTAATTGCTGGAGCAGGTGTAGGGGGTTACTTTTCACACAAAAGGTAACACAACTTTACACATTCTGCTAAATTTAGACTTAATCTGAATGCAGCTTTCTCAGTCTATCTGATCAATGCCCCATCTTACAAATAT
>chr1:32642787-32642777
ATTTTGTTTTGGCCAGGCGCCGGTGGCTCACACCTGTAATCCCAGCACTTTGGGAGGCCGAGGCAGGCGGATCATGAGGTCAAGGGATCGAGACCATCCTGGCCAACGTTGTGAAACTCCGTCTCTACTAAAAATACAAAAATTAGCCAGGCGTGGTGGCACGCGCATGTAGTCCCAGCTATTCGGGAGGCTGAGGCAGGAGAATCGCTTGAACCCGGGAGGCGGAGGTTGCAGTGAACAGAGATTGTGCCACTGCCCTCCAGCCTGGGCGATAGAGCGAGACTCGGTCTCAAAAAAAAAAATATTTGATGAATCAGTAAGAACTGTTGATGTTATTAAATCTTAACTTTTAATATTCTGAATAGGTGCCTTTTTAATTGTTGACAAAATAGTCGAACTCTATAAAATATTTGAAGAGATGTATTCTGAGCCAAATGTGACCATGGCCCCTGACACAGCCCTCTGGAGATCCTGAGAACATGTGCTCAGTGTGCCCAAGGTGGTCAGGGCACAGTTTGGTTTTATACATTTCAGAGAGGCATGAGACATTAATCAATTAAGTTTAAGAAATACATTGCTTTGGTCCAGAAAGGTGGGACAACTCAAAGCTGGGGGGGGGCGGGAGGGGGGAGGGGGGAGGGGTGGGGTAGCTTCCATGCTATAAGTGAATTTAAACATTTTTTGATTGATAATGGGTTGAGTTTGTCTAAAGACCTGGGACTGTGGCTCATGCCTGTAATAATCCCAGCACTTTGGGAGGCCGAGGCTGGCGGATCATGAGGTAAGGAGATTGAGAGCATCCTGGCCAACATGGTGAAACTCCCTCTCTGCTAAAATACAAAAAATTAGCCAGGCATGGTGGCACACGTCTGTAATCCCAGCTACTCAGGAGGCTGAGGCAGGGGAATTGCTTGAACCCAGGAGGCGGAAGTTGCAGTAAGCCGAGATTGTGCCATTGTACTCCAGTCTGGTGACAGAGCGAGACTCCGTCTCA
>chr1:32986819-32986559
CCAGAAAAAAAAAAAAAAGATTTGAATTGTTTAGTAACAATAACACATGCAAGTTATTTCTTCAAGATATAAAATAAGAACAAAAATTTTCATCCCTGGAAGAGGTTGGAGCAGGAGTGATCAGTATCGTGGGGAAAGAGAAACAGCAATTCCCTGAGGGTTGGGGGACTTAGTGATTCAGCTCCTACCCCCCCTATGTTGGGAGGAGCTTTGGGTTATGCTATGCCCATGATTTATTAGCTCTTACAGCTCCAGGGTACTCAGGTTGTGGGCTCTCTGCTGGGGCAGTACTTTTTCTTTCTGTTACGATGAAATTCACCAAACATGTGTTGAGCATCTTGCTCAACAAAGCAAAATACGATATCCTGCAGTATGCTGAATAATGACCACCTAAAGATATCAGGTCCCCAGAACCTGTGAAGGTTACCTCGGATGGTAAAGAGATTTTGCAGATATGATTACATTAAGGATCTTAAAATGGAGAGATCATCCTGGACTATCATCCTACTGGGCCTGATGTAATCACAAGGGTCCTTATAAGAGAGAAGATAATATATGAAGACAGAACAAAGAGAGATTTAAAGATGCTGTGTTGCAGGCTTTGAAGATTGAAGAGGGGACCACCAGCCAAGGAATGCAGCCCAAGAAGCTGGAAAAGTTATGAAAACCAATTCTCCCCTAGAGCCTCCAGAAGGAATGCAGCCCTGCTCACACCTTGATTTTAGCTTCCATAAGACCCATTTTGGACTTCTGACTTCCAGAACTGTAAGACAATAAAAATCATCTTGTTTTAAGCCACAAATTTGTGGTAATTTGTGAAACTGATATAGATGTAATTGCCAAAAATATTATAGAAAACTGGCTCCGGTTTTCACATAGTGTGGAGTGAATAAACACAAATCCACATTCACCTTCACTCTGTCTCTGGCCTGGTGTACTTGGGGGAGCAGGTGCACAGTGGTGCATATGTGCCTTCTTGTCTTGAAGAGTGAGAGCACCTGTAGCCACCTAGACCCACACAAACCACTTCTGGTCTTATTTTCACAAGTAAGCATGTTTGATTTATTCCTTCAATAAACATTTACTGAGTACCTGCTTTGTGCCCAGCATGGTGCTAGGTGTGGCTACAGGGAGATGAGCCAAACAAGTTATCATGGGACTTTGGGTCTGTGGAGGATGTGTATGTAGAAATTCAATACTCTTTCATATTTATAATCATAATGAAGGTGTCTCTTAATGGGGTTCAGTTTTAAAGTCAGCAGTCAGGTGGAAATGACATACCCAAAACTACATTTAAAGCTCTTAGGGCTGGGCACAGTGGCTTACAC
>chr1:33186753-33186818
TAAAAATATCTTTCTCCCTCTCTCCCCTGACTCCCCTTCTCCTTACCCCTACACCCGAGTTTGTGTGTGCACACATGTGCACACATATATAGAATATATGAAAAAGATCTGAGGATATGATCCAAGTATTAACAATAGTTCTTTCTGAATGGTGGCTTCTTAGTTTTCCTCTCTTTTGTTTTTCTACAGCAGCAACTGTGTCTCCGAAAGTATTTTTAATTGGCAATTAGGAGATGATGAGTGGAGTGGTGGGGGAGCAGAGCCAGGCTGCAGTGGGCTGATGCTGGCCCAAGAGGATGCACAGGCCACAGTGGGCTGATGCTGGCACAGGAGGATGTGCAGGCTGCAGTGGGCTGGTGCTGGCCCAGGAGGATGTGCAGGCTGCAGTGGGCTGGTCCTGGCCCAGGAGGATGTGCAGGCTGCAGAGGGCTGGCCCTGGCCCAGGAGGATGTGCAGGCTGCAGAGGGCTGGTCCTGGCCCAGGAGGATGTGCAGGCTGCAGTGGGCTGCTGCTGGCCCAGGAGGATGCGCAGGCTGCAATGGGCTGATGGTGACGCAGGAGGATGTACAGACAATTCTCTCAAAGTGCTGGGCTAGAGACAGGCAAGAAATGAGGTGGTAGCTCAAGGTGGGGCAACTGTAGAGAGTATCATTTGAATAGGAAGTTGAGCCTGTTTCTAGGCTGAGGAAAAGCAGCCAATGACAAGGAAGGAGACAAAAATACAGAGTCAAAAGTGGGCTCATTGAAGGAGTCAGTTCCCAGAAGAGGCCTGAGTGGATTCAAGGGGCCCTAGGGGAGGAATCCATTCTCAACAGAAGGTGAGCTTCATCCTCTGGGACCAGGGAAAGGGGGTGAAGATGAATAATGTTAGAAATGCATTTATTTCAGTCATTTTTTTGTTCTACTCTCTGCTTCATTTCACAGAGTACTTGAGGTGTTTCTATAGATAAGTTGATAGGTTGGAGGGACTGGAAGTTGGGACATCCCCACGGAGGGGGCTCCACTTCCCCCATGGAGCAGGAGGCAAGGTCCCCCACTGAGAGGAAGCAGGGGTGTCTCTGTGGGGTTACAGGAGCCAGGCAAAGGTTTGGAATAGGGAGGAGGCACTGAGCGACAGAGCCCAGCTTGCCCATTTATAAAGTCTGCTAGGTGGAGCTGACCGCTCAGCTGTGGCCCAGCCAGCCTGCACAATGTGGAGTCATCTCCAGCTGCTTGGGCCCCAGGCAAGAATCACAGGAGGAGGAGCCTGTGCCGCTTACTTGTCCTGGTTTTAGATAAGTCACTTCCCCACTCCCAGCCACAGTTTCCTCATCTGCCAATGGGGAGAAACAAGTCAAATCTGGAGATTTGATCCTATTGTGAGGATCAAATCAAATAACACACATGAAGCACCTAGCACAGTGCGTGGCACTCGGAAGTTGCTCAATGTTCCTTCTTCTGCTCCTCTGCCTTCAAGTGGGCTTGAGCAAATGTAACCTGGATAGGAAGGGACGTGGATGTTGTATCTTGTATTGGTGGATGCTGTTACATGCAACAATTTTAAATACAGCCGACTCTCATTACTCTCTGTAGCCCTTAAAAGAGCTATGGCATCAGGCTCCTGTGAGTCTCTGGCCACATTTTTAGCAACCAGTCAACATACAACATTGTTTTATTTATTTATTTATTTAGACATGGAGTTTCGCTCTATTGCCCAGGCTGCAGTGCAGTGGTGCAATCTCAG
>chr1:34219842-34219841
AAAAGAAATGCTCCTGTGGGCACTGGACTTAGGCCCACCCTGAGACACTGGTGACTTCCAGACCCCCAGTCTCTCATTGCTATCTTGATTAGGACTCCTAATGTTCCCCAGACTGTCTCTTGCTGACCTCAGCCAGGGTGGGGTTCAAATTCCAGGTGAATAACCAGGCTGGTAATACAGCAGGTCAGAACTGAGAATGCTGGTCCAACCTGGATGTGCATAGAGTATCTTTACATTGTGCATAGTGCAAACAGTATCCTTACATTAATTCCTGTTTACAC
>chr1:35157133-35156761
GTTAATATTATAATACTATGTGGGAAGTTATTTCTATTTTATTATTTTATTATATTTATTTTAGAGATGGGGTCTCACTCTGTCACCCAGGCTGGAGTGCAGTGGCATGACCATGGCTCATTGCAGCCTCAACCTCCCAGGCTCAGGTGATCCTCCCATCTCAGCCTCCCAGGTAGCTGGAACCACAGGTGTGTGCTACCATGCCCAGCTAATTTTTAATTTTGTTTTGTAGAGACAGGGTCTTGCCATGTTAGTCAGGCTGGTCTCTAACTCTTGGGCTCAAGCAATCCTCCCACCTTGGCTTCCCAAAGTGCCGGGATGACAGGCCTGAGCCACTGCACCCAGTTGCTGTTTCTTTTGAAAAAAAAAAAAAAAAAAAAAAAAAAAAAGAACTTTATGTGTGCCAGGTGTGTAGATTGATTTTTCCAAAACCCCTGGCCATGATTACCTTAGAGACTTTTATTGCTGTCTCCTGTAGGTAAGGACACTTTGATGCGGTAATGTCTTAACTAGAGTCACACATTGAATTTGTGAAGAGGATCCATGAGCTCTGCTCATGCTGAGATGTTTGAAGATCTGGTGTAGTTTGGGTCTTTAGTATCCTATGGTAGACTAGAAATTCTAAGAATAGCATATGTATTCAAGGGTTAATAAATAGGAATCGTTTTTAAATGTTCTTGATCAGAACAAGAAAATAACAGTTTATTTCACCCCTCAATAAACCTATCCAATAATTTTTTTTTCTCTACTTGCTTGGT
>chr1:36957518-36957445
CTTGAGTCTGTGTGCCCGTGAGTCTCTGCCCCATGAGCCTGTGTGCTCTGAATCTGTGCCCCGTGAGCCTGTGTGCTCCGTGAGTCTGTGCCCCGTGAGCCTGTGTGCCCCGTGAGCCTGTGTGTCCCGTGAGCCATGTGCCTCATGACTCTGTGCCCCGTGAGCCTGTGTGCCCTGTGAGTCTATGCCCCATGAGCATGTGTGCCCCATGACTCTGCGCCCCATGACT
>chr1:37775724-37775711
GAACATGGTGAAACCCCGTCTCTACTAAAAATACAAAAATATAGCCAGGCATGGTGGCGGTGCCTGTAATTCCAGCTACTTGGGAGGCTGAGGCAGGAGAATCACTTGAACCAGGGAATCGGAGGTTGTAGTGAGCCGAGATTGTACCACTGCATTCCAGCTTGTCGACAGAGTGAGACTCCATCTCTAAATAAAGAATTAATAGAGTCTTTGCCGCCGCGCCGGCGAGCGCCGCCCGGGAGGCAGCGGCTGGAGGAGCGGACGGGCCCCGCGGGGCCCGAGGGCAAGGAGCAGCCGCCTGCCTTGGCCTCCCAAAGTGCCGAGATTGCAGCCTCTGCCCGGCTGCCACCCCGTCTGGGAAGTGAGGAGTGTCTCTGCCTGGCCGCCCATCGTCTGGGATGTGAGGAGCCCCTCTGCCTGGCTGCCCAGTCTGGAAAGTGAGGAGCGTCTCCGCCCGGCCGCCATCCCATCTAGGAAGTGAGGAGCGCCTCTTCCCAGCCGCCATCACATCTAGGAAGTGAGGAGCGTCTCTGCCCGGCCGCCCATCGTCTGAGATGTGGGGAGCGCCTCTGCCCCGCCACCCCATCTGGGATGTGAGGAGCGCCTCTGCCCGGCCGAGACCCCGTCTGGGAGGTGAGGAGCGTCTCTGCCCGGCCGCCCCGTCTGAGAAGTGAGGAGACCCTCTGCCTGGCAACCACCCCGTCTGAGAAGTGAGGAGCCTCTCCGCCCGGCAGCCACCCCATCTGGGAAGTGAGGAGCGTCTCCGCCCGGCAGCCACCCCGTCCGGGAGGGGGGTGGGGGGGGTCGGCCCCCCTGCCCGGCCAGCCGCCCCGTCCGGGAGGTGAGGGGCGCCTCTGCCCGGCCGCCCCTACTGGGAAGTGAGGAGCCCCTCTGCCCGGCCACCACCCCGTCTGGGAGGTGTGCCCAACAGCTCATTGAGAACGGGCCAGGATGACAATGGCGGCTTTGTGGAATAGAAAGGCGGGAAAGGTGGGGAAAAGATTGAGAAATCGGATGGTTGCCGTGTCTGTGTAGAAAGAAGTAGACATGGGAGACTTTTCATTTTGTTCTGCACTAAGAAAAATTCCTCTGCCTTGGGATCCTGTTGATCTGTGACCTTACCCCCAACCCTGTGCTCTCTGAAACATGTGCTGTGTCCACTCAGGGTTAAATGGATTAAGGGCGGTGCAAGATGTGCTTTGTTAAACAGATGCTTGAAGGCAGCATGCTCGTTAAGAGTCATCACCAATCCCTAATCTCAAGTAATCAGGGACACAAACACTGCGGAAGGCCGCAGGGTCCTCTGCCTAGGAAAACCAGAGACCTTTGTTCACTTGTTTATCTGCTGACCTTCCCTCCACTATTGTCCCATGACCCTGCCAAATCCCCCTCTGTGAGAAACACCCAAGAATTATCAATAAAAAAATAAATTTAAAAAAAAAAACAAAACAAAACAAAAAACAAAAA
>chr1:38757091-38757091
TAGACTGAGACAGGACCAGGGGCATAGCATCCAGAGGATGATCACTGGGATCCTGCCT
>chr1:38927389-38927203
TTCACCTGAGGTCAGGAGGTTGAGACCAGCCTGGCTAACATGGTGAAAACTCGTCTCTACTAAAAACACAAAAAATTAGCTGGGCGTGGTGGCGGGCGCCTGTAGTCCCAGCTACTCGGGAGGCTGAGGCAGGAGAATGGAGTGAACCCGGGAGGCAGAGCTTGCAGTGAGCTGAGATTGTGCCACTGCACTCCAGCCTGGGTGACAAAGACTCCATCTCAAAAAAAAAAGAGGTCCGGGGGATATCATTATATGAAACAAAAGCAAACTGTGAATCAGCAACTCAAACATGACCAGATTTTTATAAAAATAAGCAAATGGTAACAATAGATGTGGAAGAATATACCCCTTCCCATTCACACCTCTGAAGATGAGAATCAGCAGAGACTCATTTCCTAGATGACATTAGAGGTCCAAGCAGGCCTGGCATGGTGGCTCACACCCATAATCCCAGCACTTTAGGAGGCCAAGGCGGCG
>chr1:38945870-38945840
GCATGCACCACCATGCCTGGCTAATTTTTTTGTATTTTTTGTAGAGACAGGGTTTCACCATGTTGGTCAGGCTGGTCTCGAACTCCTGACCTTGGGTGATCTTCCTGCTTCGGCCTCCCAAAGTGCTGGGATTACAGGCGTGAGCCACCGCACCTGGCTTTTAAATGAAAATTTATTCATTTACAAATATTTAAGGGCATATCAGCCTCCTCCAGATACGTTTTGCAAACACCTTTTTGAACCAAACTTAATGCTAATCCCTGTTCTGGGTGCTGGAGACACTGAGATAAATAAAATATAGGGTTTGTTTTCTTTTTTATTTTCCTATTTCTGAATAGATCACAAGGCTTTGTTTTCTGAGAGCTCCCTAACTTGTGAGTACACCGGGTGTGGGCAGACACCTTTTCTCTCTGAAATCACACAGCATAGAAAGCAGCTTGTTGAGCATCAAATCACAACAAGGGAGGCTGGCTGGAGGGCTGAACAGTCAGTAGTGTCTTTGACAGCCAGGGATAACTAGATGTTAGAGTTGAGGTAGCCCAACCACAACCCCGGTACAGTTCTGCGACCAAGCACTGCCTCCTGATACTCTTTGCACTTCCATAGCTGAGCAGGACCTTTATTCTGTAGACATTTTTCATCTTTTTTTTTTTGAGACGGAGTCTCGCTCTGTCGCCCAGGCTGGAGTGCAGTGGCGTGATCTTGGCTCACTGCAACCTCCACCTCCCGGGTTCAAGCGATTCTTCTGCCTCAGCCTCCTGAGTAGCTGGGACTACAGGTACGTGCCACCACGCCCAGCTAATTTTTTTGTATTTTTAGTAGAGATGGGATTTCACCATGTTGGCCAGGCTTGTCTCGATCTCTTGACCTCGTGATCCACCCCCCTCGGCCTCCTAAAGTGCTGGGATTACAGGCGTGAGCCACCGCGCCCAGTCAACATTTTTCATCTTACGTGAAAGCTGTCTCCAGTCCTGGGTGCTAAATGATTGCTGGCGGCATTCGCCCGGCTCTCACCCATGCCGCATTGATCTTACTAACATATCACTCAGGACAGGACCTGGTTTCCCCAGTTTCTCACTCCTTGAGGGTCCCTCATTCTTGCCTGCTTGTTGATCTGTGCCATTTTGATGTGATTCTTGGCATCCCTCTGTGAGCTTCTACCTTGCTTTGGTCACTTTTCTCTCCTCTCAGCTGTTTTTTTTTAAGCAGTTGTCAATTTCCTTCAATCTTCCATCCAGTCTCTCTCCTCCTAACTCGTAGCAGGTATCCTTGCCACCTACTTTAGTTAGAAAATGTGGATGAGGTGTAACTTCCTTATACATATGTAGGTATAAGCTCCCTACAGAAAGCCTCAGTGCCCGACATGAGTGCCCCAGGCACCTCCCAGTTTCCTCCTTCTACTACTCTGTCCCTTCCAGTGCTTGGTTGCTTTTGTGCCATCTGAGTCCTTTCTCCCTGCTCTGTCCCTGTGGTGGACAGTGTGCTTGGCTCTCGGTTCTGGCCTTTCCTCTTATTTTCCCTTGCTCTATACTCTGCATGGCCCTTGCTGGTGTGAAAAGAAACCAAAAATATTTCACCCCAAAATATACTTCTTTGACTTGTTTTGATATGGCTATTCAGAGGGCCTGCAGACAGGAATAGCCCTGAAAAGCTGCTTTTTTGTGGAGGAGATTTATATCTGTAGAGGAAAAGCCACATTTGTGAAATACACAGACAGGCTTTCGCTGAGCCCCACTTCCTTTCTCCAGATCCAGGAAAGACTAACTCAACCACAGGCTGCCATCTATTCTTTCTGAGATGACTTTTATTTTTCTTTCTTTCTTTCTTTTTTTTTTTTTGAGACAGAGTCCCACTCTGTCACCCAGGCTGGAGTGCAGTGGTACGATCTCAGCTCACTGCAACCTCAGCCTCCCAGGTTCAAGCGATTCTTGTGC
>chr1:38945870-38946574
GCACAAGAATCGCTTGAACCTGGGAGGCTGAGGTTGCAGTGAGCTGAGATCGTACCACTGCACTCCAGCCTGGGTGACAGAGTGGGACTCTGTCTCAAAAAAAAAAAAAGAAAGAAAGAAAGAAAAAGAAAAGTCATCTCAGAAAGAATAGATGGCAGCCTGTGGTTGAGTTAGTCTTTCCTGGATCTGGAGAAAGGAAGTGGGGCTCAGCGAAAGCCTGTCTGTGTATTTCACAAATGTGGCTTTTCCTCTACAGATATAAATCTCCTCCACAAAAAAGCAGCTTTTCAGGGCTATTCCTGTCTGCAGGCCCTCTGAATAGCCATATCAAAACAAGTCAAAGAAGTATATTTTGGGGTGAAATATTTTTGGTTTCTTTTCACACCAGCAAGGGCCATGCAGAGTATAGAGCAAGGGAAAATAAGAGGAAAGGCCAGAACCGAGAGCCAAGCACACTGTCCACCACAGGGACAGAGCAGGGAGAAAGGACTCAGATGGCACAAAAGCAACCAAGCACTGGAAGGGACAGAGTAGTAGAAGGAGGAAACTGGGAGGTGCCTGGGGCACTCATGTCGGGCACTGAGGCTTTCTGTAGGGAGCTTATACCTACATATGTATAAGGAAGTTACACCTCATCCACATTTTCTAACTAAAGTAGGTGGCAAGGATACCTGCTACGAGTTAGGAGGAGAGAGACTGGATGGAAGATTGAAGGAAATTGACAACTGCTTAAAAAAAAACAGCTGAGAGGAGAGAAAAGTGACCAAAGCAAGGTAGAAGCTCACAGAGGGATGCCAAGAATCACATCAAAATGGCACAGATCAACAAGCAGGCAAGAATGAGGGACCCTCAAGGAGTGAGAAACTGGGGAAACCAGGTCCTGTCCTGAGTGATATGTTAGTAAGATCAATGCGGCATGGGTGAGAGCCGGGCGAATGCCGCCAGCAATCATTTAGCACCCAGGACTGGAGACAGCTTTCACGTAAGATGAAAAATGTTGACTGGGCGCGGTAGCTCACGCCTGTAATCCCAGCACTTTAGGAGGCCGAGGGGGGTGGATCACGAGGTCAAGAGATCGAGACAAGCCTGGCCAACATGGTGAAATCCCATCTCTACTAAAAATACAAAAAAATTAGCTGGGCGTGGTGGCACGTACCTGTAGTCCCAGCTACTCAGGAGGCTGAGGCAGAAGAATCGCTTGAACCCGGGAGGTGGAGGTTGCAGTGAGCCAAGATCACGCCACTGCACTCCAGCCTGGGCGACAGAGCGAGACTCCGTCTCAAAAAAAAAAAGATGAAAAATGTCTACAGAATAAAGGTCCTGCTCAGCTATGGAAGTGCAAAGAGTATCAGGAGGCAGTGCTTGGTCGCAGAACTGTACCGGGGTTGTGGTTGGGCCACCTCAACTCTAACATCTAGTTATCCCTGGCTGTCAAAGACACTACTGACTGTTCAGCCCTCCAGCCAGCCTCCCTTGTTGTGATTTGATGCTCAACAAGCTGCTTTCTATGCTGTGTGATTTCAGAGAGAAAAGGTGTCTGCCCACACCCGGTGTACTCACAAGTTAGGGAGCTCTCAGAAAACAAAGCCTTGTGATCTATTCAGAAATAGGAAAATAAAAAAGAAAACAAACCCTATATTTTATTTATCTCAGTGTCTCCAGCACCCAGAACAGGGATTAGCATTAAGTTTGGTTCAAAAAGGTGTTTGCAAAACGTATCTGGAGGAGGCTGATATGCCCTTAAATATTTGTAAATGAATAAATTTTCATTTAAAAGCCAGGTGCGGTGGCTCACGCCTGTAATCCCAGCACTTTGGGAGGCCGAAGCAGGAAGATCACCCAAGGTCAGGAGTTCGAGACCAGCCTGACCAACATGGTGAAACCCTGTCTCTACAAAAAATACAAAAAAATTAGCCAGGCATGGTGGTGCATGCCTGTAATCCCAGCTACTTGGGAGGCTGAGGTAGGAGAATTGCTTGAACCCAGGAGGCAGAGGTTTTGGTTAGCTGAGATCACACCATTGCACTCCAGCCTGGGCAACGAGAGCGAAACTCCATCTCAAAAATAAATAATAAAAATAAATAAATTTTCATTTAGAATTTGTACACGAGGTTCATGTAAATTTCATTAATGTGAATCAGTATCCACAAATTGTATCAGTTCTGAGATATTGACAAGTTCACATTTCTTTTCTTTTTTTTTTTTTTTTTCTGTGAGACGGAGTCTCACTCTGTAGCCCAGGCTGGGGTTCAGTGGCCCAA
>chr1:41425251-41425250
CATTTACGCCCCACTGGCTGTCAAAGGGATCTTTCCAGAACTCCAGTGTGACCAGGTTACGCCCCCATTGCTCTCTGTAACCTGACTTTGAGGCCACTGAGCCTGGGCCTGCTCACCTCACTGAGAATCTGGGAAGCAGAGAGATTTTAAACACAAGTTGGGCTTATTCTAAATGCATAAATAAATATAAATTAATGCTGTGTATAGAAACTTGTACAAATCTAAATCAATAAATCAAACGCAGGTTTGGGAGTCAGCAGATTGGGTCTGAATCCTGGGGGCCGTTTCTTGGGTGACTGTGTGACCTTGGATAAGTCACACCACCTCCCCAAACCCTTTCTTCATCTGGGACATAAGGTTGCTAAGGGCCTTCCGCATTAGACTTCAGGAGGTGCCTGTACCATACTGTCCAGTGTTGACACCACACCACACACATGCACACAACACACACACACACCACACAGGCGCACACACACACCACA
>chr1:45703368-45703342
TTTAAGTCACTGCACTCAGCCAACAATCTTTATTTACAGATGATAGGATCTTGTATATAGAAAATCCTAAGGACTCTACCAAAAAAAAACTATTAGACTATGAGTGCAGCAAGGTCGCAGAATAAATTGTATTTCTACACACGAGCAATGAACAATCTGAACATGAAATTAATAAAACAATTTATAACAGCATTAAAAGGAATAAAATACTTCTGAATAAATTTTAACCAAAAAAGTACAAGAAACTGAAAATTATAAAACATTGTTGAAACAATCTGAAGCCCTAACTAAAAGGAAAGACATCCTCTGATGAATCAAAAGACTTAATACTGTTAAGTTGGTGATACTCTCCAAATGGATCTCAAATTCAATGGAATCTCTGTCAAAAACCCAACTGGCTTCTCTGCAGGAACTGAAAAGCTGATCCTGAAATGCGTATGAAATTCAAGTTACCCAGGAGAGCCAAACAAATTTTTAAAAGATCAAATTTCTTGAAGGACTCACACTCTCTGATTTCAAAACTTACTACAATGCTGTAATAAGAGAGTCTGGTACTGGCAAAAGGATAGAGAGACATACAGATAAATGAATAGAATAGAAAGCTCAGAAATAAACCCTCACATTTATGGTCAACTGATTTTCAACAAAGGTGCCAAGACAATTCAATGGGGGAAAGAACAGTGTTTTTAATCAGTGATGCTGGAACAACTGGATACCCAAATACAAAAGAATGAGGGTGGGTCTCTTCCTCACATCACATATAAAATTAAATCAAAATGTATCAAAGACCTAAATACAAAAATTAAAACTATAAAACTCTTAGAAATAAGCATAGTTGTAAATCCTTATGACCTTGGATTAAGCAATGCTTTCTTAGTTATAACAAACGCACAAATAACAAAAGAACAAAACAAATTGGACATCAAAATTTAAACGTTATGCTTGAATACCAACAAGAAAGTGAAAAAAACACACATAATGGGGCCAGGCGCGGTGGCTCACGCCTGTAATCCCAGCACTTTGGGAGGCTGAGGTAGGTGGAACGAGGAACAAGGTCAGGAGATCAAGACCATCCTGACTAACAAGGTGAAACCCCGTCTCTACTAAAAAAAAAAAAAAAAAAAAAAGAAGGGTGTGATGGCGGGCGCCTGTAGTCCCAGCTACTCGGGAGGCTGAGGCAGGAGAATGGCGTGAACCCAGGGGGCGAAGCTTGCACTGAGCCAAGATCGAGCCACTGCACTCCAGCCTGGGCGACAGAGCAAGCCTCCCTCTCAAAAAAAAAAAAAAAAAAACCACATATAATGGGAGAAAAAATTGTAAATTATATATTTGACAAAGGACTTGCACCTAGATTATAAAAAGAACTCTTTTTTTTTTTTTTTTTTTTTTTTTTTTGAGAAGGAGTCTCTCTCTGTCGCCCAGGCTGGAGTGCAGTGGCACGATCTCGACTCACTGCAAGCTCCGCCTCCTGGGTTCATGCTATTCTCCTGCGTCAGCCTCCCGAGTAGCTGGGACTACAGGCGCCCGCCACCACGACTGGCTAATTCTTTTTGTATTTTTAGTAGAGAAGGGGTTTCACCATGTTAGCCAGGATGGTCTCGATCTGACCTCGTGATCTGCCTGCCTCAGCCTCCCAAAGTGCTGGGATTATAGGCGTGAGCCAACGCGCCCAGCAGAACTCTTACAACTCAATAATAAAAAGACAATCCAATTTTAAAACAGATAAATTGAATAGATGTTTCTTCAAAGAAGATAAACAGATGACCAAAAAACAAATGAAAAGATGCTTATCAGGGAAATGCAAATCAAAATCACAATGAGATACCCATTTATACCTACTAGAACAGCTATAAAAGAAAAACTAAATAATAACAAGCATTGGATGTGGAGAAACTGGAACCCTCAGACACTGATGGTGGTTATGTAAAATGGTATAGATACTTTAGGAAACAGTCTGGGATTCCCTAAAAAGGTTAAACACGGATGGGTGCAGTGGCTCACACCTGTAATCCCGGCACTTTGGGAAGCCCGAAGATCACCTGAGATCAGGAGTTCGAGATCAGCCTGGTCAACATGGTGAAACCCCGTTTCTACTAAAAACAAAAAATTAGCCAGGCATGGTGGCGCACGTCTGTAATCCTAGCTACTAGGGAGGCTGAGGCAGGATAATCATTTGAACCCTGGAGGCGGAGGTTGCAGAGAGCCAAGATCACCATTGCAGTCCAGCCTGGGCAACAAGAGCGAAACTCCATCTCAAAAAGGAAACAAAAAACAAACAAACAAACAAAAAGGTTAAACACAGTTACTATGTGACCCAGCAACTCTACTCCTAGGTATATGCCCAAGAGAAATGAAAACACATGTCTACACAAAAACTTGTACGTAAAACTTCATAGTAGCATGTTTGTAATAGCCAAAAAGTAGAAACAACCAAAATGTCTGGTCAGTGAATTATATTTCAATAAAGCTGTTAAAACCCTCCTACTTAAAAAAAAAAAAAAAAAAAGTAGAAAAAAAAACTTAACTTTTTTTTTTTTTTGAGATGGAGTCTCGCCCAGGCTGGAGTACAGTTGGGTAATCTCAACTCACTGCAACCTCTGCCTCTCAGGTTCAAGCAATTCTTCTGAATCAGCCTCCCAAAGTAGCTGGGATTATAGGCCACCAGCATGCCCAGCTAATTTTTGTATTTTCAGTAAAGATGGGCTTTCATCATGTTGCCCAGGCCGGTCTCGAACTCCTGACCTCAAGTGATCCACCAGCTTCAG
>chr1:45709401-45710891
CGGGCCAGGAAAAAAAAAGCAAGACTAAAAAAAAAAAAAAAAAAAAAAAAAGAGAAGCTCTTTGAGCTAAGAAAACATGATGTGAGATAGAAATGCAATTCTACACAAAAGAGTTAATAGAACTAGAAATAGTAAACATATGGGTATTTATAAAAGACATTCTCAACTGGGCACGGTGGTTCACGCCTGTAATCCCAACACTTTGGGAGGCTGAGGAGGGCAGATCACGAGGTCAGGAGATCATGATGGAACCCCATCTCTACTAAAAATACAAAAAAATTAGCTGGGCATGGTGGCATGCACCTGTTGTCCCAGCTACTCGGGAGGCTAAGACAGGAGAATTGCTTGAACCCGGGAGGCGGAGGTTGCAGTGAGCCGAGATCACGCTACTGCACTCTAGCCTGGCGAAAGAGAGCAAGACTCTGTCTAAAAAAAAAAAAAAAAAGAGAGAAGCTCTTTGAGCTAAGAAAACATGATGTGAGATAGAAATGCAATTCTACACAAAAGAGTTAATAGAACTAGAAATAGTAAACATATGGGTAATTATAAAAGACATTCTCAGCTGGGCGCGGTGGCTCACGCCTGTAATCCCAGCACTTTGGGAGGCTGAGGAGGGCAGATCACGAGGTCAGGAGATCATGATGGAACCCCATCTCTACTAAAAATACAAAAAAATTAGCTGGGCATGGTGGCATGCGCCTGTTGTCCCAGCTACTCGTGAGGCTAAAACAGGAGAATTGCTTGAACCCGGGAGGCGGAGGTTGCAGTGAGCCGAGATCACGCTACTGCAGTCTAGCCTGGCGAAAGAGAGCAAGACTCCATCTAAAAAAAAAAAAAAAAAAAAGGATTACAGGCGTGATCTACCGCACCCAGCCAGTTGTGGTCTGTTTTTTTGTTTGTTTGTTTTGAGACGGAGTGCAGTGGTGCGATCTCAGCTCACTGCAAGCTCTGCCTCCCGGGTTCAGGCCATTCTCCTGCCTCAGCCTCCCGTGTAGCTGGGACTACAGGCACCCGCCACCATGCCCAGCTAATTTTTTGTATTTTTAGTAGAGACAGGGTTTCACCGTGTTAGCCAGGGTGGTCTCGATCTCCTGACCTCATGATCTGCCTGCCTCGGCCTCCCAAAGTGCTGGGATTACAGGCGTGAGCCACCGCGCCTGGCCCTGTGGTCTATTTTTTAATTCAGTTTGACAATCGCTGACTTTAAATGGCTTTTAGAGTTTATACTATTTATATTCTATGTAATTACAAATATGGTCAGTTTGTAGACTCCTATTTTGCTGTTTGTTTGCTCTCGTTCTTTTTCTTGAGACAGCCTTGGTCTGTTGCTCAGGCTGGTGGTGCAGTGGCTTGATCTCATCTCACTGCAACCTCTGCCTCCCAGGTTCAAGTGATTCTCCTGACTCAGCCTCCTGAGTAGCTGAGATTACAGGTGCCTGCCACCATCCCTCCTAATTTTTGTATTTTTTGTAAAGCTGAGGTTTCACCATGTTGGTCAGGCCGGTCTAGAACTCCTGACCTTGAGTGATTCCCCCGACCCTGGCCTCCCAAAGTGCTGGCATTATAGGTGTGAGACACCATGCCTGGCCTTGCCATTTGTTTTCTGTTTATGAAATCCATTCTTTGATTCTTTTTTCCTCTTTTCGTCTTTATGTTGATTGTTTTAGTATTCCATTTTATCTCTTTTATTGTCTAGTTAGCTATATTTCTTCACCTTTTTTCTTGGTGATTGCTTTAGAGTTTTATGGGTGGAAAAAACAGACTCAACATGTTTTCTACTCTGATCTCACATCACAACAATCATCAACACAGAAAACTTCTGTGACTAAATGTGTGTGGGTTTTCCCCTACACATCAAGCAGCAGATACCAGCTACGTGTCCTCTAATTCAATTAAATTCTTATACTGTTTACCTGGAGATAGCCTCAGACCCCACAGGTTGAGGGCTCAGTCCCCAAGACTGCCCCCTCCTTCAGGCACTATTCCAAGTCCAAGCCTCTGGAACTTCTGACCAACTGGCTCCAAGTTGGGGTTCTCACAACACCCTCTTTGGAGTCTGTTAATTTGCTAGAGTGGCTCACAGAACTCAGGGAAACACTTACTTATGTTTATCAGGTTATTATAAGGGATATTTCAAATGATACAGATGAAGAGATGCATATGGGGAGGTATGGGGGTATGGCATGGTACTTCTATGCCCTCTCTGTTTATGCCACCCTCTAAGAACCGCCAGGTGTTCAACTATCAGGAAGTTCTCTGAACTCAGTCCTTTTGGGTTTTTTTGTTTTGTTTTTGTTTTTTAGACGGAGTCTTGCTCTGTCACCAGGCTGGAGTGAAATGTTGCGATCTAGGCTCACTGCAACCTCCACCTCCCGGGTTCAAGCAATTCTCCTGCCTCAGCCTCCCAAGTAGCTGGAACTACAGGCACGCACCGCCATGCCCAGCTAATTTTTGTATTTTTAGTAGAGACGGGGTTTCACCATGTTGGCCAGGATGGTCTTGATCTCCCTCAGCCTCCCAAAGTGCTGGGATTACAGGTGTGAGCCACCACTTCAGGGCTGGTTTTTCTGGAGACTTTATTACATAGCCATGATTGATTAAATCATTGGGCATCCACTTAACCTTCAGCTCCTCTCCCCTCCCCGGAAGTCAGGGGATGGGACTGAAAGTTCTAATTCTGTAATCATGCCTTGGTCTTTCTGGTGAGCAGCCCTAATTCTGAAGCTAACTATGGGCTTCCATCCATCAGTCAACATTAGAAAAGGGCATCACTTTGGATATTCTCGGGATGTTAGGAGTTGTATGCCAGGAAATGGGTTGAAGGCTGTGTACTTCATAATATCACAGGTTTACATTATGTATTTTTGGTGTATCAAATCCGCAATATCATACTGTATCACTTGAAAGTAAGGAACTTACAAAAATATACTTTTGCCAAGCACAGCGGCTCACGCCTGTAATCCAGCACTCTGGGAGACAGAGGCGGGTGGATCACCTGAGGTCAGGAGTTCAAGACCAGCCTAGCCAACATGGTGAAACCCTGTCTCTACTAAAAATACAAAAATTAGCCAGGCGTGGTGGTGCAC
>chr1:47184459-47184617
GCTCCATCCCCCACTAAACCCATCTCCCAACAAGCTCCATCCCCCACCAAGCTCCATCCCCCACTAAACCCATTCCCACTGAGTCCATCACCCACTGAGTCCATCCTCCACTGAGTCCATCCTCCACTGAACCCATGCCCCACTGAACCCATCCCCCACTGAACCATCCCCCACTGAACCTATCCCCCACTGAGCCCATTCCCCACTGAGTCCATCCCCCACTGAGTCCATCCCCCACTGAGTCCATCCCTCACTGAGTCCATCCCTTGCTGAGCCCATACCCGCTAAGTCCATCCCCCGCTGAGTCCATCCCCCCCTGAGTCCCTCC
>chr1:47587029-47586748
AGATAAATAAATAAATAAATAGGAGGCTTACTATCTGTCTTAGAAAATCTCTTCCATTG
>chr1:47592605-47592609
TAGCAGCAGCCCTGGCTGTCAGCTGGGGCAGGGACTCAAATCCCAATTTGGGTCTTTCAGTGGAAACAGA
>chr1:54808984-54808991
TGGGGGGAGGGATGCTAAACACACAACCACAGTGGAGACTCCTGGGAAGGGAGACGCCACCTAGCGGGGCTGAGGAAGGCTTCTGGAAGCTGAGAGCTGTGGGATGAGTAGGCGCGCCC
>chr1:55240234-55240234
GTCCTAGAAATTTCTTTGGGAGAGCTGGGTTCCCATGTAGTTTAGAAACTGAAAGGGCATATAGACCAAGAGAGCACTATCAAGTCACCTAGAGTTCAGAAACATTTAAGTATAAGTCAGAGGGGCATGAAAGGCTGTTTCCAGAAAGGTAGCTACAATCCAGCTTCTCCTCTGATTCTGAGCTCAGCTCAGAAGTGGCAAAATTCTTTGAAAGGCGGAAGAGTCAGAGCTTAGGGATGCATAAACTACTAAAAGCTTTGCCTAGAGCACAGACATAAAAGCACAGCAAGAACACAGCAGTGTATGTCTTGAATTAATCCTGGCTCAAGGGAAGCCTCAGGTCTTTATTTTACCCAAACCCAAAGAATAATCAAATTGTCATTATTAAATGCTTCCATGTTTAGAATAGGTGCTATGTTTATTTTTCTTTAATGTTTGCTTTGATTAAAGGAAGCCAATATGTACTGAGCACACAGTGTTCACCTGTCACTGTAAGACTATACATTAATTAACTCTTTAAAATTTTCATCCACCTTTCTACACACATTTACAATTGAGAAAACTAAGAATTAGTGTTTATGACTTGCTCAAAATAACACAAATATTAGGACTTACTTATAGAGCCAAGTTGATAACCAAATTAATGTATTAATTAATAACATCACCAAAAGAGACTTGCTCACAGTTTATTCTAAATCTCTGTTGCAAACCTAGAGTCTTTTAATTGTCTGATTGATGGTCTGATTGTAGCAATACTTTGTGTCAGGTCCATGAATGACAAATTTGACATACTAAATGATCAAATCAAATTTAAGGTGTGAGTTCTGGACTTGCACTGCCCAATATGGTAGCCTCAGCCCTATCTGATTACTATATTTAAATTAATAAAAAATGAGTAAAATAAAAAATTCCTTTCCTCAATCACATAAGCCACATTTTCATTGTTCAGTAGCCATAGATGGCTGGTGAATGCCACATTGGATAGCATATTATTCTCAATGAACATTTCCAGGATATTTTCAACATCACAACAAATTGTGTTGAAAAATTAAATCCCATTTTAATGTTAACAGATCTCCTGTGCATTTGTTAATTTTTAAGCAATTTAACATATTACCTGACTCTATTCTCACAATCATCATATGAAAAATACCTAAGTTAATGTTACTATGTTTTATAAAGCAGACTCACCCTGGGATTTTTTTAGAGCCACAGCTGAGGTTAAAGACCCTGGGGACTTAAAACTTGTGCAACTTGTTTATGCCCCTCTTCTTTCCTCTTCTCTTCAACCACTGTCTTTTCCTAGGTGATGTCATCCAATTCCACAACTTTAAATACCTCTTGCCTTGGGACTGGGGTTGATATCCAACTGCTTGACATTGCCATGTGAGTTCTAATAGGCACCTCAAACTTAATATGTCTAAAACAGTACTCTTGATTTTTTTTTTTTTTTTTTTTTTTTTTTTTTTGAGACGGAGTCTCGCTCTGTCGCCCAGGCTGGAGGGCAGTGGCGCGATCTCGACTCACTGCAAGCTCCGCCTCCCGGGTTCACGCCATTCTCCTGCCTCAGCCTCCCGTGTAGCTGGGATTACAGGCGCCCGCTACCACG
>chr1:55971643-55971643
TGTAATGTAATATTGTTCTCCTGATTGCGATTTTTTCTTCATTCTTATTTTATAACATATCATGTAGCTTAATTATTTATTATGATTGTTATTTATGGTCTGACTCTCTCTGCTAGAATGTAAGCTTTATAAAGAACTGGGTTATTTTGTTCTTTAATTATTAATATAGTAATGTATTAGAAT
>chr1:56929083-56929099
CTGTGTAACAGTGGACAAATTGCTTAAGTGCTCTAAGCCTCAGTTCCCCCCAGCTGTTCTAGCATCTACCTTATAAGGTTGTCATGAGGATGGAAGGGATTAATACACAGAATCCATGGCTGACACATAGTAGTCATCCAATAAACAGTAACTACCATTATTATTGAACAAGACCTTGTACTCATCAAGGAAAGAATGCATTAATATTTATTCATTGATTCATTATTAAGCACCTATTTATACCAGTCACG
>chr1:57134534-57134531
ACCAAGATCGCACCACTGCACTCCAGCCTGGGTAACAGAGTGACACTCCATCTCAAAAAAACAAAACAAAACAAAACAAAAAAAAGAAAGACTATTAATATGGGATACTCTGACCCTTATCATCTTTACTTCAGATTTAAACATATTCAGTCCTTTTAACCATTTTTTAGCACCTTTGTTGAGGCATATTAACAAGCTAAGATTGCCAGATGCTACAGAAGTCTAATGTTAATCTAACAAAACTGGGGTAGACTGAGACAGAAAACATTCAACTCTACTTCCTTCCTAATTCTCCACTAGGGATCTAACATTTCCTCTACGAAGCTAAATGGCTTTGGGCGGAAATGATTTTACTATTGTTCTCTTTGTGTCCAGCTAAAGAATCAAAAATAGTGCTACAAGGTTTGGTGGTATCTTTCTTTGGGGACAGTTTAGCCACATTTGAGTAAGGATGCAGATAAAAGTAAAGAACAAAAACTACCTAATTAGTTAAAATCAAGGTAATTAGGACTTTAATGATCTGTGCACAGCCTATTTGATGGTGGGGTCTGTGATAAAATAGCAAAGCCCAAAACATGACCCTCGGACAAGATAAAACACCAGATACCCTTCACTTCTGTCCTTGTCCCTTTGATTACACACACCAGGTGTCATGGTAATGGAAGAGACTAGAGATGATATCATATATCAGGGCATACAAATCATTGTGAAAGTATCTCTCAGTTGGGCTTGATCCACATTACTAAGCTCCCATAAAGAATGCTAGAAGACTAATAATAATTTCCTCCAAGTTTGCATAAGCCCAGAGTTCTCCACATCCTGTGTTCCCAAAGATCATAGGAGCCACATCTGTGTCAAGAAGTTCAGCGTAGTTTCCAGGTCCCCAGTTGCCAGGATCCACCTCATCAGAATATGTTTCCATTTGTCTATATCCAATTTAAAATGTGGACTTCAGAACTGAGCACAGGTCTCCAAACTACAGTCTTTACAGGAGAGAGAACCCACCTCCTTGGAGTTTTGAAGCCATATTTTTATGAAGGCAGATAAAGCTTACATTAGGCTTGTAATCCTGTTGAGTTCAAGCCCTTTTACTACCAATGCTTGTGCCTTCATCCTAAACTCCCTTCTACCAAGGCATCCCCAAATAGGCCCATCTTCCTCTATAATATAGAGGTAAATTGCATTGATTTTTGATTCAGGCTGACTTGAGGTGAAATCCCAGTTCTGCTTCCTACATGCTAGGTTGTATTGTAAATATTTTTAAATTTTCTGTATATGATGATGTTTTGACACCTTAAGCAATCTTTCTGGCTGGGGAGAAACTGCTTCTCAATTCTCAGACATAGCAAAAGACCCAGCCTGGAGCATGTCTTTGATATGCAAACTAACCAATCCGGAGCCATCCCTCCTCTGCCTGGCTCATACACCCCAGAAAGCAATATTCCTCTGCCTTCACTATCTCGGGGCAGAAGGGGATCACCCCTGCAGCTTAGAGCCAGAAGAAATGATTCAAACTAGCCAACCACTCACTCTGACCTGCCTTGCCTTTCCAGCGGGAATCCCAGTAAAGGAGTGGCCTTAGGTCTCCGCCTTCTGCTTCTTGTCTTTTGCGTCCTGACTACCCTGGTGTCTTTCCCGTATGGTCCTGTGTAGTGTGCTGTGCTCCAGTCTCCAGGACTCGTGAGTAAAACAAACTGTTTTTGTTGTTGTTGTTGTTGTTGTTTTCCCGGAGGCTCTCCAATGTCACCTCTTATGGCTGCACCTGACTGACCAAAGAAAATGTTGTACATATACACCACAGAATACTATGCAGTCATAAAAAAGAATGAGATCACATCTTTTGTGAGAATGTAGATGGAGTTGGAGGCCATTATCCCTAGCAAACTAATATAGGAACAGAAAGCCAACTACCACATGTTCTCACTTATAAATGGGAGCAAAATGATGAGAACTCATGGACATGGACACTGGAGCCTACTTGAGAGTGGAGGGTT
>chr1:58729404-58729954
ATGTGTACTATACATATAGACGCATATATGTGTACTATACATACAGACGCATATATAATATATGTGTACTATACATACAGACACATATATATGTGTACTATACATACAGACGCATATATATGTGTACTATACATACAGACGCATATATAATATATGTGTACTATACATACAGACGCATATATAATATATGTGTACTATACATATAGACGCATATATATGTGTACTATACATACAGACGCATATATAATATATGTGCACTATACATACAGACGCATATATAATATATGTGTACTATACATACAGACGCATATATAATATATGTGTACTATACATACAGACGCATATATATGTGTACTACACTTACATACGTATATATAATATATGTGTACTACACTTACATACGCATATATAATATATGTGTACTACACTTACATACGCATATATAATATATGTGTACTACACATACATACGCATATATATGTGTACTATATATACGCATATATAATATATGTGTACTATATATACGTATATAATATATGTGTACTATATATACGTATATAATATATGTATACATTTATATTACATATGTATATATACATTTGTATATACCTGTATATATATACAGGTATATATAATATAAATACATATATATCATATATAATATAAATACATATATATCATATATAATATAAATATACATTTATATACATATATTTGTAAAATATAATACTATATAGTATTGCTATATACATATAATATACATATATAGTATCTACACTATATACTATATAGTGTAGATACAATATGTATTATATATTATATATGCAATTCTATTTATTTATCTATTGCATATATAACGTATAATATATAATATATAGTATATATACACATTATATGCAATACATTATACAGTATATGTACATATATGTACATATACTGTATAATATATAATATGTGCAATATTATATTATATATTATTATATATTATATCATTTATTAATATATCATTTTATGTGAAATGCATAATATATTAATATATGTAATTCATATTATATATTACATATAGTATGTAATTTAGATTATATATTACATATAATATGTAATTTTGATTATATATTACATATAATATGTAATTTTGA
>chr1:59195881-59195880
TAGTGTTAATGTCATTAAGGAGAGAAGGAAGAGAAATAAGCCGAGGGCGTCTTTGATT
>chr1:59289015-59288900
CAAAAAAAAAAAAAAAAAAAAAGAAAAGTCCTAGTATATAGAACTCTTAGAATCAATGAAGGAAAAAAGATCCTATCAAAGTAGAAATTTAAAGTATATTAGTAGGCCGGGCGTGGTGGCTCATGTCTGTAATCCTAGCACTTTGGGAGGCCCCAAAGAGCACTAAGGAAGGCAGATCACCTGAGGTCAGGAGTTTGAGACCAGCCTGGCTAATATGC
>chr1:60878383-60878387
AATGTTTTGTAATGTGCATGTGTTGTAATGTTCCCCTTACAAACACATGCACAATGAC
>chr1:61393281-61393237
GAGAGGGAGAGGAACAGGGAGAGGGGGAGAGAGAGAGAGAGCGCGAGCAAGCGCAAGAGAGCAAGAGCTTTCTGAAGGTAGCATCTGAACACCTGACTCCATCTCTACCTGAAGCCATATACCCCTGGACTTTTCAGTTACATAAACTAATCCATTATTTGCTTTTGGGGGAGTGGAGGAATGGCAAAGCAATTTGGTTGGGTTTCTTTCATTTGTAAGAATCTTTCACTAGAACAAATATGTCTTAACATATCTACTGTTCATTACCTGGTATGTGACAATTCAACAACTCTTATTATGATACTCAGGAATTTGGAGATTCAGAAAGATCTAGACATATCCCTCAGGGATACCAAAGTTTTAAAAATTCATATTGCATACCAACAAAAAAGACCCATATATCCTGACATAAGTACATCCAAATCTCTGCGAATATTTCAAACAGCTTGCTATAGTATTCCTCCATCTTCTTTAATTCCCTGCATATTAATCTCATCACAGGTGTAATCATTTGTCTAATATCTGTCTGTTCTGCTAGATTGGAAGAGCAGGACTGGCTGGTCTAGCTTGTTCATTAGGGCCCGGCACAGTGCTTGGCAGATAATAAGTGCCCAATAATTATTTGCCAAATTGACTCTTAAAAACAACAGATTCTTGTAAACAACAAAGGTGCATATCCCTTTAGGAAGAGCCATGCCTGAATGAAGGCAGGTCAGAGCAAAGCCTAGACCATGGCTAAGGGGCTACCCCTTATGCGAGAGGGGCTGCTTGCTCCACTGGAAAGGCTCCCCCCCCCATGCTTCCAAGTGTACAAGAGCGATGGGATGGGGTAACGGGGCTTGCTCATGTCCCCGAGGCCACATCTCTTCTAGGCAAATGTGGCCTCTCCCCGAGAGGGGGAACACATTCTTCCTTCTGGACCAACACGAGCAGGTAGAAAGAGAGAACTGGGGATGGGGAGTGAGGAATGAAAGAATCATCGCAAGAGAACCACATACAAAAACAAATAGCAATACAGGGATGGGAGAATCTGAGAGATAATGAACATGTATGTACTGGATGCCTACTGTATACCGAGCTCTTTCCATGAGTCATCTCACTTCCCCTCCCAGAAAGCCTTTCCAATTTGAGACAGGTGCGAAAACAAAGACCAGCAGAGAATAAGTGACTTGGAGAAGCTAGACCCCAAGTGGCCATCCAGGATCTAAATTCTATTCTGTCTGACTCCAAAGCCCACGCTCTTTTCATTGCCTTCTGCTGCTCCCATTTATTTTTCAGAGGTCAAATGATTTATTTGCTTTCAGATTTTTTTTTGCTCATAGGCCCCTTATTATTGTAATAGCAGCTGGCAATTCTGATGATCCTGAGATGTGTTTTGTGCATAAGGAAAAGGAATTTTTTTCAGGGGGAAAAAGCAGCTACCATTCAATATGAAGAAACGGCAAATGTAAATTTACTGCCAAAATATGAGGTTTAAAAAACATTCCATACATGTGGGTGATTAAATATGCTAGTTTCAATAACACAAAGGATGCAGCCTGGAATGGGTGACTCTTAGTGATACTGCAAGCACATTAATAGGGCCATACATTCCCATTTCCAGTATCAGCACTCACCTCTCCTTTCCTACATGGATGATAAGCTGATACTACATAAACATTGTTAAAGCTACAGACCCATGCTATAGTAATTCACTTAACTTTAACATGATTTATGATTCTGTCAATAGGGGAGGCTGAAAACCCTGCACTGAAGCTTAAATGTGAGCTTCATATTTAAAACAGTAATTGTGTCTGCATGTGTGTGTGTGTGTGAGAGAGAGAGAGAGAGAGAGAGGGGCAGAAGAAACCG
>chr1:64384507-64384497
GCCACTTTTAAAGAATTGTCGAGCCGCCGCCGCCCGACCGCCGGGAGGATGGAGTTCAGCGGGCAGCGGAGCTGTCTCAGTCTTTGCCGCCGCGCCGGCGAGCGCCGCCCGGGAGGCAGCGGCTGGAGGAGCGGACGGGCCCCGTGGGGCCCGAGGGCAAGGAGCAGCCGCCTGCCTTGGCCTCCCAAAGTGCCGAGATTGCAGCCTCTGCCCGGCTGCCACCCCGTCTGGGAAGTGAGGAGTGTCTCTGCCTGGCCGCCCATCGTCTGGGATGTGAGGAGCCCCTCTGCCTGGCTGCCCAGTCTGGAAAGTGAGGAGCGTCTCCGCCCGGCCGCCATCCCATCTAGGAAGTGAGGAGCGCCTCTTCCCAGCCGCCATCACATCTAGGAAGTGAGGAGCGTCTCTGCCCGGCGGCCCATCGTCTGAGATGTGGGGAGCGCCTCTGCCCCGCCGCCCCATCTGGGATGTGAGGAGCGCCTCTGCCCGGCCGAGACCCCGTCTGGGAGGTGAGGAGCGTCTCTGCCCGGCCGCCCCGTCTGAGAAGTGAGGAGACCCTCTGCCTGGCAACCACCCCGTCTGAGAAGTGAGGAGCCCCTCAGCCCGGCAGCTGCCCCGTCTGAGAAGTGAGGAGCCTCTCCGCCCGGCAGCCACCCCATCTGGGAAGTGAGGAGCGTCTCCGCCCGGCAGCCACCCCGTCCGGGAGGGAGGTGGGGGGGGTCAGCCCCCCTGCCGGGCCAGCCGCCCCGTCCGGGAGGTGAGGGGCGCCTCTGCCCGGCCGCCCCTACTGGGAAGTGAGGAGCCCCTCTGCCCGGCCACCACCCCGTCTGGGAGGTGTGCCCAACAGCTCATTGAGAACGGGCCAGGATGACAATGGCGGCTTTGTGGAATAGAAAGGCGGGAAAGGTGGGGAAAAGATTGAGAAATCGGATGGTTGCCGTGTCTGTGTAGAAAGAAGTAGACATGGGAGACTTTTCATTTTGTTCTGCACTAAGAAAAATTCCTCTGCCTTGGGATCCTGTTGATCTGTGACCTTACCCCCAACCCTGTGCTCTCTGAAACATGTGCTGTGTCCACTCAGGGTTAAATGGATTAAGGGCGGTGCAAGATGTGCTTTGTTAAACAGATGCTTGAAGGCAGCATGCTCGTTAAGAGTCATCACCAATCCCTAATCTCAAGTAATCAGGGACACAAACACTGCGGAAGGCCGCAGGGTCCTCTGCCTAGGAAAACCAGAGACCTTTGTTCACTTGTTTATCTGCTGACCTTCCCTCCACTATTGTCCCATGACCCTGCCAAATCCCCCTCTGTGAGAAACACCCAAGAATTATCAATAAAAAAATAAATTAAAAAAAAAAAAAAAAAAAAG
>chr1:72339814-72339813
TGCACTGCACCCACTAACTCGTCATCTAGCATTAGGTATATCTCCCAATGCTATCCCTCCCCCCTCCCCCCACCCCACCACAGTCCCCAGAGTGTGATATTCCCCTTCCTGTGTCCATGTGATCTCATTGTTCAATTCCCACCTATGAGTGAGAATATGCGGTGTTTGGTTTTTTGTTCTTGCGATAGTTTACTGAGAATGATGATTTCCAATTTCATCCATGTCCCTACAAAGGACATGAACTCATCATTTTTTATGGCTGCATAGTATTCCATGTTGTATATGTGCCACATTTTCTTAATCCAGTCTATCATTGTTGGACATTTGGGTTGGTTCCAAGTCTTAAGGAAATAAAAGAGGAAACAAACAAATGGAAGAACATTCCATGCTCACGGGTAGGAAGAATCAATATCGTGAAAATGGCCATACTGCCCAAGGTAATTTACAGATTCAATGCCATCCCCATCAAGCTACCAATGACTTTCTTCACAGAATTGGAAAAAACTACTTTAAAGTTCATATGGAACCAAAAAAGAGCCCGCATTGCCAAGTCAATACTAAGCCAAAAGAACAAAGCTGGAGGAATCACACTACCTGACTTCAAACTATACTACAAGGCTACAGTAACCAAAACAGCATGGTACTGGTATAATAAGGACTCTTATGACCCCACAAAAAATTAACAAATAACTCAATATTTTTAAAATAAGCCAAATATTTGAATAGACAGTCCCAGAAAAGATACACAAATGGATAACAAGTACATGAAAATATTCCTAAAATAATTAATTGAATGCAAAACAAAGTCACAATAAGATACCAGTTCACATCAACTAGAGCAGCAATAATAATAGTAACAAAACAGAAATTAACAAAAATGCTGGGGAAATGTGGAGGAATTTGAACCCTCGTACATTGCTGGTAAGAATGCGAAATTATCTGGGTGCTGTGAAAAACCATTTGCAAGTTCCTTAAAAACTTAAATATAAGCTGGGCCCAGTGGGTCACACCTGTAATCCCAGCACTTTGGGAAGACTAATGGTGACTGAAAATGTATTGTCTTCTTTTTATAAAACTTGTTTTCACTGGTTATAAAATTGTAATTAACATTTTTTCTTTCTTTTGAACACGTTTTGTTTTAATTTTCCTTCAACTTTTTTTCTGGCGATGTTTGTTTTTATCCTCCTTGTTGCTTTTACAGAGTTATTGTGTTTTCCTCAAGCTGCTTTAATGATTTTCTCAATGTCTTCATTTATCAGCAGTTTGGCTATTAACAAGCTCATCACCATGAGGGTGTTGAAAACTGTTCAGTGTCTCAGCTGCTCTTTGAGAGCAGATATCTTTAGGGAAAATGTGGGCTTAATCCTTTTAAACTTTTGAAGATAATTTTGCAGGCTACAGAATTCTAGGTTGGTGAGTTTTTGTTTTTGTGTTGTTGTCATTGTTCTCAACACTAAATGTTTTACTCTATTATCTTTTTGCATGCCTGGTTTCTGAGGAGAAGTCAGATGCAAATTTTCCTTTTGTTTATCTATATGTAAGGTGTTTTCTTTTTTCTCTGCTTCTTTCATAATTTTAATTTATCTTTGATTTTCTGTAGCTTTGAAATGATATGTCTACTTGTATTTTTTTGTCTTTTATGTTTTTTTGTTGTGTGTTTGTTGGCATTTATCCTGTTCGGTATTCTCTTATCTTTCTGGATCTCCGGTTTGTGGTCTGACATTAATTTGGGGAGATTCTTCATTATCCTTTCAAATATTTTTATGTTCCTTTCTCTCTTTCTTGTCTTTCTGGTATTCCCATTACACATATATTACACCTTCTGTACTTATTCTACAATTTTTTTTTTTTTTTTGAGATGGAGTCTCACTCTGTCACCCAGGCTAGAGTATAGTGGTGTGATCTCGGCTCACTGCAACCTCTGCCTCCTGGGTTCAAGCAATTCTCCTGCCTCAGCCTCCCGAGTAGCTGGGATTACAGGCACCTGCCACCACACCCGGCAAATTTTTATACTTTTTCTAAGTAGAGATGGGGTTTCACTATGTTGGCAAGGCTGGTCTTGAACTCCTGGCCTCAAATGATCCACCCACCTTGGCCTCCCAAAGTGCTGAGATTGCAGGTGTGAGCCACAGCTCCCTGCCCCACAATTCTTGAATACTCTGTTCTTTTGTTGTTACTGTTCTTTGTTGTCTTTGCTTTTAAGTTCTGGATGTTTTTATTGAGATATCTTAAGCTTGAAGATTCTTTTCTTAGCTGAATCCAGTCTACTAAAAACACATCAAAGGCATTCTTCTATCTTGTTATAGTGATTTTTATCTCTAGCATTTCTTTTTGGTTTGTTGTTAAGATTTTCACTTATCTGCTTACATTGCTCATTTTTTTGTGTATGTGCATTGTCTCTATCCATTAGAGTCCTTAGCAAATTATTCATAGCTGTTTTAAGTTCCTGGTATGACAATTCCAACATCCCGGTCGCGTCTGGTTCTGATGTTTGCTCTGTCTCTTGAAACTGTCTTTTTTGTCATTTGGTATGCTTTCAAATTTTTCTTGATAACTGGATATGATGAACTCAGCACTGGCTCCTACAGGAGTTTAAGGTCATGAATTTATTCCCTGATAAGTTGTGATTCTCTGTAGGCACCTGTCTGTCCTTCCAAATTTGGAGACAGTGGTTGACCCTGTGACCTCACTTCTCTTATTAATCTAAGAGCTGTTGTAGATTTTTCAGTTTGTAAAGCTTTATACATCTTGTTAGTAGTGGCAGCTTCCAAACTCCTTACAAGTGGAATTGGAAGTTATGATCTTTTTATTCAATTCATACATGTTTTACTTACACTTCTTCCCTAACTCCTGCCCTCTCTCCCTATTCTCCATATTTGGTTGGTATAATTTGTTTGTTTCCTTCTTTTTTTCCTTTTCCATTGTTTCCCCTTTACTGGTTTGGGAATTACATTGTATCCTATTCTTATGGTAGTTATGCCTGAAATTTAACTATGCATACTATCTTAATATAACCTGAAGGAAAATAATATCTTACTCTTTCTGAATAATTCAAAAACCCTAGAATAATTCACCTCTTATTACACACTTCCTGATGTACATGCTACTATTTTTACATATAGTAACCCCATAAATTAGATATAGATTTTTATGTACAATGGCTGTTTAGATTTACATATATGCTTTCATTTATTGGGTACATTAATATTGAAAACTGCCAGTCTAATTTTCTTATATGAGGCCATATCCTATATTTGTTATCTGTCAAATCTCTCTGATTTTAAAGCTTCAACTCTATTCTCTCTTTCTAGGAAAGTATGTAAACAAAGTTATTCTTCCCCTCCATTACTTTATTTTTACATATCTGGTTCTATGTCTCTCTATGATGCATTTCAGATATTTCTTCAGGTTTTTTTTCAAGTCCTCCATTTTATCTTTAACTGTGTCTAATTTGTTTTTCTACTGATAATTGAAAGTTTACTTTTAATAAATTATGTATCTTTTCCCTAGGAGTTTATTTTGGCTGTTTCAGAGTTGCCAGTCATTCTGACATCTTTAAAAAGCTTTTTGTCTTTCTATATGAGTCCATTTTTTCCATCATTTATTTTTTAACCACAGTGTTGAGCTATGGTTGACATATAAAATATATACATATTTAATGTATAATATTTGATGTGTTTGGAAATACGTATATATCATGAAACCATCACCACATAAACCTATCCATCACCTCCAAAAGCGTTCTCTAGACCTCGTTATTTATGTATTTATTTATTTTGTGATAAAGACACTTAACATGGGATCTAACCTCTTAATAAACTTTTACATATATGATACAGTATTGTCTAATATAGGCAGTATCTGGTACAGTAGATCTCTATTTTTCATTTTAGCTATTGCCTTTGCCAATTATAAACACGAAAGACTTCAGTATCTCAAAGATATTATTCATTGTTTCTGATGACTGCTACACATGTTGGCTTATTCGTTTTTGTACTTACTGATACTTGATTGGAAAATTGTGAAATTCCTCTTGCATTATCCTAATTGTGACCATCCTCCAGGCCTAAATTTGGGAAGATTTCCTGCAGGAATATTTGCCTCTTCTTGTTCTAGACTCTAATTCTCTCAAACTGTCTACTTTAAACAGGTCCTCTGTTTTAAGTACTTCTACTTATTGATGGTCCAAGACTTAGTATTGCTATACTGAGAATAATGCTACCATTTTTAAATACCATTTATGGTGATCCAAAACCTTCTATTTCATTACAGATTTTTGCCTGCAGGTCTATATTTAGCATTCATAGTGTTCATTGTTTATCTGTGTATGCAGGGTGGTTTTTAAAAATTTCCTTATTTTTTGAAAGTTCCAGATTGTATCAAAATTATTTTATTCAGCATATACTATTCAGCATAGTAGTAAGTACTACACTACACTGCTATAGTAAATCTGAAAGATTTCCCAGAGTATTGAGTCTAAAAAATGCTGGAAAGAAAATCAAGAAATTTTGAATTTTATTTTATAATATTTTTTTCAAATACATATGTTTCAGTCAGGGTTCTCCAGAGAAACAGAACCAATAGGAAGAATGGAGATGGAGAAAAGGAAGGGGAGAGAAAGAGAGGAGATAAAGATGGGGGGGATTTATTATAGAAACTGGCTCACATGATTATGGAGGCAGAGCAGTCCCCTAATATGTCATGTGAAAGCTGGTGGACCAGTAAAGCCAGATATGTAATTCAGTCAGAGTCTGAAGGTCTAAGAACCCAGAGAGCCGATGGTGTAACTCCCATTCTAAGGATAAAGACTTGAGAACCTGAGGCAAGAGAATGCACTGGGTGGGAGGACGGTACGAGTCCTAAAGTCAAGAATTTCTAAGACCAAGAGCTTCAACATCTAGGGTAGGAGAACCTTGCCATCCCTGATCAAGAAAATAAATAACAAATTCACCCTTCCTCTGCCTTTTTGTTCTATCTGGGTCCTCACTGGATTTGTGGATGCCCACCAACATTGGTCAGCATATATTTTTCTTACTCAGTTTACTGATGCAAATGCTAATATCTTCTGGAAACAACTTCATAGATACAGAGAAATAATGTTTTACTATCTGGGCATCCCTTAGCCCAGTCAAGTTGACACAACAAAGCAAATATTACAACATATTTATTAATCTGGTCACTAGAGTTGTGGACCTTAAATTTTTGTACCAATTTACCATTGCCAAAATATACCATGTCAATGCTATAGGTACTCCTAACTGATGTTGTTACTCGTCTCCATTTCAGGAATATATATATATATTATATATATATATTCTATATATATATAGAACCAGGTGAAGTGGTGGATGCTTGTAGTCCCAGCAACTTGGGAGGCTGAGATGGGAGGACTGCTTGAGCTCAGGGGTTCATCGTGTTCAGCCTGTGAATAGCCATTGCAGTCCAGCATGGACAATATAGTGAGACTCCATCCTTAAAATTTTTTTAAGTTTATTTTTATCTTTTTCTCTAAAATATGGCCTTCTCTTTTGACCTTTTTTTTCAAATTATTTATAAAAAACAGATCTTATTTAAGGTAACTGTTACATATCTTCTGGATGTAAGAAATCAGTTTTAAATGGTATTATTAATGTGTAAATCAAAATATCCAGTCTGTTTTTTTTTCTTTCAGAAATCTCTAGGTTTATATAAGACCAAATTAATTTCTTGGTATACTCACTGTTTGTAAGCTATTTTTTATAATTTTCAGATAAACAAACTATGTTCTAAAGGTGAATTTTTGTTTATTCAAACTACATACATTGCTATTAACAAAAGACAGAAGTTCTTATTTCAGATTCTAGGCATATCATTGCATTAGTAAAATAATCAGTTTAATTCTGGGACAGCAGGTGGGCAATAAGGTATATTTATAAAAGAATATATTTACTGAAATAGTATTACTTTCTAAAATTCATCATCTCTTTTCTTTTTTGCTTAATTACCAGTATTATTAATTTATCACTAATTATTGGTTAATATTATTCTTACGTTTATATTATCACTATAATCATTGTTAATATTAGTGACCACATACAAAATGTATAGGGTCATTATTTTTTGTTGGCATTGTGCTAAAGTTCTCATAAAATTCTATTTGCTATTTTACAATTGGAAAAAAATTATGCAAAAATATTCAAGTGACTTATAGGAAGAGGTAGAGAGTTAAAGAGTGAAACCCTGATAGTCTTACCCCAAGGCCAAAGTCCTATTTTATTATTTATATATTCTTACTATATATTATACAAATCTTCATTGCAAGTTTTACTAATATATTTCTTTAGAAGTAAAAACATAAGAAATCTAATTTTTGTATATAAAAGCTGTAAACTAAATTATATATATACACATACATACATACGTGTGTGTGTGTATATATATATACATATATAACCTATGGATTAGGAAAATTTATTGCTTCAACAAACTAAGGGGATTACTTCCCATAAAATTAGTCTAGCTGTAATTATAAACATAATTAAAAAACAAGACTTTTTGGCATTTAATGTGAAAAATTTTAGTTTTTGGTAATAGTATTTAGATGTTAGGTTGACAGAATCATTTTATAAGAAAATAAAAATTTATTGATCCCCTCAAATCTAGCATTTGTTAGGAATTTATTTTGCAAAAATAAAATACATTTTAAAGTATTTCCGTTCTAACAATAATATTTGCATCCATCTACAAGCACTCTAATAGAAATGGATGAATCAGATATCAGCAGGTTGAATCAAACCAGGGTCAGCAAAGCTAGCAAGTCATTATCATAAATGCCTGTCCTCAAGCATACACAAATAATATAGATGTCATTGCTTGGTTTTTAATAGAGAGGCACCTACACCACAGTTCCCCTTTCAATAGAGCTGGCACCTCTGACTTCCCATTGCAAAGGCAAACATGTACTGACCACAGCAAAGGCAAAGGCAGGATGAAACCAGAGTGAAACTGCACAAGGTGCAAATATTATTAAAGCATTATCATTTCCTGAGCCCCCATCTGCCAGGACAGCTCCAGTGATTACACAAAATATATCCTCCTGGATATATTTTGCCTCCCCTTTCTCTTGTCTAGCCCATATTCTCTTTATTCCAGTAAATTGAATCTATGTTTACATACAAAACATGATCCAGCTGCTGTTTAAAGTAATATATCCAACTTTTGCAAAATGAGGGAAAATCATTCTGCACCAATGGTACGTGTGCATGTGTATTGACATGTGCACGTACATGCACGTGCGTGCATAGACACACACACACACACACATACTGCACAAGCACTGAAAACATTGGCTAGGGCTGGGAGCAGATTTTGTTACTCTATAACAGGTTTTTTTTTAAGGACTTTAAAGTGTAAGTCTATGAATGTGTAGTGAGTTGGTTGAAATTATATGTATAATATTTGATATGTACATATGTTGTAGACAAGTTAGACAACTTCTTTCCATATAAGTCTCTTGCCTTCCACAAGAACATTCCTCTACATACAGGAATGAGCTCTACATGGTACATTTGTACATTTTCCCAGCCCCATGATTACTGTTAATTTTATTATGACTGAATTCTAGACCTAAAGTATACTATTCAGATTTCCTTTTCTAGTAATTTGGAATTGGGATTCAGAGACATTGAGTGAGTGGCTAGAGGTTTATTTGTTTCAAAATGTAACATCCACATTTATATGCTCTTATGCAGCCATATTTCACCAGGTAAACAGAGAAACAGAGAAAGTTATTTACAAAATCAATGATAAAGGAGAGTAAATTCCTGACCACTTTCCATATTTTAATTGAGTGTCTCTGATTGAGGCCTAGTTTCATTCTTACACTTTAGTTCTGTGAGATGCTCTAATATATAATAAACAAAGTCATCATATCCTTAAGCCACCTCCTATTGTTTTAGTTATACACAAAAGGTCATAAAATCTGCATCATTTTAAGATGGCAGGTATGAGAGGTCATTATTTTGAGTCTATAAGCCACTTTTAAAACCCTGCAAGGGTATTTCTCTGGCTTTGGGGTATTACATTACTCCCAGTCCACTAGGCAATGCCTGGAAGACAGCTTCTTAGCCTCAAAAGACAGAATAAATCTCTGGTATTCCCTATAAAGGAAAAATGATAAGGCCTCACTATTAAAATAAATATATACACTCAATATAAGATATTAAAAAATATACAAATTTACTGAGGTAAAAATGACTCTTTGGGAATTGGACCACTTCTGAATTTCACCATATGTATTTTGCTACTTTCTGGATATAAAACAATCAGTTCCACTTGATTTCTCATCTATAAAAGAGATGTATCAGAAGTAGAGAAAAATCCAATGAATCCAAGGCATAAAAGAAGTCAGCATCTCAGAATGGAAAGATAATACACTTTTGAGATAGATGGTTTCAGCTTCAAATCCCAAATCCTGTGTGATTTTGGGCAAATTATTTTATCACTCTGAGTTACATTTTCTTCCTCTGAAAAACGGGGCAAATGGATCAGTATGAGAAATAAATAAAAAAAGGACTTGTCCTGCACCCAATAACCTATAGGTGGAACTCAGGACTTCTTGCTAATACATTCAAGTTAATAAGGCTGGGCAGTGATGACAGAGGACCCCACATATTAATGTTACCTAATCTACTTTTCTCATAGGCCCCAAAAGTCTTTAGGTACTATTAACATCCATGATGAAAAACTATTTTATTCATCCTAGAATCAATTGTCCTTATGTATCTGTATAGAACATTTCCTCTAATAGTAGTAAATGCCAGTTATTGATGACTATCTAGGTAGTAACTGCTAAGCATTATATGATTTATCACATTTAATATTCACAG
>chr1:77406210-77406216
GTTTTCTTAAATAGGTTTTCTTCTGTTTATTTTTTTGACTGTTTCATGTGGAAGAGAAAAATCCAGTCTTTTCTATTCCAACTTGGTGAGAGGTGGAAGTCTCAACCTTTTGGCTTTTATTCTTATTTATTATTATCCTGAAGATATTTCAGAATATTTAAGTAATTTATTCTTTTATATTTTCCTACGGAACTATTTCATTATTTGGGAAAAGCTAGTGAGGGAAAAGCTAAGTTAGAAAGTTATTTCCCTACCTCCCTTTGTATTGTTAAAGCACATCTGCATAATGCTTCAAAGTGCTTTCACTGTGTCACATCAACCCCTGGGAAAGGTGAGGCAGACAGTGTTATTTCTACTGTATTTTTTTTTCCCAGAGATTGCTAATTTCTTTATTTTTTTCTTAAATAAAATCAATTAATGTCTATTATAAAAGCTTTAAATCCACAGTAGGGTAAAAATAGAATGTTTGGGAACTCTTTACACTTCCCTCATTTAGTTCTACTCCACGGAATTAACGATGGTTAATATTTTCCTGTTTATCCTTTCAGAACTCAATTTATTGGTGAGAATGGTGTTATATAAAACATCTCAGCCAGGCACGGTGGCTCATGCCCGCAATCCCAGCACTCTGGGAGGCAAAGGTGGGAAGATTGCTTGAGAGCAGGAGTTCGAGACCAGCCTGGGCAACAGAGCGAGACCCCATCTCTTATGTCTTTTCTTATGCTTTCCCTTGGACATTTCTTTATTGTATTTCTTCCTCTTTTTACAAAACCATTGACTTATCTGTTTATATGTCATGTCAAATTCAAATGAGAGTGCTAGACTCTCTTGTATTGTGGGGTACTTGTTTAATTTAAACTTTGCCTGGAAAGTGTCCATGAGGGATTTGCTGACTAGTCTTTTCTTGAGCTATTGTTCCTCATTTTCCCTTTTCTTTTTCCTATTCATCTTCCAGCTCCTTTTCCATGTCCTCTCCCTTTTTGTCTTCTCTTTTCACCTGCTTCTCTTCCTCCTTCTCTCCATTTCTGCTTTCCCTTTCGTTCATCTTCACTGTAATCTCTATTTGATCGCTCTGGATTTTGATCCCAAGGCATAGCTGGTTGTTTCTATATAACAAGATCTGTGGAATAAAATCAAGTCCAACTTTTTAATTATGTGAAGTCATCACCACCTTCCATCTTGCTGATTTAGGCCTATGATTGTTTTGTTTTAGGTCTTCTCTCTTAGAGGCTCTGTTATATTTTCATTTATTTTTTGAGATGGAGTCTCACTCTACTGCCCAGACTGGAGTGCAGTGGTGCCATCTTGGCTCACCGCAACCTCTGCCTCCCAGGTTCAAGCGATTCTCCTGCTTCAGCCTCCTGAGTGGCTGGGATTACAGGCACATGCCACCAGGCCTGGCTAATTTTTGTATTTTTAGTAGAGATGAGGTTTCACCATGTTGGTCAGGCTGGTCTTGAACTCCGGCCTTAAGTGATCCACCTGCCTTGGCCTCCCGAAGTGTGGGGTTACAGGTGTGAGCCACCATGCCAGGCCTGTTTGATATTTAGAAATAAAAAAATTCTCAGCACCAGATGGTTTTACCTCAGCAAAGTCTTGAATTATCAGGGGCTTCTGAAACATCAGGAGCTCTCTCTGCCTTGAAAAAGTTTCTTCTCATGCTTCCTGGACAGAAATCCTTTCCTGGATTTCCTTCTAAGTCAATGGCTGCTCCTTCAAAGGTTTCTTTATTGCTCCTCTTTCCCCTACCGCTCTCTGACCCTCCTTATTTCTACTTTATAGGAGAGGAAATATTTACCCAGAGATTTTATGACCTTCTCAAGTCATACGGCTAATAAGCAGAAGAGTTAGGACTTGAACTTGGGATGACTGACACCTTCCTCCTACCACGTGGCATATGGTCATTACAGTGAGACAAATACAGCCATTCTGCTCCAGTATGTGTTAACACTGCCCTCCTGTCTAAAAGCAAGGAGAGAAAAGCAGGTAGTGT
>chr1:78476547-78476547
TGAAGACCTAGTAAGAGTATGGGTTTTGTGGTCAGATGGACGTGGTTTTGTCATATGTGCTAGTCATTCCAACCAGCT
>chr1:79805471-79805470
AAAGTACATTTTTAGTAGAATAATCAAAATAAGATTGCAGAGATATTACAGATGGAGTAGTCTTGAAAATGAGTATCACATTTCCAATCAAGAAAGACATTTGCCAATGAACTAAAAGCAAGAAATAGGAAGGTCTCTAG
>chr1:80079572-80079572
TTAAATTATATAATGCTTACATTCCAGTTAGTTTATATTACAAAATATATTACAAAAGAATGTGGCTGACCATGCTCAAAATGACACAATTTTTCAATTATATAAATATTTGAAAATTGTCTAAGGGAGTTGGAACAGCAAAAGAAATCACAGGCCGGTGCAGAATCTTTCTGAGTAACAATCACTTATATTTACTCATCATTT
>chr1:85154444-85154442
TGCCGCCCGGGTTCACGCCATTCTCCTGCCTCAGTCTCCCGAGTAGCTGGGACTACAGGCGCCCGCCATCACACCTGGCTAATTTTTTGTATTTTTAGTAGAGACGGGGTCCAGACAGTTATTATGTGGGACTTTAAATATATATGAAGTCTTGCTGGGCGCGGTGGCTCACGCCTGTAATCCCAGCACTTAGGGGGGCCAAGGCTGGCAGATCACGAGGTCAGGAGATCGAGACCATCCTGGCTAACACAGTGAAACCCCCGTCTCTACTAAAAAACAAAAAACCAAACAAACAAAGAAACAAAAAAAAACACAAAAAATGAGCCTGGCATGGTGGCAGGCGCCTGTAGTCCCAGCTACTCGGGAGGCTGAGGCAGGCGAATGGCGTGAACCCGGGAGGCGGAGCTTGCAGGAGCCGGGATCGCGCCACTGCACTCCAGCCTGGGCGACAGAGCAAGACTCTGTCTCAAAAAAAAAAAAAAAAAAAAAAATAAATCAAAAGATATAGATGAAGT
>chr1:87046939-87046753
CTCAGGCAGTCCGTGCGCCTCGGCCTCCCAAATTGCTCAGATTACAGGCGTGAGCCATCGCACCCGGCCTACCATTACCATTTCTATCTTCATTATTTTTATTTTATCGATTCCCTAGAAAGCAAACATAGGAAGACAGCAACTAGACAACTAGGCATGAAATGTCAATGTATATTTCTGCCTTCACACATAAGTGAGGGATGTTTTTAAAACCCCTTTTTAAAACTCCACATAGGTAATTGCTTTTACTGTTCACCTTTGAAGTGAGAAGTGTTTTGATAACTGCCACAGGTTGTTGAGTTAATAGCAATTTTCTGGTCAGTAGTTTTTCGAAGAAGCTGCTCTTATAGATTTGAATAAACAGGTAATAGATGAGAATAAAGGGGACAAATATTTGGCCAGGACTTTTTTCTTTTTTAAGTAAAGAAGTAGTTCATTGCCTATGACATCTAAATTGAGAATCCAGTTTTAAACTCTTCTTAATCCATATTATCTTTAATTCCTACGTGTCAATTCAAGAAGAGTGAGAAATGAATGACTCTTTGTACCTCATTATAGGTAGACATTGGTACGTGTATGCACGGATTCAGTAACTTTAAAAGCCTGTGCCAGATGCAACTATTTAAAAGAACAATGTTTTCAATAATATGGGGGAACTAGCTTGTTTGTCAAGTTAAGAGGAAAAGATAAGATTCAAACGAGTTTATGTGTTATTAATTGATGTTTAATAAAAGCATAAGAAAAAAACAGTAAAGAGATGTTGCCAAAGATATAACAGTGGTTGTATTTGGATGGTGAGATTGTTTATTTTCCCCTTTCTTTCTGGTTTTGGCCATTTCTTTTTGGGAGTGTATTTGCTTTTGTGGCAGGAAAAAACTGAACTCAGAACACCTTAGGAACTCTTTTTAGTCATTGGGATTAAGTCCCTGTTTTATTAGTTGATACATGTAGAAATTATACCTTAACTATTTTAAGTCAGAATATGTAAGTGTACAGTCATTGGTGCACATGTCAAAAATATAAAAGAGTATTTTTTTCCTTGAGTATGGGTCTACTTATGAGAGTTGCACATTATCTTTGTTTTATAAAGCAAACCTATAATACGTAGTCTATATTTTCCATTTTGGACCGCTTTAACATGTAACCAAAAAATTTAAGACCTTTGCAAAACAACTTAGATCTCCAGATTTTTCCCTCAAAGTCTTTTGCAATTTTTTTGTCAATGTCTGTCCTAAGAGCAGTGTTTCCTAGGTCTTTCTGGAGTATTCAGTTTGATTTTCATGGAAGCAATAGTCCTCTTTCATTTCACACTCATATGCATTGATTTTTGCAGTTACAGTAACAGAGAAAACTGCCATAAACTAGTTTGGGAATAAACAGCCAACTAAAATGAGAACTTTATGAAACTATCAACTAAGTTGTTCATTACTGTGTATAACTTAGTATGTATCCTTTTTGTGGGAGGTGGGATCTGGGCTTTAACTCAGCATGATGATTTTGAGATCCATGGTGTACATATCAGTAGTTCTTTGATAATAGATACTATTGGGCAGTAATCCAATGTATGGATATGTTACCATTTGTTTCAAAAAAAAAAAAAAACATATATCTAACCATATAACCCAGCCATTCCACTTGTATTTATCCAAGAGAAAGAAAAGTGTATATCCATACAGAGTCTTACGCCAAAATGTTCATCGGCTTTTATTTTCAATATGCCCAAATGGGAAACAACCCACATGTCCATCCACATGTTGTTTCCCATTTGGGCATATTGAAAATAAAAGCCGATGAACATTTTGGCGGAAGACTCTGTATGGATATATGCTTTTCTTTCTCTTGGATAAATAGGAGTGGAGTGGCTGGGTTATATGGTTAGTTATATGTTTAACTTTTGTTTTTGAGATGGAGTTTTGCTCTTGTCACAC
>chr1:88395035-88395035
AGGGGAAAAAAACATATTTATAAATGGAAAAAGAAATAGTTTATAATTAAGCAGAACTGAATGTTCTGACAGACAATATGCAAGGAATAAACATGA
>chr1:89968680-89968679
TCACTGAATTTTATGACTAAAGATCGTTTTAAAAATATTTCATATTATTACTCCCTATATTTGAACAAATTTAGCAGTTTGATAAGAAATCCATAATATGAAAATAATGAGATGGAAGGATTTTTATTTATTTTTGTGTTATTTGGATGCTGCCCCCAGAGC
>chr1:91927305-91927351
ACATGTATGTGTGTATATATACACATAAGTATGTGTGTATATATATACACATACATATATGTGTGTATATATATACACATACATATATGTGTGTATATATATACACATACATATATGTGTGTATATATACACATA
>chr1:92701963-92702442
TGTATGTTATTTTTTTTTTTTTTTTTTTTTTTTTTTTGAGACGGAGTCTCGCTCTGTCGCCCAGGCTGGAGTGCAGTGGCGGGATCTCGGCTCACTGCAAGCTCCGCCTCCCGGGTTCACGCCATTCTCCTGCCTCAGCCTCCCAAGTAGCTGGGACCACAGGCGCCCGCCACTACGCCCGGCTAATTTTTTGTATTTTTTAGTAGAGACGGGGTTTCACCGTTTTAGCCGGGATGGTCTCGATCTCCTGACCTCGTGATCCGCCCGCCTCGGCCTCCCAAAGTGCTGGGATTACAGGCGTGAGCCACCGCGCCCGGCCTACTGTATGTTATTTTAACATGTTTAATCTTTTAAAATGCAAACTAAATATTTGTATTCAAATTATGCCTAGGAAAAAATACCCATATCCACTTATATTTAATAAAACAAAGATGCTTTTTAAACTCTCCAATCCAACTTAATAAAAAATTTCATTGGACATTTAATACTTATATTAACTTACCTGCATAAGCAACAATCCAACTATAAAAGCACTTCCTTGACAGTAACCAACCTCACGATCTACTAAAGAGTAAGCCTAAAAAGTAAAAAAAAGTTGTTCAAAATACATGGTAAGTTATACCTTCCTTCTCCAAAAAACCTAAAATTGGCAAGACAGGCAGATTAAAAAACATTTATTTTTGAGAAAAGCTCTTGCTTGCTTGTTATAGATGTTATCCTATACATATTTAAAAAGCAAATGTTTTATTACATGAAATTTTATTTTGACAATTTCCCAATCCAAACTTGCTAGCTCTAAAGACATAAAATAAAATAAAATAAAATAAAA
>chr1:93876121-93876139
CTTCTATCCAGCATTTCCCTTGTCTTTTTGGATACCTATTTTAGTCATATTTTTCCCACCAATCATAGCTAAAGGTGCTCCTTTTGGTGACATATTAGAAATCAATCTGTTGGATGCAGTGACTCATGCCTGTAATCCCAGCACTTTGTGAGGCTGAGGCAGGAGGATCACTTCAGCCCAAGTAGGTGTTTGAGATCAGCCTGGGCAATATAAGGAGACCCTATCTCTACACAAAAAATTTTTTTAAAATTAGCCGTGCCCTGTGCGCCTGTGGTCCCAGCTACTTGGGAAGCTGAGGTGGGAGGATTGCTTGAGCCCTGGACATTGAGGCTGCGGTGAGCCATGATTGTGCCGCTGCACTCCAGCCTGGGCAATGGAGGGAGATGTTGTCTCAAAAAAAAAAAAAAAATCATATGTTAAGATTTTTGTATGTGATTGTTAAGAGCAGTAAGTGACTCGTGCCTGTAATTTCAGCATTTTGAGCCCTGGAGTTCAAGACTGGCTTGGGCAACATGGGAAAAACCCATCTCTACAAAAAATTTTTTTAAAAAGCTGGGCATGGTGGCAAGCACCTGTGGTCCCAGCTACTGGGGAGGCTGAGGTGAGAGGATCACTTACTTGAGCTCAGGAGGCAGAGGTTGCAGTGAGCCGAGATCGCGCCACAGCACTCCAGCATGGGTGACAGTGAGACCCTGTCTCAAAAAAAAAAAAAAAAATGTACTCTCTTCTGCTTGCATTCTTTCACTCAGAATATTATTTCTGTAATTCATCCATGTTACTGTATATACCAGTAGTTCATTCTTTTTTATTGCTGAGTGGTATTCCATTGTATGACTATACAACAATGAATTTATGCATTCATTCAAGTAATGATAGACATTTGGGTTGTATCCATTTTTCAATATTGTGAGTATTTGGGAACTTAGAGTTCCATAATGTCAAATGATCATTTAAGATTGAGTGCAAACTTACTTTGGGAGGCCAAGATGGGTGTATCACCTGAGGTCAGGAGTTGGAGACTAGCCTGGCTGCTGGGTGTGGTGGCGGGCGCCTGTTATCCCAGCTACTTAGGAGGCTGAGGCAGGAGAATTGCTTGAACCCGGGAGGTGGAGGTTGCAGTGAGCCGAGATCATGCCATTGCACTCCAGCCTGGGCAACAGAGCAAAACTTGGTCTCAAAAAAAAAAGATTTAGTGCACACTAAGCTGGGTATGGTGTCATGTGCCAGTAGTTCCAGCCAGGGGACTACATATATACATTCAGGGTTGAGAATTACTGCCAAGACACTGCACTAGAATGATTTCACTTTCCAGTAGAGGTTGATTATGCTTTCAACTACTCAGTGTATATGGATAATTAGGGAGGAAAGTTACTGTAAGTCCAAGTGTACTTCTTAAAAGGACCCTTCCATAATATAAAGTAGAAATTATTACATAAATATAGCAGGAGCCCGGGTCAACCCTAGAAGATCCCAATTTGGTAGGTCTGGGGTATGATATTTGTATTTTTAAAACACTCCTGTGGGATGGATGCTCATTGCTGTTCGAGACTCACTTTAGAGATACTAGCAAATGCCCTTCGTCACCCAGGAAAAAAACATTTAAGTTTTGATAACTTGGAAGTTCAAGAACCTGCCTTTCTCATTAGTTTTAGAAATGGAGATGTGTACATTTATTAACTCAGTACTTATATATGAAGTTGAATTGTCAGGTATATTCTCTTCTCTCCTTTTCTGTAATTTATAAAATCTCTTTATGAAATCTATTGGTATTTTATATGGCCTTAATCTTCTTTTTTTGTTGTTGAGACGGAGTCTTGCTCTGTCACCCAGGCTGGAGTGCAGTGATGCGATCTCAGCTTACTGCAACCTCAGTCGCCTGGGTTCAAGAGATTCTCCTACCTCAGCCTCCCTAGTAGCTGGGATTGCAGGCGTGCACCACCACACCTGGCTAATTTTTTGTATTTTTAGTAGAGACAGGGTTTCACCATTTTGGCCAGGCTGGTCTTGAACTCTTGACCTCAAGTGATCTGCCCGCCTTGGCCTCTCAAAGTGCTGGGATTACAGGCATGAGCCACTGCGCCCGGTGCCTTAATCTTCTCTAAGAAAATCTGGAGAATATCCACCGTGGCTAACACGTTGAAACCCCGTCTCTATTAAAAATACAAAAAAAATTAGCCAGGTGTGGTGGCGGGCACCTGTAGTCCCAGCTACTCCGGAGGCTGAGGCAGAAGAATGGAGTGAACCCGGGAGGCGGAGCTTGCAGTGAGCCGAGATCGCGCCACTGCACTCCAGCCTGGGCGACAGAACCAGACTCTGTCTCAAAAAGAAAAAAAAAAAAAAGAAAGAAAATCTGGAGAATAAATTTGGATGTGTTCCCCCAAAACCTTTTTTGTTTAATTCATTGTTCATCCAGAGTTTCTTCTAAATGACTTTACTAGATTGAAAATATTTACAGGAGTTTAAGACCAGTTTGGGCAACATATTGAGACTCTGTCTCTACAAAAAAAAAGAAAAGAAAAAATG
>chr1:99713003-99712999
CATGGTTTGAGAATGTTTTCGTATTGTTCTTTTGTTAGCCTTTAGTTCCTATTTACAAGGACTTCCTATCATGGCTTAGAAACCACTATGTCCCTATTTCTAGGTCACAGATAGAAATCTGTGCTACCGAGCATGGGCATCACGGAAAACAGACAGTAGTATCCCTCCATCCAAATGTGTCACAGGTTAGAGCATCTTCTTAGCCCTTCTCTTAAGTGTTTAAATGAAAAATCATTGTACAAAGTGGTCTAATCCAAATATCTGCTGTTCTGAGCAGGCACATGACATCACTAAGGGAGGAATGCAGCAGAAACTATTGTGATACTCTCAATACTTTTTCTTGGGTTAGATCTTCATTCTGAACTGAGGTGATAAGCTCTTAATACAGTGGCTATATAGGTTATTCACTGAATCAGCAAACATTTACTGAGTGACAAAGACTCTGTTAAGCTCCAGGGTTACAGGGAGTCATATAGAACCCACAGTTCAGGGAAACATAGAGGGCTAAACCAATTATTACCACACATTGGGGTGACTGCGCTTGACATGGGGACACTAACTA
>chr1:101513435-101513425
TTTTTTTTTTTTTTTTTTTTTTTTCAAAAGACAATCTGCCTTTATTTCTCAAAATGACTTTGACCTCAAATTCTGAAACTGACAGGGTGACTTTGCTCAGTGAATAAATATGATACAGAACCTTTTAGAGGGAATCGAATATGCCGAATACCCAAGTGATCTCTCTGTCTCTCTTTTTTTTTTTTTTTTTTTTTTATTATACTCTAAGTTTTAGGGTACATGTGCACATTGTGCAGGTTAGTTACATATGTATACATCTGCCATGCTGGTGCGCTGCACCCACTAATGTGTCATCTAGCATTAGGTATATCTCCCAATGCTATCCCTCCCCCCTCCCCCGACCCCACCACAGTCCCCAGAGTGTGATATTCCCCTTCCTGTGTCCATGTGATCTCATTGTTCAATTCCCACCTATGAGTGAGAATATGCGGTGTTTGGTTTTTTGTTCTTGCGATAGTTTACTGAGAATGATGGTTTCCAATTTCATCCATGTCCCTACAAAGGATATGAACTCATCATTTTTTATGGCTGCATAGTATTCCATGGTGTATATGTGCCACATTTTCTTAATCCAGTCTATCATTGTTGGACATTTGGGTTGGTTCCAAGTCTTTGCTATTGAGAATAGTGCCGCAATAAACATACGTGTGCATGTGTCTTTATAGCAGCATGATTTATACTCATTTGGGTATATACCCAGTAATGGGATGGCTGGGTCAAATGGTATTTCTAGTTCTAGATCCCTGAGGAATCGCCACACTGACTTCCACAATGGTTGAACTAGTTTACAGTCCCACCAACAGTGTAAAAGTGTTCCTATTTCTCCGCATCCTCTCCAGCACCTGTTGTTTCCTGACTTTTTAATGATTGCCATTCTAACTGGTGTGAGATGATATCTCATAGTGGTTTTGATTTGCATTTCTCTGATGGCCAGTGATGATGAGCATTTCTTCATGTGTTTTTTGGCTGCATAAATGTCTTCTTTTGAGAAGTGTCTGTTCATGTCCTTCGCCCACTTTTTGATGGGGTTGTTTGTTTTTTTCTTGTAAATTTGTTTGAGTTCATTGTAGATTCTGGATATTAGCCCTTTGTCAGATGAGTAGGTTGCAAAAATTTTCTCCCATGTTGTAGGTTGCCTGTTCACTCTGATGGTAGTTTCTTTTGCTGTGCAGAAGCTCTTTAGTTTAATTAGATCCCATTTGTCAATTTTGTCTTTTGTTGCCATTGCTTTTGGTGTTTTGGACATGAAGTCCTTGCCCACGCCTATGTCCTGAATGGTAATGCCTAGGTTTTCTTCTAGGGTTTTTATGGTTTTAGGTTTAACGTTTAAATCTTTAATCCATCTTGAATTGATTTTTGTATAAGGTGTAAGGAAGGGATCCAGTTTCAGCTTTCTACATATGGCTAGCCAGTTTTCCCAGCACCATTTATTAAATAAGGAATCCTTTCCCCATTGCTTGTTTTTCTCAGGTTTGTCAAAGATCAGATAGTTGTAGATATGCGGCATTATTTCTGAGGGCTCTGTTCTGTTCCATTGATCTATATCTCTGTTTTGGTACCAGTACCATGCTGTTTTGGTTACTGTAGCCTTGTAGTATAGTTTGAAGTCAGGTAGTGTGATGCCTCCAGCTTTGTTCTTTTGGCTTAGGATTGACTTGGCAATGCGGGCTCTTTTTTGGTTCCATATGAACTTTAAAGTAGTTTTTTCCAATTCTGTGAAGAAAGTCATTGGTAGCTTGATGGGGATGGCATTGAATCTGTAAATTACCTTGGGCAGTATGGCCATTTTCACGATATTGATTCTTCCTACCCATGAGCATGGAATGTTCTTCCATTTGTTTGTCTCCTCTTTTATTTCCTTGAGCAGTGGTTTGTAGTTCTCCTTGAAGAGGTCCTCAGACCACAGTGCAATCAAACTAGAACTCAGGATTAAGAATCTCACTCAAAGCCGCTCAACTACATGGAAACTGAACAACCTGCTCCTGAATGACTACTGGGTACATAACGAAATGAAGGCAGAAATAAAGATGTTCTTTGAAACCAACGAGAACAAAGACACCACATACCAGAATCTCTGGGACACATTCAAAGCAGTGTGTAGAGGGAAATTTATAGCACTAAATGCCTACAAGAGAAAGCAGGAAAGATCCAAAATTGACACCCTAACATCACAATTAAAAGAACTAGAAAAGCAAGAGCAAACACATTCAAAAGCTAGCAGAAGGCAAGAAATAACTAAAATCAGAGCAGAACTGAAGGAAATAGAGACACAAAAAACCCTTCAAAAAATCAATGAATCCAGGAGCTGGTTTTTTGAAAGGATCAACAAAATTGATAGACCGCTAGCAAGACTAATAAAGAAAAAAAGAGAGAAGAATCAAATAGACACAATAAAAAATGATAAAGGGGATATCACCACCGATCCCACAGAAATACAAACTACCATCAGAGAATACTACAAACACCTCTACGCAAATAAACTAGAAAATCTAGAAGAAATGGATACATTCCTCGACACATACACTCTCCCAAGACTAAACCAGGAAGAAGTTGAATCTCTGAATCGACCAATAACAGGCTCTGAAATTGTGGCAATAATCAATAGTTTACCAACCAAAAAGAGTCCAGGACCAGATGGATTCACAGCCGAATTCTACCAGAGGTACAAGGAGGAACTGGTACCATTCCTTCTGAAACTATTCCAATCAATAGAAAAAGAGGGAATCCTCCCTAACTCATTTTATGAGGCCAGCATCATTCTGATACCAAAGCCGGGCAGAGACACAACCAAAAAAGAGAATTTTAGACCAATATCCTTGATGAACATTGATGCAAAAATCCTCAATAAAATACTGGCAAACCGAATCCAGCAGCACATCAAAAAGCTTATCCACCATGATCAAGTGGGCTTCATCCCTGGGATGCAAGGCTGGTTCAATATACGCAAATCAATAAATGTAATCCAGCATATAAAT
>chr1:103405427-103405431
GAATGCAGACTTATGTTGTATAAATCTATCTGTATAAGCTTTGGAAGTGAAAAATGTGGTAAGACCTTGACAATAGATTGATCGTTTATTTATTATCATATTAGTTATTGAGTACTTACTTAGGTGGTAGGCAGGTGGTAGGTGGTAATTAGGGAAGGGGAGTTGAAGTGATGGCTTAACAAAGAACTAAATAAAATATTTTGAAGAAAAAAAAAAAAAAAAAAAAAACAAAACAAAAAAAAA
>chr1:105193631-105193633
GTTCTGATAGTAGCTAGGTTGTGGCTATAATAAAAATTTAAAATATACAAAGCTTATGCAACTAGAATTGTGCCTTTAAGTAAATAATGTTTAATAGGTTTGTTTTCTTTAATATCTCATCCATCCTGTATATGTAGTTTTCTTTTAAAACTATATTATGCAAATTATAACTTGTTTTAAAGTATTTTCTTTACTGTCATCTAATGCATTATTGTGCTTATCTTTTGGTTAGAGATAATTTTGTTTCTAAATTTCTTGAAAATGTTCTTTTCAAATGCTAGCATTTTATTCCAGCTTTTAATGAGTACAATTA
>chr1:105571334-105571334
TAAAAAAGTTAGTAAAATGAAAATAAATAAATATATTAAAGGAAATTTACCAAAGATCAACAGGAAATTTTTTACTAAATAACAAAATACTGAAGCAATTTTCATCAAAATTCCAGTAAAATAAACATTTCTACTATAACAAATATTATTAGCTATGATTGAAGAAAGCTAAAGGTACTGTAATGAAATTATAATTAGCATACTTGTGTTAACACCCAAATCATCAGGAGTTATGAATAGTATAATTGTATGTGACAAAAACAGGAAGACCTTGTAAAATTACTAGAGTTACTAAGATAACTTACTAAGATGGAGGGATAAAAGCATATATATTAAAATAATTGTAATATAATATGTTGGTTCCAAAGAAAATGAAAAGTTATTCTCTGGAAAATTGTAACAAAACCTATGAAAGGTGTTGGAATATACATATCAGAATATATACTTGTTATATAAAATAAATATTATTAAAGATGTAAAGCATGATGACACAAGAGAGAAGTATACAATATTTACTTAAATTTTTTTTACAACAGGAGGTTTTGAGACTAATTTTTTGAGGTGTTAGTCTTTTGAATGTTAACACAAAATAATATAACAATCAGTATAAATTGATTTATGTTTATCTGGCAAACTATTGTATAACCATGAGCAATATTTCTATTAGATGGAAATAGAAGTGTATTCTATTATATGGGTTAAACATATGCTTCTTAAAAAAACACCAATTACTCTTGTGTCTGAAAATAAATAACAAGAAAGCTGGATCATGCACAACTTTTGACACGTCAATAAAAGTGAAATTAAAATAATATGGGAAAATATGGCAAAATAGCAACCAGATAGTTCACTTTCCTAATGTGCTTTGAGCCTCTATATATTAGTAGGTAAAGTATTCAAAAATATGTAAAAATTATCAAAATATCTAAAGACCAAAAATATAGCAACTACTTTGACAAGAATTAGAAATTCAAGTTAAATTATTATGATATATCACTATTGCCCATTAGATGGCAAAATATTTGCAAAGAAAAGTGATTTCCACTAGTAGGTACAAGGCAGATAATTCTAATGTGCGTAAAGATTGACCAATTTCTTCAACATTTTAGGAGGGAAATCTGAATTAATATATTCAAATTGAAAAATAAATTTACCTCTTAACATTTCATTTTAAGCACCATGTTGCTGTAAAAGCACTTGCAGTAAAATGATTTGTCATATAAGCTCTGTATAGAAACACGTTTATAAGCTTGTTATTTTATTGGCAAAATCAGGAGACCTGAAGTCTCAATAATAGAGAAGACTTTGGTAAACAGCGTGGTATTTGTAACATGCTAATTTGGAGCTCTTAATAAAATTTGGACTAGAAAGACTTTAAGAATGTATTCTTTTGTTCGTTTGTTTTTTTGTTTGTTTTGGGGGGGTCTTTTTTAAATTATACTTTAAGTTTTAGGGTACATGTGCACAACGTGCATCAGAGAAATGCAAATCAAAACCACAATGAGATACCATCTCACACCAGTTAGAATGACGATCATTAAAAAGTCAGGAAACAACAGGTGCTGGAGAGGATGTGGAGAAATAGGAACACTTTTACACTGTTGGTGGGACTGTAAACTAGTTCAACCATTGTGGAAGTCAGTGATCCCTGAGGACAGGGATCTAGAACTAGAAATACCATTTGACCCAGTGATCCCATTACTGGGTATATACCCAACGTATTATAAATCATGCTGCTATAAAGACACATGCACACGTATGTTTATTGTGGCACTATTCACAATAGCAAAGACTTGGAACCAAGCCAAATGTCCAACAATGATAGACTGGATTAAGAAAATGTGGCACATACACACCATGGAATACTATGCAGCCATAAAAAATGATGAGTTCATGTCCTTTGTAGGGACATGGATGAAGCTGGAAACCATCATTCTCAGCAAACTATCGCAAGGACAAGAATGTATTCTTAAGTTAAAATAGCAACAACAAGTACAACAAACCAGAATAATTGTGTAGTATACTCTCATTTTTAAAATATCAAGCCATTTGATAACATCACTCACAAAAATATAGCTATACATATTTACCTTCTAGATTAGTGTGCAAACAGAGCAAAGATCAAAAATGTAAGTGAAAACTTTAAAGGCCTCTATCATTAATACTCTTAGGAAATATATAAATTATGTAAGTATTCTTATTAATGCAACTTAATTTAATACAACCTTATAATGGAAAGATTAACTGAATATGGTCCATAT
>chr1:107723537-107723538
TAAAACTGAGTACCTCTTTCTGGGAATTGGGATGGGATAGTAAGAGTGAGGGCATCACGTGGTTGGAGCTCTGAGCTCAGTGGGTTGAATATAAGCCTAAGCTGAGGGCCATGCCCTGGGGCAGAATGTTCTCATGGGCTGGGGATGCTTTTCTTATCAGTATCCCATGGGTGGGCCAGATGAAAATTCCCAGAAACCAAGACCCCTAAAAATTATCTCTTTTTTATTGAATGCAAGATCATAGAATATAGAGTTGGAAAGCATTGGCTTTGGAATTCAACAGGCAACATTTGAATCATGGTACTTAGATTTTTTATTCAGATTACCCTTGAAAAATTACTGAAGCTCCATGAGCCTCAGTTTCATAATCTGCAAATGAGGATAAGAATATTATTTCATGAGTCATTGTGAAGTTAAATGAGAAAATGCATGTAAAACATGTCATCATGCTCCAGGGACCCCAAGCACTTGGAGTTGGCTGGTGCTCATAGTTTTAGTTTCTTCTCTCAGGTAAATGCAGGCCCAGGGTTCTGGCCCCAGTTAACGTGCAGTGACTGGGCACCTGTTTGGTCATTGCCCACAGAATCTAGTACATGAGGCGAAAGACAGTCTCTTGGGAATAAAAAGAAATCAAACTAAGTATTCTATACAAGATAGGAAATAAACCAAAGTGATTCTTTGTACCGCCTTTATTTTTTTGAGACACAGTCTTGCTCTGTCATCCAGGCTGGAGTGCAGTGATGCGATCTCGGCTCACTGCAGCCTCCACCTCTGGGGTTCAAGTAATGCAGCCTCCACCTCTGGGGTTCAAGCGATTCTCATGCCTCAGCCTTCGGAGCAGCTGGGATTACGGGTGCCCATCACCATGCCCGACTAATGTTTTGTATTTTTAGTACAGTCAGGGTTTCACCATGTTGGCCAGGCTGTTCTTGAACTCCTGACCTCAAGTGATCTGTCTTCCTCGGCCCCCCAAATTTCTATGATTACAGATGTGAGCCACCTCACTCAGCTGATTTTGTACTCTTACCCACCACTTAACACATAATATTTCACCTCTGGGCCCCAAATCTGTGAGTCACCTTCTAGGCACCTCCACGTGCTCAGCAACCTGGAAGATCCACAAACCCTGTCCTTTTGGGTTTTTATGGAGGTTTCATTAGGAATGATTGATTAAATCTTTGGCCATTGGTAAGCAACTCAACCTTCAGCCCCTCTCCACGCCCAGGAGGCTAGCGGGGTAGAGCTGAAAGTTCCAGCCCTCTAATTACATGTTTCTCATTCCCCTGGCAGTCAGCCCCATCCCTGGGCTATCCAGGGTCCATTGTCTCATTAAAATGAAAGATACTCCAATCACTCAGGGAGTTTAAAAGGTCTTAGGAGCTCTGTGTCATGAACCAGGATCAAAGACCAAATGTTACAACAAATTATTCTAGAACCCCTATCTACAAGGGTTTTAGGAGCTCTGTGTCAGGAACGGGGGGCAGAAGCTAATGTATATATTTCTTTTTAAATTTTTTAATTTAATTAATTTAATATTTTTGAGACAAGGTCTTGCTCTGTTGCCCAAACCGTAGTACAGTGGTCTGATTATAGCTCACTGCAGCCTTGAACTCCTGGGCTCAAGCAACCCGCCCCCCGCCACCACCATCTCAGCTTCTTGAGTAGCTAGGACTACAGGTGCATGCCACCATGTGGGATATATTTTTTTAATTTTTTTGTAGAGGTGAGGTCTTGCTATGTTGTCTAGGCTGCTCTTGAACTCCTGGGCTCAAGTGAGCCCCCTGCCTTGGCCTCTTAAAACACTGGGATTTCAGGCTTGAGCCACCACATCCAGCCTATATTTATTATTATTTCACAACTATTTCACTGAGC
>chr1:110310155-110310154
CACCCCCACAGCTGTTACCCAGCGCCACACACAGCAGTTCAGAAAGTCCTCCAAGCAATGCCTGAATCAGCAATGGGGTA
>chr1:111353565-111355216
CCTCTCCCGTCTCCCTCTCCCTCTCCCGTCTCCCTCTCCCTCTCCCTCTCCCGTCTCCCTCTCCCTCTCCTTTCCACGGTCTCCCTCTCAAGCCGGGCCAAAGCTGGACTGTACTGCTGCCATCTCGGCTCGCTGCAGCCTCCCTGCCTGATTCTCCTGCCTCAGCCTGCCGAGTGCCTGCGATTGCAGGCGCGCGCCGCCATGCCTGACTGGTTTTCGTGTTTTTTTGGTGGGGACGGGGTTTCGCTGTGTTGGCCGGACTGGTCTCCAGCTCCTAGCCGCGAGTGATCCGCCAGCCTCGGCCTCCCGAGGTGCCGGGATTGCAGACGGAGTCTCATTCACTCAGTGCTCAATGGTGCCCAGGCTGGAGTGCAGTGGCGTGATCTCGGCACGCTATGGCCTCCACCTCCCAGCCGCCTGCCTTGGCCCCCCCAAAGTGCGGAGATTGCAGCCTCTGCCCGGCCGCCACCCCGTCTGGGAAGTGAGGAGTGTCTCTGCCTGGCTGCCCATCGTCTGGGATGTGAGGAGCCCCTCTGCCTGGCTGCCCAGTCTGGAAAGTGAGGAGCGTCTCTGCCCGGCCGCCATCCCACCTGGGAAGTGAGGAGCGCCTCCTCCCGGCCGCCATCCCATCTAGGAAGTGAGGAGCGTCTCTGCCCGGCAGCCCATCGTCTGAGATGTGGGGAGAGCCTCTGCCCCGCCGCCCCGTCTGGGAGGTGAGGAGCGTCTCTGCCCGGCCGCCCCGTCTGAGAAGTGAGGAGACCCTCCGCCTGGCAACCGCCCCGTCTGAGAAGTGAGGAGCCCCTCCGCCTGGCTGCCACCCCGTCTGGGAAGTGAGGAGCGTCTCCGCCCGGCAGCCACCCCGGCCGGGAGGGAGGTGGGGGTCAGCCCCCCGCCCGGCCAGCCGCCCCGTCCGGGAGGGAGGTGGGGGGGTCAGCCCCCCGCCCGGCCAGCCGCCCTGTCCGGGAGGGAGGTGGGGGGGTCAGCCCCCCGCCCGGCCAGCCGCTCCGTCCGGGAGGGAGGTGGGGGGGGTCAGCCCCCCTGCCCAGCCAGCCGCCCCGTCCGGGAGGGAGGTGGGGGGCTCAGCCCCCCGCCCGGCCAGCCGCCCCGTCAGGGAGGTGAGGGGCGCCTCTGCCTGGCCGCCCCTACTGGGAAGTGAGGAGCCCCTCTGCCCGGCCAGCCGCCCCGTCCGGGAGGGAGGTGGGGGGCTCAGCCCCCCGCCGGGCCAGCCGCTCCGTCCGGGAGGGAGGTGGGGGGGGTCAGCGCCCCCTCCCGGCCAGCCGCCCCGTCTGGGAGGGAGGTGGGGGGGTCAGCCCCCCGCCTGGCCAGCCACCCGGTCCGGGAGCTGAGGGGCGCCTCTGTCCGGCCGCCCCTACTGGGAAGTGAGGAGCCCCTCTGCCCGGCCACCACCCCGTCTGGGAGGTGTACCCAACAGCTCATTGAGAATGGGCCGTGATGACGATGGCGGTTTTCTGGAATAGAAAAGGGGGCAAGGTGGGGAAAAGATTGAGAAATCGGATGGTTGCCGTGTCTGTGTAGAAAGAAGTAGACATGGGAGACTTTTCATTTTGTTCTGTACTAAGAAAAATTCTTCTGCCTTGGGATCCTGTTGATCTATGACCTTACCCCCAACCCTGTGCTCTCTGAAACATGTGCTGTGTCCACTCAGGGTTAAATGGATTAAGGGCGGTGCAAGATGTGCTTTGTTAAACAGATGCTTGAAGGCAGCATGCTCGTTAAGAGTCATCACCACTCCCTAATCTCAAGTACCCAGGGACACAAACACTCTGCCTAGGAAAACCAGAGACCTTTGTTCACTTGTTTGTCTGCTGACCTTCCCTCCACTATTGTCCTATGACCCTGCCAAATCCCCCTCTGTGAGAAACACCCAAGAATGATCAATAAAAAAAAAAAAAAAAGAAAAAGGCTAGAAAAACCAGAAAAAAAAAAAAAAAAAAAAAAAGAATAAAAACATTTCAAAGCATCATCTTAACCTCTTTTAAACATAGAAACAAGCAGCTCTGGACATTCCCCTATATCAGTTCTGTTCTCAGAGAACTGGAGGGAAGCTGTTAGCTGGGAAGAATGCTGCACGGGGACAGATGTCCAAAGCAGGGAGGAGTGAAACAAAGGCCTCTGGGGTCCTAGCAGGATGTCAAGCCTGGGCTTCCATTCTACTTCCACTAGAGGGGAAACAAATCCAACCCTACAGTGATAGGAAAGGACTTTATGTTGAGATTCATTAATATTTGGGTTTCGATAAGGGAGGCTTATCTGTCAGTATTTCTGTCATATGTAATATATTTGGGTTTTTGTTATCTTGTTATGCTTTGTCTTTTGTGCTCTATGTTTCCTTGCTTCGTTTCAGCACTGTTTTTCCCTTCTTTCCTCTTCCACGGTGATTCAGAAGTTTTATATTTAATTTTCCTCTACCAGTAGAATGCTCTCAACCACTAAAATTTTCTGGCTCATTGTTTAATTTGAGCAAATAATTTTTTTGTTGTTGTTTTTTTGAGACAGAGTCTCACCCTGTCACCCAGGCTGGAGTGCAGTGGCACGATCTTGGCTCACCGCAACCTCTGCCTCCCGAGTCCAAGCGATTCTCCTGCCTCAGTCTCCTGAGTAGCTAGGACTACAGGCGTGTGCCACCACTCCCGGCTAATGTTTTGTGTTCTGTAGTAGAGATGGGGTTTCACCATATTGGCCAGGCCGGTCTTGAACTCCTGACCTCATGATCCACATGCCTCGGCCTCCCAAAGTGCTGGGATTACAGGCATTAGCCACCGCGCCCAGCCAAGCAAATCATTTTATAATCTCTCATAGGTTTTTACAGTTCTAAAAATCAACAATTATATTAATTTCCTTAGAGACCTAAGGAACCTCTCAGATAGCATCTTCCACTTCTCTATCTCCACTTTGAGACCTGCCTCAAGGGATGCTTAATCCAAGGAATGCACAAAGCCCACGAAGGGCAGGAGTTTCTTGCTTCATATGTTGAGACCCATCAGCCACCTGAGCGTTTGTCCCTGATCCTTTTTATGATGTCCCTCTAGCCATCCTCACCAAGACCCAGACAACAAAATGTATGCATCTAAATTAGGAAATGGTGCACTGCCATGAGTGAGAGAATTGATCTAGCTCAGAGATAAATGCCAGTATATACAGGCATACCTCAAAGATGTTGCAGGCTCAGTTCCAGGCCACCACAATAAAGCAAATGTTGGAATAAAATGAGTCACACAAGTTTTTTGGTTTCCTGGTGCATATAAAAGTTATGTTTACACTCTACTGTAGTCTATTAAGTGTGAAATAGCATTATGTCTAAAACAGTGTACATACCTTAATTTTAAAATATTTTATTGCTAAAAAATGTTAAGAACTATCTACACCTTCAGTGAGCCATAATCTTTTTGCTGGTGGAGCATCTTGCCTCAGTGTTGATGGCTGCTGACTGATGGTGGTTGCTAAAGGTTGGGGTGGCTGTACCAGTTTCTTAAGATAACAATAAAGTCTGCTACATCAAATTGAAATTGACTTCCTTTCATGAAAGATTTCTGTGTAGTATGCAATGCTACTTGAAAACATTTCACCCACAGTAGAACT
>chr1:115879553-115879550
GAATTGGTTTATACATAAAAAATTTCTAAATAAGAACTGTGTACCAATGGACTAGATGGCTGGATGAGAAACTGAGCATCTCAAGTGTTCAGAGACTGGGAGGCCTGTGTCAGGACATGCCTGCTCTGGGTGGATGGGCTGACCAAATCTCCAAGACTTCTTCCAAATTGCATGAGTCTCTTACTCTGAAAATAAACTCTCAGAATCCAAATGTTCATGAAAACACAATCCAATCTTCCTATGTGTTAACAGCGGCATGTTAGCCAGCATAGCGTCTAATACAAAGCTGGTGCTCAGGTGATATTTGGTGATAGAATCCTATTTTTAGGAATTTTACTTCATGGAGTTATAAAGCAGAGCCCAGTTTTAAGGAATTCTGAACTTCTACAAGAGTTAAATCAGATTTTTAGAGCTACAAACCACCTTTTAGCTGGTTGGCTACGGCACCCATTTTACAGATGAGGAAAGTGCGGTGGAGAGGGGCTCACTGCCTTGCTTGCAGTTGCA
>chr1:116220403-116220403
GGACAAGAGCGAGAGGGCAGCATCCTTCATAAAGTTTGTGTTCCTGCTGAAGGACTCGGAGAGGATCGCAAAGG
>chr1:118389107-118389108
ACGTACCATATGTGTGCTTAGGAACTGGGTCTTACAGTGGTATTTTACAAATAAGGAATATTGCTTAATTTCTGTGGACTTATGTTTAATTCTATAAAATCCCTTTATTTAACATTTTTGAAACATTTAGGCTGTGAAAAGCCTTGTGAGTCATAGGTGTGGGAAATATAAAAATTAATTAGTTGAAATAAAGATAATAAAGAGATTATAATCTAGTGAGGGAAATAGATTTGCCAAACAATGCAAAGAAACAACATGGGGTGGGAAAAGGGAATAAAACTAAGTAATGAATTGCAGCATCTGGGGTTCCAACAGGAGCAAAGGCTGATGTTGAGGTATGGTGGGATCTCCTTTTTGATTCTGATTAGGAAGCACAGTGACCATTAATCCTACCCAACTCTAGTGAGACGTGGGCTATACAAAAAAGCCTCTTTTAACATGAAAGCATTGGAGTGGAATAGTGGTTTTACAAACTGGGCTCCATGGAATCTATAGGTATTTTGCTTTGCTGCTGCCACAAACTAGAGAGGCTTTGCTTTTTTTTTTTTTATTTCTTGTTTCAAACTGATTTCCATCAGAAGCTTTAATTTGAATAAAAGTTTTTTATAAGGCTAACAAAATAAGGAAAGGAAAGGAAAGAAGAAAAGGAGGAAGGAAGGAAAGAGGGGAGGGAGAGAAAGAAAATAAAAAAGAACAAAAACCCTCTGGACTAGGTCTCTAATATCCTGTGACTCTGGTTTAAGTAGAATTAGAGAAAAGTTATTATAACTGTGACTCCATCCATGGAATATCTGAATTCTAATAAGAAAAAAATTACTGGAGAAAAATTTATAATAGAATTTTAAATATCAAGATAGAGAAGATGGGGGGAAAACAGAAGTTGTCTATAGCTTCAAATCCCCTCATCAAAACATCCAGTCCTGTTGCCTATGTTTATTTAATCCTGGCACCAATTTTGTGTACTTAGGTTTTAATGTTATTAAGATCTATTGATATGATTAGCTCAGAATAGAACTTTTGTTTTTCTCTTTTCTTTAGAGTCTTGCTCTGTCGCCTGGGCTGGAGTGCAGTGATGTGATCTAGACTCACTGCAATCTCCACCTCCTGGGTTCAAGCAATTCTCCTGCCTCAGCCCCCTGAATAGCTAGGATTACAAGCGTGTGCCACCATGCCTGGCTAATTTTTGTATTTTTAGTACAGAGGGAGGGTTTGCCACGTTGGCTAGGCTGGTCTCAAACTCCTAGCCTCAAATGATCCACCTACCTTGGCCTCCCAAAGTGCTGGAATTACGGGTGTGAGCCACTGCATCCAGCCAGAATAGAGCTTTGTCTGTTAAATTTTTTAAGTTTCTTAAGTTACCCACTCTGTTTAATGCTTTCAGAAGTTTTGGAAAACAAAAAACACAAATCACTGCCCATTATCACATAAGAACAACCCAGTTTCTGTATCTGGGAATCCTTTAACCTAAGACTCATGGGAAGGAAGAGCGTTCCCAAGATGGCTGCCCATAGCCTTTGGCTTTTACTACTGTGGGCCCCAGTTGTGCTCTAAGCAAGGTGCCCTAGAGCATTCCTCCATCAGAAACTGTAACTGGGAAACTGTATATGTGTGCAGCTCCAGCTTTTTAAGGGCTATCAGGAGATGTGAATGGGGAGCTTTCCCAGATATATACAGTGTATTAATAATTAATTAGTGGGGACAAGACCTCTTGGGGTTTATGAGTGTGAACCCTTACTCCCACAGTGCAAATAGCATTCCAAGTACAGCGACTGCAGGCTGGGTGCTGAATACCAGCTAGTAAGTTCAGGCCTGACCATTTTAGACTGTACCTAGGCTGGCCACCATGCTAAAAACAAACATAGACCAGGTACAGATGCAAGCACAGCCTTCCCGTTGCTCCAACAGGTATTCTAGGCCAAGGAAGGATTTGCCTCAGAGACATTTGTTCCCCTTATTCAAGGGAAACATTCACTCTCTGGCTCCAAGTTCCCTAGAGTCTGTTTAGCCCCATTTTCTTTTACTACATGCCTTTTCTGGGGGAGGATGTATACTTTTTAGCATCGGCTACATTCTGAACCCAGGACAACCAATAGACATTTTCATCTGTATGCCCTACAAGTATGCAGATTCAAATAAATTTAGTATCTGCACCCTCTGCAACCCCAACTGCTTCTCACCCTCATTTAGGGACCAAACATTAGTCTTTAAAGGTAGAAACATCTTTTCCCCTTCCTCAGCCTGTCTATTTTGGCACTTAAGACCTGTGGAATCTACCTCAGAAATGTCTCTGAAATCTCCATCTTTTACTTTATTCATTAATTTGTATTGAGCACTAAAGGACTTGGATGAGATCCAGCCCATTTTTATAATAATCAAGTGAGTACTGGAGTGTGAGACAAATAAATAACCATTAATCCAATGTGAGAGATGGTTTAATAGAGCTTTGCACAGGGTGGCCTGGGAGTGGAAAGGAGGGGCCATCTGTTTGTTTTTCTGATAGCAATATTCAAAAAGTATTTGCTGTGGATGCTCAAAAAATATTTGTAGAAGCAAACTAAACTGAAGTGGTGATGCATATTCTCAGTTTTTGAGAATGAATTTGTAGGTGGACAACTAAAGGGGTGCCATGTAGGCAAAAGAAACTGTATGTACAAACCATAAAGAAGCA
>chr1:149920165-149920129
CCAAGGCGGGCGGATCATGAGATCAGGAGATTGAGACCATCCTGGCTAACACGGTGAAACCCCGTCTCTACTAAAAATACAAAAAAATTAGCCAGGCGTGGTGGCAGGCGCCTGTAGTCCCAGCTACTTGGGAGACTGAGGCAGGAGAATGGTGTGAACCCAGGAGGCAGAGCTTGCAGTGAGCCGAGATCACGCCACTGCACTCCAGCCTGGGCGACAGAGCGAGACTCCGTCTCAAAAAAAAAAAAAAAAAAAGAAAATGTTAACATATTTAAATAAAGAATATTGTCAACCTGGCTGTGTGTG
>chr1:152880990-152880978
GCCCGGCATGCGCCTGAGAAGGCTTGGCCATATGCCAGGGGCCTCCTTCCCACAGAGAAATCCTGAGACTTTCTCT
>chr1:154538853-154538858
CCAAGCCACGGTGCTAAAAATTGGTCCCCTGTAGGCAAGCACATAAGGTGCCTTTTTATTCAGAATCTCCTAAGGCAGTTTTTTTTTTTTTTTTTTTTT
>chr1:155444788-155444917
TGCATTTTTAGCAGAGATGGGGGTTTCACCATGTTGGCCAGGGTGGTTTTGAACTCCTGACCTCAAGTGATCCACCTGCCTCAGTCTTCTGAAGTGCTGGGATGACAGGCATGAGCCATCACAACCAGCCTTGTTTGTTTGTTCTTTAAAGGGACGGAGTCTGGCTCTGTTGTCCAAGCTGGAGTGCGACAGCAGAATCACAGCTCACTGCAGCATCCACCTCCTAGGCTCAAGGGATTCTTACATGTCAGCCTCCCACGTAACTGGGACTACAGGCATGAGACAGGACACTTGGCTAATTTTTCTATTTTTTTTTTTTTTTTTTTTTGAGACGGTGACTCACTGTGCCCCCGAGGCTGGTTCCCAACTCCTGGGCTCAAGTGATTATCCGGCCACATCCTCCCTAAGTGTTTTTTTTCATAGACAGAGTATTGCTTCAATGATCCTCTAGCCTCAGCCTCCCAAAGTGTTGAGCTTACAGGCATGAGCCACCAAGCGCAAGTCTAGCCTTAAATAACGTTTTTTTGAAAAGCAAAAGTCTTAAAGTTTGATAA
>chr1:156004325-156004604
GAATCACTTGAACCCGGTGGGCGGAGGTTGCAGTGAGCCAAGATCATGCCGTTGCACTCCAGCCTGGATAAAAAAGTGAAACTCCATCTCAAAAAAAAAAAAAAGAATTTCTACAAAGCTGGAAGTAATGGAGCGATTCAGTGAAAGGATGAGAAGTTACCAAGGCTTAGTCCCTTGAGAGAGCAGCTAAGAGTGGGGGAAGCAACGTATGCCAGAGGCAGGAGTACTGGGTCCCGCCCCAACTCCACCACTCACTGGCTGTATGACCTTGGGTAAATCATGCTCCCTTCTACTCAGGAGGCTGAGGCAGGAGGACTGCTTGAGCCCAGGAGTTCAAGTCTTCAGTGAGCCATGATCATGCCACAGCACTCCAGCCTGGGTGACAGAGTGAGACCCTATCTCAACGGAAAAGAAAAATTATATATATATAATATATATCTGCCCACCTTGGGCAGATTATATATATTTATATATAATATATATAATATATATTATTTATTTATATATAATATATATATAATATATATTATTTATTTATATATAA
>chr1:156004627-156004604
GAAGGGAGCATGATTTACCCAAGGTCATACAGCCAGTGAGTGGTGGAGTTGGGGCGGGACCCAGTACTCCTGCCTCTGGCATACGTTGCTTCCCCCACTCTTAGCTGCTCTCTCAAGGGACTAAGCCTTGGTAACTTCTCATCCTTTCACTGAATCGCTCCATTACTTCCAGCTTTGTAGAAATTCTTTTTTTTTTTTTTTGAGATGGAGTTTCACTTTTTTATCCAGGCTGGAGTGCAACGGCATGATCTTGGCTCACTGCAACCTCCGCCCACCGGGTTCAAGTGATTC
>chr1:157715667-157715668
CTAGAATAAATAGGAGGCCTAGGTTGAGGTTAACCAGGGGGTTGGGTATGGGGAGGGGGGTTCATAGTAGAAGAGCGATGGTGAGAGCTAA
>chr1:161035894-161035894
CAGAAGACTAGAAGACTTAAGACAAAACAAAGAAGGAAATAGGCCCCAGAAGAAACTTCCCAACCTTTCTGAAAACCAAAACGTTTTGGGTATTTGGGGAAAGGGTAACTGACACTATTTGCCAGACTCTCGGTTAGACTCTTTCATGTATTTCAACTTTATCTCCAAATTCAACAATGTCTGGCTAAACTCAGACAGTAATGTGGTAAGATGAGCCCAGGGAGAAAGTGGGATAGCTCTGTGACAGGGAAGCTGGAGAGCCCAGAGGAATAGCAGATTTCATTGTGTATGGAGTGCATACTGTGAGATAAAAGATGTAGGAGGGGCCAGGTGCGGTAGCTCACTCCTGTAATCTCAGTACTTTGGGAGGCAGAAGCAGGCGGATCACCTGAGGTCGGGAGTTCAAGACCAGCCTGACCAACATGGTGAAACC
>chr1:165536642-165536642
ATTTGGAATGAGACAAAAGGACCAAGGTGAGAATTAGGTGAGGACTGCGCCTCTGACTCCA
>chr1:167205990-167205990
GTGTGTGTGTGTGTGTATGTATAAAGGCTTCTACTCTGAAAGTAGGAATAATTCTACAATAATTTATATAAATGGGGAAATATATATCTCTAATTAGTATCTTCTACTTATAGGGACTAGTAGGGAATAGGAACAATGAGAAGAAAGGAAAAACAGAAAATTTAAATCCTCATTAGTCTTTGTTGCTAAAATGTAGAACCCAGCATGAATGTCTTTTACTTTACCAGGGCACCCGAATGCATTTTTGGATATGGAAAGGTGGACCAGAGTTGAGTCTGGGAAGTGTAGAGTGAAATTACTCTAAATATATAATAAAGAGAGGAAATAGGAAAAGAGGTTAACTTCCACTTATGTGGCCTGTGGGTTGTTTAGGTTGTTGTGAAGAAAAGAAGAAGAGGCCGGACGTGGTGGCTCACTCCTGTAATTCCAGCACTTTGGGAGACTGAGCCAGGCAGATCACCTGAGGTTGGGAGTTCGAGACCAGCCTGGCCAACATGGCAAAACCCCGTCACTATTAAAAATACAAAAATTAGCTGGGCATGGTGGTGCACTCTGTGTCCCAGCTACTCGGGAGGCTGAGGCAGGAGAATCACTTGAACCCAGGAGGCAGAGGTTGCAGTGAGCCGAGATTGCACCACTGCACTCTAGCCTAGGTGACAGAGCAAGACTCTGTCTCAAAAAAAAAAAAAAAAAAAAGAAAGAAAGAAAAGAAAAGAAAAAGAAAAAGAAAAAGAAAAGAAAAGAAGAAGAGAAGAGGCCCTGGAGTGAAATAAAAGTGAGATCCAGAATGCAGACAGAGTAGGGCTCAGCACCAGAAGTGACCATGAGATCATGAGCTTCCAAGCATTTGCAGCATTATATGAGGGAAGTAGGATAGGTATTAGAATTAGCACAAAATGATGTGGGCTAGGAGACTTGAAGCAATTATATTTAAGTCTCAAAGGACCAAGTAATTTCTGCTGACAAATATAACCATTTATGGTTGTTTAAGCATTGAATCAAGTCTGGAAAGTGTGCACCAAACTATTCCTGGTGATAACTATGACTCATTCCTTGAGATTCTAACTCACTAGATTTCTAATGGGGCCTCTGAGCAAGTTCATTAAAAAATTTATTCAGAAGCACTATCAACCATTGCTGAGAGAAATAAAAACATGAATAGATACAGAGATACAACATGCTCATGAACTGGAAGACTGAGTTTTGTAAAGATGTCAAATATCCCCAAACTAACCTACAGGTATAATGCCACCTCAATCAAAAGGCCAACCAAATTTTTTCCAGAAATTGATAATCCAGTTTTAAAATTTGTATGAAAATGCAAAGGGTCAAGACAGCCAAGGCAGCCTTAAAGAGAAAGAAGTCAGAGGACTTTTATGCTATCAGACATCCAAACTTATTATAACACTAAACAACAACAACAAATACTGTTATAGATGGCATAGAAAGAGACAAATAGATGAATGGAACAACATAAAGAGTACAGAAACAAAGCCCCACAACTGGCTCATGACACTTGATTTATGACAAAGGTGTCCACTGCAAAGCAAGAGAGGAAGGGTGGTCTTTTCGATAGGTAGTGCTGGGTCGGTTGATATCCCTCCATATGGAGAGAAAACGACTGTTGACCTCTACCTACACCACACACAAAAAGTCAATTCCAGATGGACATTTGATGTAAATGTGAAGGTTAAAACAATAAAGCTTCTAGAAGATAACATCGGGAAATGTATTTGTAACATGACAGGAATCCTCCCCCAAAACAACAAGAACTGCCAAGCCTAGGGTAGCCAACGACTTCAATTTACCTGGGACTATCCTTGTTTCAGCATTGACATTGCACGTCCTGGGAAACCCCTTAATTCCTGGCAAACTGGGGTGGTTGGTGACTCTACCTACATACCATAAAGGAAAAGATTGGAAAGTGGACTACGGGTCAGGCACAGTGGCTCATGCCTGTAATCCCAGCACTTTGGGAGGCCGAGACGGGCGGATCACGAGGTCAGGAGATTGAGACCATCCTGGCTAACATGGTGAAACGCCGTCTCTACTAAAAATACAAAAAAAAAAAAAAAAAGTTAGCTGGGTGTGGTGGCGGGCGCCTATAGTCCCAGCTATTTGGGAGGTTGAGGCAGGAGAATGGCGTGAACCTGGGAGGCAGAGCTTGCAGTGAGCCAAGATGGCACCACTGCACTCCAGCCTGGGCGACAGAGCGAGACTCTCTCTCACAAAAAAAAAAAAAAAAAGTGGAGTATGTAAAGCAAAAAACTTCTTTTCATTAAAAGACATGGCTGAGAGAGTGAAAAGGCAAACCGCAGATGGGAGGAGATATTTAGAGTACATTAGCTGTATTAGTCCATTTTGTGTTGTTATAAAGGAATACATGAGACTGGGTAATCTATAAAGATAAGTTTATCTGGCTCAGGATTCTACATGGCACCAGAATCCATTCTGCTTCTGGTGAGGGCTCAGGAAGCTTTTACTCATGGCAGAAGGCAAAGGGGGAGCAGATGTGTGACAGAATTGAGAGAGAGAGAGAACTGAGAGAGAGGGAGGTGCAGGCTCTTTTTAACAACTGGATGTTGCATGAATTCATTACCCCGAGGACCAAAACACCCCCCCACTAGGCCCCACCTCCAACACTGGGGAATCACATTTCAACATGAGATTTGGAGGGAACAAATATCTAAACAATATGACTAGCCAACAAAGTATTCATATGTAATGAGCTCCCACAAATCAATAAGAAAATACAATGGTAAAATTAGCAAAAGTCTTAAAAAGGCATTTCACAGGCCAGGCACAGTGGCTTACGCCTGTAATCCCAACACTTGGGAGGCCAAGGTGGGCAGATCACCAAAGGTTGGGAGTTCCAGATCACCCTGGCTAACATGGTGAAACCCCGTCTCTACTAAAAATACAAAATTAGCTGGGCGTGGTGGTGCACGCCTGTAATCCCAGCTACTCAGGAGGCTGAGGCAGGAGCGTTGCTTGAACCAGGGAGGCAGAGGTTGCAGTGAGCCAGCGTCGAGCCACTGGGCGACAGAGTGAGAGAAAAAAAAAAAAAGGCATTTCACAAAATAGTCACCAAACATACTGAAAGTTAATGTACTAAGTCATGAGAGGGACGCACATTAGAACCACAATAAGAAACTTCTACATGCTCTCCAGGAGGTTTAAATGTGGGTCTGTGGAACCCTTTGGGAAGTGAGGAGTGCCTCTGCCCTGCTCCCGTCCTGTCTGGGAAGTGAGGAGCACCTCTGCCTGGCCGCTGTGCAACCCTCCAAGTGTGAAGTGGCAGCCTTGTGTGTGATCTTTCTGCCCTCCCCAAGTTTGCATTTTTGACATTAAAGTTTACTTTTAAATTAAAAGTTTTATATTGGGGAATATATATATTATATATTATATTATATATTATAATATATACTAATATATAATGTATATATAATATACATTATATATACACATACATTATAATATATAATATATTATATATATTAAATATATAATATATATTATATATACATATATATTATATATGTATATATAAAGTGGGTCTGCCGGATGACAAGGAGGATCCAGACAGGATCGAAGTACAGATCCTCCTTTCAGGCACATCAAGAGGCATTCCCAGAGAGGTAAGAAGGGAATCATTTCACAGTAGTTATTGAATGTTATTTTTAATTTTACATTCTATTGTGCCTAAGTTGTTTAGAAAACTATACAGAATTTATGCCATGATGTGAGTTATATTATTCTCAATTAATCCATTTGTCTGTCTTTGTGAAATCAAGAAACAAAACTCAATACAGAGGATTTTAGAAAGAGATTCTGCATAGGGTGGGTTCCCCAAATATACGGAGTGAAGATTCTCATGCCTGCAGTGGGCATGTGGAAGGTTCAGCTCCCCCTACAGAAGGATGCCCAAGTAATCCCTGTTTCTGTGTTGCATGCACTCCTGAACTGGCACTGAATCCTATCAGCTGGAGATAAATGAGGCCTGCCACAGGGAGTGGGAGAGGCCAGAGCCCAAAGGCACACACTTTTAGAGAACACAACACTATGTTTTAAGCTACTCTGTGTGTGTGTGTGTATGTGTGTTTAAATCACTACTCTATATAATGCTGGGATTTAAAAAACAAACAAACAAACAAACAAACAAACTTAAGGCCAGGCACGGTGTCTCACACATTTAATCCCAGCACTTTGGGAGGCCGAGGTGGGCAGATCACTTGATTCAGG
>chr1:168395498-168395496
CTGAGGTATCACTATCTTTTGGTTCCTTCCTAGCCCTGCCTTCTTCATGGAATCCTCTTCTTTTGCCCACTTAAACTTCGGTGTTTCTCTTCTTACACCATACCCTAATGGTGAGTGACCTTATTTAAAGCCAATTTCAGCTTCCACAGATGAGTACCAATTATCTCCAGCCTTCCCTCTGGTGTCCCACAGAGCTATCTCTCTACTAGATAGTTCTACTAGGATGCACATAGGCATTTCAAGTTCAGTATGCTAAATTCTTGGCAAAACACACAACTCCTGCTATATTTCTTATTCCCTTAAATGGCATCACAGGTCCCTTATTTGTTCATTTCAAGGATGACTCCTTTCACTCACTTGTGCATCTTCTCTAACTCAACAAACCAGTCACCACCTTCCGTGGCCTCCTTAAACTCTCCCATATCCATTAACATGCCTCCATCCTCACTGATGTTGCCTCGGATTAGTCCTTCATTGCTTCTTGCCTGGGTTACTATATGTAGTTACCATAAAGTAACCCAGGTTAACATTCTTTCTGCCATCAGTATTTTCCACCCTCCAATACATCTTCTATACTGCAGACTGAGTCATTTTTCTCAAATCCAATTTCCAAATTGATATGTCACTCTCCTCCAGTGGATTTTTCTCAATGTGCTCCTTAGTAAAGTGTTTCAAGGTCTAGCTTTTGCTTACCTCTCTAGAATCATTTCTCTTTACTAGGCTACGTACATTATTTGCTCCAATAGTACTACCCAGCCAAGGCCTGAGCTTCTACAAAATTTTTTTGCTTCTTTTTTGTCCTAACTTGCTTTCCTGTCTTTGAGCTT
>chr1:168753978-168753726
CTTGGCCTCTGTTTTCACATAGACAGTGATTTCACCATGGCTCACATGTCGAATGTAGGTGTCAGCTGCTATTTGTGCTGTTACGTGTTCATCACCAGCTTTCTGGAGACACAAACTCAGTATTCAATTATACACTTTTTTTTTTTTCTCAGCTCACTGCAAACTCCACCTCCCGGGTTCACGCCATTCTCCTGCCTCAGCCTCCCGAGTAGCTGGGACTACAGGCGCCCGCCACCGCGCCTGGCTAATTTTTTGTATTTTTAGTAGCATATTAGCCAGGCTGGTCTCAAACTCCTGACCTCAGGTGATCTGCCTTCCTTAGTGCTCTTTGGGGCCTCCCAAAGTGCTAGGATTACAGACATGAGCCACCGCGCCCGGCCTACTAATATACTTTAAATTTCTACTTTGATAGGATCTTTTTTCCTTCATTGATTCTAAGAGTTCTATATAGGTC
>chr1:171437153-171437154
TATTGCTCCACAAAGAATGCTGCCCCTTCACTTAGCTATCTCTCTCCTGCATTACTAATTTCTCCATCTCAACTACCCTCATTAACTTAGCCCAG
>chr1:171936868-171936869
AGGTAATGTGGAGACACAAAGTTCAGGCAGCAGGTCTGAGAAGAAAGGCTTGAGAAGGTGGT
>chr1:171983398-171983399
CAGTGAGTAATGATGCACCACTCCACTCCAGCCTGGGTGACAGAGTGAGACCCTGTCTCAAAAAAAAAAAAAAAAAAAAGAAAGAAAGAAAGAAAGAATTATCTATAATCAGCCTCTACTTGGTTTCTTCTCTTCTCTC
>chr1:173917604-173917637
ATACCTGACTGAGGAGAAACTTGTCTGCAGGATTTTTTGTTTCTCGTTAACTAAATCAGAAGATAGAAATAGTTAATGTCCAAAAACTTCTAGCCCTCTACCTGTAATTC
>chr1:174937605-174937737
GCAACAATGTGAGACTCCGTCTCAAAAATAATAATAATAATAATAATAACCTGCAATGAATGCCCTCAATAAAACACATACATAGTTTGAAAAAGAAAAAAATACATAATTCTTTTTGTTTTACATGTACATAGGTCAACTGTGTCTCTGAGCTACTTTTTCATTGTTTTTGGAGAGGTTGCTATCCCAAATTCTTCACTCTAAGTTGGCTTCTACTCACACATGCATCAGGCAAATATAAAACCTGAACATTTTCTTTTTTTTCTTTTTTTTTGAGACAGAGTCTCGCTCTGTCACCCAGGCTGGAGTGCAGTGGCCAATCTCGGCTCACTGCAACCTCTGCCTTCCCGATTCAAGCAATTATCCTGCCTCAGCCTCCAGAGTAGCTGGGACTACAGGCGCGTGCCACCATGCCTGGCTAATTTTTGTATTTTTAGTAGAGACAGAGTTTCACCATATTGGCCAGGCTGCTCTCAAACTACTGACCTCATGATCTGCCCTCCTCGGCCTCCCAAAGTGCTGGGATTACAGGCGTGAGCCGCTGCGCCTGGCCAAAACCTGAACATTTTCTAATGTGATTCAACAAAATGGTGTCAAGAGTATTAACTAAAAGGATAAGGGGGAAGTATTCTAACAGACCTTTGGGGCCAGTCTTCTTATTCTTACCAAAATCTCTAAGGTGATATTTCCAAGACAAGAACAAACTGGAGGAGAACAAACTGGAGGAGCTCCAAGTTAGGACCTCTGGTTTTTCACTGTGGATTTTAGTATAGTCTGATTCTGTTTATTTCAAGAAGCACATGTTGAGAACCTACTTATCAACCAGCACCAGGCTGGGCACTGTGGCTCATGCCTGTAATCTTAGCACTTTGGGAGGCTGAGGCAGGTGGATCATTTGAGGTCAGGAGTTTGAGACCAACCTGACCAACATGGTGAAACTCCATCTCTACTAAAAATACAAAAAAAAATTAGCTGGGTCTGGTGGCACATGCCTGTAATCCCAGCTACTCAGGAGGCTGAGGCAGGAGAATTGCTTGAACCTGGGAGGTGGAGGTTGCAGTGAGCTGAGATCGTGCCACTGCACTCCAGCCTGGGTGATAAAGCAAGACTCCATCTCAAACAAACAAACAAACAACAAAACAAAACAAACCAGCACCAAGCACTGTAATACATTTATGACAGTTTCTAACTGCAAGATATATATATATATATATATATATATATATATATATATATATATATATATC
>chr1:174937841-174937737
CATGTGCCACCAGACCCAGCTAATTTTTTTTTGTATTTTTAGTAGAGATGGAGTTTCACCATGTTGGTCAGGTTGGTCTCAAACTCCTGACCTCAAATGATCCACCTGCCTCAGCCTCCCAAAGTGCTAAGATTACAGGCATGAGCCACAGTGCCCAGCCTGGTGCTGGTTGATAAGTAGGTTCTCAACATGTGCTTCTTGAAATAAACAGAATCAGACTATACTAAAATCCACAGTGAAAAACCAGAGGTCCTAACTTGGAGCTCCTCCAGTTTGTTCTCCTCCAGTTTGTTCTTGTCTTGGAAATATCACCTTAGAGATTTTGGTAAGAATAAGAAGACTGGCCCCAAAGGTCTGTTAGAATACTTCCCCCTTATCCTTTTAGTTAATACTCTTGACACCATTTTGTTGAATCACATTAGAAAATGTTCAGGTTTTGGCCAGGCGCAGCGGCTCACGCCTGTAATCCCAGCACTTTGGGAGGCCGAGGAGGGCAGATCATGAGGTCAGTAGTTTGAGAGCAGCCTGGCCAATATGGTGAAACTCTGTCTCTACTAAAAATACAAAAATTAGCCAGGCATGGTGGCACGCGCCTGTAGTCCCAGCTACTCTGGAGGCTGAGGCAGGATAATTGCTTGAATCGGGAAGGCAGAGGTTGCAGTGAGCCGAGATTGGCCACTGCACTCCAGCCTGGGTGACAGAGCGAGACTCTGTCTCAAAAAAAAAGAAAAAAAAGAAAATGTTCAGGTTTTATATTTGCCTGATGCATGTGTGAGTAGAAGCCAACTTAGAGTGAAGAATTTGGGATAGCAACCTCTCCAAAAACAATGAAAAAGTAGCTCAGAGACACAGTTGACCTATGTACATGTAAAACAAAAAGAATTATGTATTTTTTTCTTTTTCAAACTATGTATGTGTTTTATTGAGGGCATTCATTTCAGGTTATTATTATTATTATTATTATTTTTGAGACGGAGTCTCACATTGTTGC
>chr1:175650718-175650777
AAGCGAGGAGGGGCAGTAATGATGTGGGGGAGGGGGGGAGGACGAGTTATGAGGTGGGGAGGAGGAGCAATGAGGTATGGGAGGGCTAGTAATCAGGTGGGAGAGGGGTTATTAGTGAGGTGGGGTGGGGTGGGGTAGTAATGATCTGGGGAAGGGTAATAATGAGGTTGAGAAGGGTAATAATGAGGTGGGGGAGGAGGGATTAGTAGTGAGGTG
>chr1:175842815-175842863
TCCCTGCCTCCCTCCCACCCTCCCTTCCTTCCTTCCTTCCTCCCCCACTTCCTTCCTTCCTCCTTCCTTCCCTCATTTCCTTCTTTTTTTCCTTCCTTCCTCCCTCCCTCCCTCTCTTCTTTCCTTCCTTCCTCCCTCCCCCCCACCCCCCCTGCCCCCCCAGCAAGGGGAACACATCTGGCCAACTTCCTCAAATGCTGTTATCCAGTTAAACTGTGCTAGCTGGTTTTCGTATCTTTTTCTCCAGAGTGGTCAAGTATCTTTTCTTAAGTCTGAGGGAAGGCAAACGGGTCGG
>chr1:177278402-177278393
ATGTTATTCAACATCATGTTTTTGAACTATATCCACATAAATATCATTCATTTAGTGTTGAAATGTGCAAATATACCATGCAGAGTTCTTTATACATTGAGCATCTACATGATCTCATGTGAGCCTTCCATTCACTATTT
>chr1:179647211-179647221
GCTCGGGCGTATCATCAACTAATGAGCAAGAAGGATATAATTCCTACGCCCTCCCAGCCGATGAATAGTTGGAATAGGTTGTTAGCGG
>chr1:180859068-180859068
TAAATTATTACCAGAAGAGAAAGGTTTTAGGTGAAAAGAAAACCATTCCATT
>chr1:182138477-182138471
AGATTGGAATTTTTTTTTTAATGACCCTTTACCACAGATAGTTTGAGAAGTGCTGTTTTAGGCTGTATCTGAACTTCCCCTTAAGGAAATGCCAGTGTCACAATGGGTGGAGAAGCCATAGGAAAACAAGGAACTGTTTTCTACACCAAAAATACAGTGACTTACTATCTCAAAAATAGGTCTTCATTATGCAGCCGTTACATTAATTCTCTTGAAAAATAAAAATATACCTCCTATTCTAAGGGGAAAAAAATAGAAAACTAAGTTGCATATAATCAACTGGTTATTTCCATTAGACGTAATTGCCCACTGACCTATCTCAGTTGGGTTAGGACTAAATTCAAATGGATTTAAGGGCCAGGTGCAGTGGCTCATGCCTGTAATCTCAGCACTTTGGAAGGCCAAGGTGAGTGGATCACCTGAGGTCAGGAGTTCGAGACCAGCCTGGCCAACATGGTGAAACCCCGTCTCTACCAAAACTACAAAAATTAGCCAGGCGTGGTGGCAGGTACCTGTAATCCCAGCTACTCGGGAGGCTGAGGCAGGAGAATCACTTGAACCCAGGAGGTAGAGGTTGCAGTGAGCCAAGATCATGCCACTGCACTCCAGGCTAGGTGACAGAGCAAAACTCTGTCTCAAAAAACAAACAAACAAACAAAAAACAAATGGATGTAAGACTTCTGGAGAATAGTGCAGTGTAAAGCATCAAACCAATGCCTGCAGTTCCCTCATTATTAAGTATATTAGCTAAGGTACAGACCCAATTGTAGCAAAATATGTCTCTAAAGTGCCATGTCATAAACAAGATAAAGTTAATTTCTTTTTCATATATTGGTCCAGAATTTGGTAATCAAGGATCAGCGGATGGCTCTGCTACCTCCAACAGGTGGCTCCCCTCATTGGGTCCAAAGGAATTGATCCAGTTCCCACTATCTCCCAGTCAGGGAAAGGGAAAAAGTACTGGGGAGGTGCATACCCAAATAATGCCTTTA
>chr1:182852942-182852940
TGAGGGATAAACTTTTTTAAATGCATGTAATAAACTTAGAGTTAATAGTCAGTGCTAGCTGCTATTTTTACTTATTTGGCGTTTTCATCAATAGTTACCTTATTTCCATCACTAGTCCTAGCAGGTAGCTATCTCTTCAGAGTCATATTTATCAAAGAAATGGTTTTATCATTTAATCTGTTGTTACATATGTAACAAGTTTAAAACAAAGCTATATTGATAATATAGGCTGAATTATCAGCCACTTCCTGTAATTCAACACTAAGATAGCTTCCCCCCTGCATATTAGCCTCAGAATTTGTAGTTGGAACCTATACTTCAGTGATGTAACACTTTTCAAGTAAGCCATGGACTTTTCAGGCTTCTTTCCAGATTGAAACCATGAATTTCTAAACATGGAGGGCCAAAATATAAATTAGGATAGTTTTTTTGTTTTTTTTGTTTGTTTTTTT
>chr1:184088660-184088663
TATTAAACATGTATTAAACATGTATTAAACATGTATTAAACATGTATTAAACATGA
>chr1:187137811-187137810
CCTGCCAACATATATGACTTCTAATTTTTACAATTTGCCTGAACGATAGATATCATTATCATCATTTTATGAAAGGGGAAACTAAGACTCAGAAATACTGTTAACTGAACATAGGAAAGAAGTGATAAATTATTAAAACACGGAAGTACATAGCAACTGATTGGAGGTCATAAGGTGGAGCAAGGGCTGACTAGGGGAGATAATTCTAATATTAACATTTATGTTTTGCTCATGGTATTCTAACCCTGGTACATAAAATTTCTTATTTAAAACTTCATGGACCTTTGAGGAGCCTATTAGGATCACCACTGATGTTCACATAAAAAATTGAGTCCCAGAGAAATTAGCAAGTTGCTCAATTCATAAATCTAGTAGCAAAGACCC
>chr1:188283202-188283216
CTAAGGGAATAAGAATTATAATAAATGTTATTTGTGGTTTTCAGTATTTTG
>chr1:190827530-190827531
TATCTTCACAAAAATATATAATTGTTCTTTTTTATTTTTGTAAATTGTTTTAATTGGCAAGTTATACATGTTTATGGGGTAC
>chr1:193497901-193497916
TAAACCACCCAAAGTGGGTAATTTCATAGAAGACTATCACATTTTCCTAGAAAAGGTGGAATTCCAAAGGTCTCTCATCTCACATTGAAAGGTCACCAAAAAATATCAAAAGGAATGTATTAATTTCCCATGACTGCTGTAACAGATTACCACTAACTTAGTTACTTAACAACACAAATGTATTCTCTTACAAGTCAGGAGGCCAGAAATCTAAAATCATGGTTTTGGCAGGCTGCACTCCTTCTGGAAGCTTCAGTGAAGAATTTGTTTCCTTTCTTGCTATGAATTGAATTGTTCCCTCCCCACTGCCCCCTAAAAAATCATGTTGACTATATTTGAAAATAAAATCTTTAGGAGATAATTAAAGTTGAGTGAGGTCACAACGGTGGGGTCTTTATCTGATAGGGCTTGTGGAGTTAGAAGAGGAAGAGAAAGGAAAAGATCATGTGCCAAGGGAAGGCCATGCAAGGACTTGGCAAGAAGGTGGCCATTTACAAACCAGGATGAAGGTTCTCACCTGGGACTGAACAGGCAAGAACCTTGATCTAGAATTTTTATCAGCCAAAACTGTGAGAAAATAAATTTCTTTGTTTAAGCCACCCAGCCTCTGATAGTTTAAGGCAGCCCATGCAGTCTAAGACATTGCTTTTTTCAACCTCTAGAGACCTACTCTATTCCTTGGCTTTTGGCTCCATCCTCACATCACTCCAACCTCTTGTATCCCTTTTATAAGGTCCATTGTGATTACATTGGCCCCATCCATTTAGCCCAGGATAATTTCTCCATCTCAAGATCCTTAACATAATCACACCTGCAAATTCCCTTTTGCCGTATAAAGTAATATTAATAGGTTCCAGGGGTTAGGAAATGGACATTTTGGAGGGGATGGGACAGGGGTAGGAATTATTTGGTTGATCATAAAATATCAAAGAGGAAATTGGCTATTTCTGTGAATAAAGGGAAAATAAGTCTCCCTTGATATTTATTGGTCTTTACAATGTTTTGCAGCTTGAACTCATTCTAATTGTGTAATCCAAAATATTTCAGAGTTTAGTTGAAAATAGTCACAGGTGGGTAGTAGCTACAATTGACTGGCAGTACCAAACGTACATCCTCTTTGGAGCAATAAACCTCACCCTATTTCTGAAAGCATTTCTCCAGGAAATATCTAAGAAAAATAAATAGCTCACAGAAAAAAATCTCAGACTAAATAAGAAAACGAAGCACCAGAAATGAAAGTCTGGAGAAACAATATTCAGCAAAATGATACCAAGCAACGGCCTCAAAATAAAACAGTGAGATAAATATAAGCCACATAAGATGGTAGAAAAAAATTATCACAACATATATAAATGGACTTAGCTCTCTAGTTGAATGACAAAGATTGTTATATTGCATTAAAAAATAAAGTTCAGCTAGGGATATTGCAAATATTTGACATTTGGTATAGCACAAGTACTGACCAATCAGAGTGGATTTACCAACTAATAGAACTACACTGGTCGAATAATACTATCTGTCCTGCTTCCAGCCATATTCTCTTTTTATAAGTCACATCTAAAATGCATGGACACATAAATGTTGAAAATAAAAAATAAAGTGGATACATGAGATACATAATGAAAGAAATTGGTAAGTGATATTTATATCAGACAAATAGACTTTAAGACAAAAAAAAAAAGCATCACCAGGAGCTAGAGAGTAACTATACAGTCAGTTAAGGTATGGGAGTATTATTTTTGGCATTTTTGCCTTTTCATTCTTTGTTCTTCACTGCAACAAAGCTATTCATCTTGCACAGTTCCCATTGCTGTTGGTAATTTGGCCACACACACATTCTGGCATTTAGCAAGAATTCCCTATCAATTTGTTGCTATATCCATGAGTATTTTCATTTATTATCCTTGTTGGTCTGTTTAGTCTAAAAAAGGAGTTTGGGAAATTTTAAAAATTTAGCTGTCATCAC
>chr1:194436595-194436608
TTCTATAAATTTCATCAGATACCTATAATTTCATCAGATACCTATGATAAACATATCAGAACTCA
>chr1:194669583-194669564
ATATATGTGTATATACACACACACATGTATATATATATACACACACACATATATGTATATGTGTGTATATATACATATATGTGTGTGTATATATATACATATGTGTGTGTGTATATATACACATATATGTGTGTGTGTATATATATATATATATGAGAAATTCTTTGGTAATTTGAGAAGATCCATTGTTAGTGAAATATACCTAAGACAGTTGTAGATGAGTGT
>chr1:198956617-198956613
TTGAAAATATGCTATTGTGAGCAGTATTCACAATAGCATATTTTCAATATACTATACTATAAT
>chr1:199914539-199914513
TAAACGATTGATACATTGTTTCAGTTTTTTAACACACCCTAAACGATTGATAGATT
>chr1:206828133-206828133
GGCTATTTTCAGACCATAAAGCATTAACCCTATAGGTGACTTGTGAGTGCCTAGCCTACTCACTTCAGGATGGAG
>chr1:206926213-206926020
TCGCTTGAACCCTGGAGACGGAGGTTGTAGTGAGCCAAGATCATGCCATTGCACTCAAGACTGGCGACAGAGCGAGACTCCATCTCAAAAAAAAAAAAAAAAAAGCATAACATTTTTTTTTCCCTTAAAATGCAACTTGGCAAAGATGATTTTGTTGGGGGAAATTGGTTTAAGCTAATAAATACGTAGTTTCACTGTCCTAACTTTTGAAGTTCTGTTCATTGATTCCAAGTCCTCAGTGGCCACTGCACTTTAGAAATTCATGTATGAG
>chr1:209593752-209593764
CCTAGACTTCTGTCCCCTACCCGTTTTCCATGCTGCAACTCTTGCCCCCTCCAC
>chr1:209762730-209762732
TTAGTAACTAGCTGTTACTAAGAGAAAGGAAGCTTTCCTTTGAATATGGAAGGAACCTTATGGATTATCTATTCCAAACTCCTCACTACACAGACAGAAGACTGAGACCTAGAAAAAATGGGATCTGAACCCAGATCCCCTCACTCCCCACTCAGACCAGTTCTCTTTCCACATCACCATGCTGGCTATGTAAGTGGCCAAAACCAAACAAGGTAGAGAGAGAAAAAAAAAACAACAACTAGAGATTCTAGAGAGAAAACCTGGAGAAAAGTACAGCTCCACTTATGCCTGGCCTGAGGAGGACCATTTCTGCCAGTCAGGACAAGGATATCAGGAG
>chr1:210653976-210653966
ACAGTGGAATAATGTGAAAGTGGAATAGTGTGACAGTGGAATAGTGTGATGGGAATAGTGTGACAGTGGAATAGTGTGAAAGTGGAATAGTGCGAAAGTGGAATAGTGTGACAGTGGAATAGTGTGATAGGGGAAGAGTGTGATGGGAACAGTGTGACGGGAATAGTGTGATGGGAATAGTGTGACAGTGGAATGGTGTGACGGGAATAGTGTGACAGTAGAATAGTGTGTGTGATGGGAAGAGTGTGACGGGAATAGTGTGGCGGCGGAATAGTGTGACGGTGGAATAGTGTGATGGGGAATAGTGTGACAGCAG
>chr1:213791001-213791001
AGAGAGAGACTGTGGTTTCCTTGATAATTGTAAGGTGATGAAACACTTTACCAAAGTGGCAATTGGCTCTTCAGGAAAGGAGAAATAGGAGCTTCTGCGTGAAAACAGACTGAA
>chr1:214887059-214887042
TTCTGTACAATGTGACTAATACTATTTACATCATGCATTGTTGTGAACATCAGAGAAACTGTGTAAAATATCTAGCACAGTGTATGGCACACAGTAGGCACTGAACAAGTTATAGTTACAGTTATTTTAATACATTAGAGCTGAAAGGGAGATCATCCTGACCCCTTCAGTTTACAACTGAAGAATTTCAGGACCCAGTGTTTAAATGCCCAATGTCATAAAATTAGTCAATGGCACCACTCAGCCTGTCTATCTTTGTGTTCGGGTAAATGAAACCACAGTGAGGTACAGTGACTTGCACGGAGTCATTGAAAGAAAACATGGGCATTACATGTATTGAAAAAGAAAGTCCGGGCTCCCTCCTTTGGTATTTACCAAAACTTGCTGCCATTGCTAAAAACAAAAACAGAAACAAAACCAAAACAAAAAATTCCCATGGCTCCTGACCTGTTACCTTTCGCTGACTGGTTTTTATTTTTATTTTTATTTATTTATTTATTTATTTTTATTTATTTATTTTTTTATTATACTCTAAGTTTTAGGGTACATGTGCACATTGTGCAGGTTAGTTACATATGTATACATGTGCCATGCTGGTGCGCTGCACCCACTAATGTGTCATCTAGCATTAGGTATATCTCCCAATGCTATCCCTCCCCCCTCCCCCGACCCCACCACAGTCCCCAGAGTGTGATATTCCCCTTCCTGTGTCCATGTGATCTCATTGTTCAATTCCCACCTATGAGTGAGAATATGCGGTGTTTGGTTTTTTGTTCTTGCGATAGTTTACTGAGAATGATGGTTTCCAATTTCATCCATGTCCCTACAAAGGATATGAACTCATCATTTTTTATGGCTGCATAGTATTCCATGGTGTATATGTGCCACATTTTCTTAATCCAGTCTATCATTGTTGGACATTGGGAAATAGAGAATCAGACAGGTTAAGAAATTTACCTGGACATACTACACATGTACCACTGAACCTAAAATAAAAGTTATTTTTTAAAAAAGAAATTTACCCAGTTTCACACAGTTTACAGATAACAACACTGGAATTCAAACCAGGTCTGCCTGACTCCGAAAAACCCATGATGCCATTTTTTTTTTTTTTTTTTTTTTTTTGAGACGAAGTCTCGCTGTCACCCTGGCTGGAGTGCAGTGGCACGATCATGGCTCACTGCAACCTCCACCTCCCGAGTTCCAGCGATTCTCCTGCCTCAGCCTCCTGAGTAGCTGGGATTACAGGAAGGGGCCACCACGCCTGGCTCATTTTTGTATTTTTAGTAGAGACGGGGTTTCACCATGTTGGTCAGACTGTTCTCGAACTCCTGACCTCGTGATCCGCCCACCTCGGCCACACTTTACTTCACCATACCACACTGTCTGCCTTTCTGCTAAAATCTATGATCTCTGGGAAGGTTGGAAATATTGGGGGAAAAAAATGCTTTTCAATCTGAGGACATGTATTCAATGGGAACAAAATATTTTTATTTACAAGATAAATAACTTTTAGTCTAGTTTCCTTTTCCTATTAAAACCATTTCTCAGATTTTTCTGACCTAGTAGTGTACCCATAGTGCACTACATAGATAGCGTTTACATACTCTGTAAATGTAATTATTCAAATAAATCTCCAGGAAACCTTAAAAAAA
>chr1:215469223-215469222
TAAAATGATGAACAAAGGAGAAACTTATTCTTGTGAACTTGGCTTAGGACAGTGCTCCAGCTTAAGTTCTGGAGGCAGAAGCACTGAAAATAAAATAGAAATATTGCATGGGGCTGGAGGCTTGGGCAGTTGGAAAGGAGATTGGCAATACTTTGCAAGACAGAGAATAATAAAGGGTGCCAATAATAAAGTCTGGATCAGTCTCACTATGACAGTAACTGACGGGTAAGATTCAGTAGATGGCATTTATTCTGAGTCAAAACTAATTTGTGATTCTATTTAGCATATAATAAAAGACATTATCGTAAAATTAAAAAAGACATAGACTTTGTAAGCAGAAGACTTGGATTCAAATTCTGGGTCTGCTACCTATTAGCTATGGCAAAAACTGCTGGGTATTCACCAAAACCTATCTTCTCTTTTTCCTGGGTACCCAGCTGGGC
>chr1:219074035-219074033
GAAGAAAAACTTGTTAAGTAAGAAAAATTTGAGCATGTGCTTTTCCTCAGTGGGAGATGGGAAGGAATAAAAATAATAGAGTTAGAGAGAGAGAGGATAACTCTATTATTTTTATTCCTTCCCATCTCCCACTGAGGAAAAGCACATGCTCAAATTTTTCTTACTTAACAAGTTTTTCTTCAGTGCCTCCCTTGCCC
>chr1:219904327-219904227
GCACGCAGCCTGCATTCTCTCGTTTTGCTTCATTTTATTTCCTTGCATCATGTGACTTTTTTTTTTTTTTTAAGTTTTAAGTATCATGATCAGAAGGCCTGCCAGATGCATAAGGTTATTTCTTCCTTTGTATTGACTTCTAGGAAATAATCTTACGTTACTGCAGCCGTTACTGTCATGCTTACTGCTATGATGGTGTCAAACAACAGAGCCAGAGAGAGTCCGGCCACAGTGTGCATCATAGCACGGGAGCTCACACCGCTTGTGAGGGACCGGGTTATCATCCTGGCTATCTGCTCATCAATGAATGTTTGCTGAACACATTGAATATTGTTGAATTCATTGAATGAATGAATGAATTAATGAATGTAAACAGTGAAGCTTAGTTTACTTCTCATCTCACATTCCATCAAGCAGGTATTTTCTTTATTCTTCGATATCAACATTCCACTGGGGCTTTGCTGCACAGTTATTGAGTGATGCTCAACACTTCAGTGGAAAGAATGCTACAAGTGAGTTATCTGTGGTTCCCAAGAGGCGACAGCACAGAGCGGGGCAGGCCTCCTATCTCCCCTTTACACGGCCCGGGACTCAGGCTACCACACCCACATCCATTTCAGGCCATCACATTGGAACAGATGTTTTTAGCCTCTTTGCTCATTGATAAGAAAGTATTCTTTGTTTTATTTTGGAGCTCTGTGACATCTCCTGCTTTCCTTTGTCACCTCCCTTTATATGTTCTTTTTGCCTTTCTTAGATCCTTTTTTATTACTAAGTGGCAATAGAACAAAAGAGTGCAGGAGCAAGTAAAGTGAGAGAAAGCCAAATCTCAGAGGAAAACATGTTTAACAAAACAACCACGTATGGTTTGTTCTTCAACTTGCTTTTAAAAATTAACAATATATTCTGGTGATCTTTCCCAGACAAGACATAAAGATTTACCTCATTTTTATTAACAGTTATATAGTATTCCATTATGCAGCCATATCAACTTAAATATCTACTCTCTTGTTGATAAATTTTACTTCCTTTAGAAAATCTTATAAGTTTTAAGTACCATTGGCATAACTCTGACACTTTCTGGTATTAGGTATGTGTGGATTTTGTCTTAATGTCCCTAAAACACTTCTTCTTTATGCTTTTTGCTCTCTCTGTCCCCAGTTTCCTATAATGAGTATATACTACTTATATAATATCATGAAAAAGTTATTTAAAAATAGTATTAATCTCATAAATATTTTCTTGAGTTCTGATTCCAATGACACTTATTGCTACTACTAATCCATTTAATATTTGATTATATGTTTGATATCTTCAAATAAATAGCTTTTTTCTTGAGAACACAAAATATATATTAATAATCATAAAAATAATAACATTGACTCAGTACCTCTATGTGGGAGGTACTTGACTTGTACATATGATCTCATTTAATCCTCACAAAATCCCTGAAGAGTCGGTTCCCTTTTTACTAATGAGGAAAATAAAGCTCAGAGAGCTTATTTTATTATATTTTATTTTGAGACAGAGTTTCCCTCTGTCACCCAGGCTGGAGTGCAGTGGTGTAGTCTTGGCTCACTGCAACTCTGCCTCCTGGGTTTAAGCGATTCTCCTGTCTCAGCCTCCCAAGTAGCTGGGATTACAGACATGTGCCACCACACCCAACGAATTTTTGTATTTTTAGTAGCGACAG
>chr1:222090180-222090177
AATAGTTTGTCTGTTATGTTATGTCTGCAAGAAACGTGAGAGAGGATTGTGGAATCTGCTTTCACATCCCAGCTG
>chr1:222951470-222951469
GGTGGGTCACCATAGGCCATGTGCAGCGAAGTAAGACACTTTGGGAAATGATGCTCAGAGCTATAATTTTACCCCTG
>chr1:223347734-223347746
ACTGTGATTTCTTGCCTGAGACAAGCATTTTAAGGCATATGAATAGTCAACTTCTGCTGGACTAAGCCGCATATTCTTGCTAACCTATACATGTAACAGAAAAGTTTTCAAACTTTCCCACTTGTTAAAGGTCTGAAACATGACAAATACCATTTCTCCACTTTTTAAAAGTATGTTAAGTGTTGCATTAATATTCTCACATAAATCATTAACTGCTTCATCCTCCTTTTGCTTCTGACTTGGCTTTGATAATTTCACCATGGTAAGGCATCGTAAAACCTCACAGTTTATGCTCACGAATGTGAGGTTTTGAGCACTAAGGTCCCTCGTTATGTCTATTCCTGCAAGAGAGTCTGGCTCAGGAAAAACAATTCACACTACACAGTGTTCATGAAACAATGGACTCCTGGCCATCAGGGAACCCCAGAAAAGGGTCTGAGAGTTTGGGACTCTGTCCTCTGGAGATAACAGAAACAGCTGTCAACAATGTTCTGGACAACATCAGAAAGGAACCTGTCACTCTGGCCTTGGGCCTGCTCACATGTCTGGGCAGCTGTCTGCCAGCGCTCCTCAGCCAAGCCGCAGGGGAACTGCAGGGCCCCAGCCGAGGAAGACTGAGACATACAAAAAAATTAGGTGACAGAGGGGCTGACAGGGAGTGACCTTCCTAAGGAGGTGAAGTCTGAAGGACAACACCTTACTGAAACTCCACAAAAAAGTACAAGGTATATCTGAGTGTTCCCTATAACCAGGGGATGCCATCTGAAGCCAGAAGAAGGGCAAATGCATTTGAGGGGAATTGAAAGAATTACTTAGTGGATCATACATATTTGAAATACATTCACCAAGCAGTGACACAGAGGCGGGGAAGAGCCTATTCAAGAAGGGTTTACATAATGAGATCTCATCTTACCCCAGTCAGAATGGCTATAATGAAAAAGATTTTTAAAAATCATAACAGACATTGGCAAAGATGTGGAGAAAAGAGGACGCATACATTGTTGGTGGAATTGTAAATCAGTACAACCTCTATGGAAAACAGTATGGAGATTTCTCAAAGAACTAAAAGTAGAACTACCATTTGATCCAGCAATCCCACTACTGGCTATCTACTCAAAGGAAAAGAAATCATTACATCAAAAAGACACCTGCACTTGTATGTTTATGGCAGTACTAGTCCCAATAGCAAAGATGTGGAATCAACCTAAGTGTCCATAAACGAATGACTGGATAAAGAAAATGTTGTATATATACACAGCAGAATACTACTCAGCCATAAAGAAGAAAATCATGTCTTTTGCAGCAACTTGGATGAAACTGAAGGTCATTATCTTCAGTGAAATAAGCCAGGCACAGAAAGACAAATATTGCATGTTCTCACTCAGAAGTGGTTACCAAAAAAGGTGTACACATGGACCTGGAGAGTGGAATAATAGACTCTGGAGACTCAGAAAGGTGAGGGGGTGGGAAGGGTGTGCATGGGGAGAAATTACTTAATGGGGTCAACGTACATTATTTGGGCAATGGAAACCCTAAAAGCCCTGACTTGACCACTCTGCATGCAATAAAATTGTACTTGTACCCCACACATTTATATAAATAAGTAAATAAAGGTTTACATGAATTTAGGGAGAACAAGATTCATAGGCAGTAAGAATAATACAAGCATATTGGCTAGCATTCATTGAG
>chr1:225717472-225717470
TTTCCCAATGAGGAACCTGTCCTTGAACCTTTTTTGGCACTCTGCTACTCTTTTTTTGTTTGTTTGTTTGAGACGGAGTCTCACT
>chr1:226221917-226221838
TGTATTTTTGTTAGAAACCTGTTTTTTTTTCTCCCTGAGACTTTATATTGTCCATTATCTGTCCCCAGCTTTGTGAAATTCCTCGATAATGTGCCTTGGATTTGGTCTACTTTATCCATTGTTCTGGGTGCTCAGTGACATTCTAGTCCATTCTAGATAACTTGTTCCTCTTAAAATTTTGATCTTTTTTTTTGTATTTTTTTTATTCTTTCTGGGAGTTTCTCTTGATTTTATCTTCCAATATATATTTTTTGATTTTTTATGTTGTTTGAGATGGAGTCTTGCTCTGTTGTCCAGGCTGGAGTGCAGTGGCGCTATCGTGGCTCATTGCAACTTCTGCCTTCTGG
>chr1:231011230-231011229
GCTGATAGCACAGACTGAGTTATGATAATGCAGACTGAGTGATGATCATGTAGACTGAGTGATGATGGCATACATTCAGTGATGATAGCACACATTGAGTGATGATAGGGCAGATTGAGTGATGATGGTATACATTGAGTGATGATGCTGTACATTGAGTAATGATAGCACAGATTGAGTGATGATAGTGCAGATTGAGTGATGATCATGTAGATTGAGTGACGATGGTGCACACTGAGTGATTATAGCACAGAATGAGTGATGATGGCATACAGAATGATGATAGCAGAGATTGAGTGATGATAGTGCAGACTGAGTGATGATGGTGCACAGTGAGTGATGATAGCACAGAATGAGTGATGATGGTGCAGACTGAGTGATGATGGTGTAGACTGAGGAATGATTGCATAAACT
>chr1:231011230-231011705
GCTGATAGCACAGACTGAGTTATGATAATGCAGACTGAGTGATGATCATGTAGACTGAGTGATGATGGCATACATTCAGTGATGATAGCACACATTGAGTGATGATAGGGCAGATTGAGTGATGATGGTGTACATTGAGTGATGATGCTGTACATTGAGTAATGATAGCACAGATTGAGTGATGATAGTGCAGATTGAGTGATGATCATGTAGATTGAGTGACGATGGTGCACACTGAGTGATTATAGCACAGAATGAGTGATGATGGCATACAGAATGATGATAGCAGAGATTGAGTGATGATAGTGCAGACTGAGTGATGATGGTGCACAGTGAGTGATGATAGCACAGAATGAGTGATGATGGTGCAGACTGAGTGATGATGGTGTAGACTGAGGAATGATTGCATAAACTGAGTGATGATGGTGTAGACTGAGTGATGATTGCATAGACTGAGTGATGCTTGTGCAGATTGAAAAATGATGATGTAGATTGAGTGACGATGGTGCAGACTGAGTGATGATGGTACAGACTGAGTGATGATGGTGTAGACTGAGTGATGATGATGCAGACTGATGATGATTGTGTAGACTGAGTGATGACAGTGCAGACTGAGTGATGATTGTGTAGACTGAGTGATGATGGTGTAGACTGAGTGAAGATTGTGTAGGCTGAGTGGTGATAGCGCAGATTGAAAGATGATGATGTAGATTGAGTGATGATGGTGTAGACTGAGTGATGATGTGTAGACTGAGTGATGATGATGCA
>chr1:231391064-231391092
GTGTGAGAGAGACAGGGAACTCATTCTGGTGTGTGTGTGTGTGTGTGTGTGTGTGTGTGTGTGTGAGAGACAGGGAACTCATTCTGTTGCCCAGGCTGGTCTCAAACTCATGGGCTCACCACGACCGACGCGTGTGTGTGTGTGTGAGAGAGACAGGGAACTCATTCTGT
>chr1:232116702-232116458
ACAGCAAAACTCCATCTCAAAAGATAAGTAAATAAAATAAAATAAAAAATAACTAACCAAAAGTGTTAGTGAACATGTAAAACAATTGGAACCCTCATATGTTACTGGTGAGAATGTGAAATGGTGCAGCTGCTGTGGAAAACAGTTTGGTGGAGCCTCAAAGTTAAACATAGGGGCCCAGGCGCAGTGGCTCATGC
>chr1:232452028-232452415
GAGCAAGATAGGACACCCCCTCTTTGCTGATCATGTTCAGGAAGCCAGGAAGTGGTGGCAGCTGTAACCAAGAAGTCTTCTGGTAGGAAACTTAGCTTTAGGCATCAGGAAGCAGGGGAGAAAGCCCATGAGTATGAATATGAATAAGTTAATGAGTGTCCCTTTTACAGGATTAAGCCATCCCAGGAAGTCCACGATGGTGAGTGCAAAAGGACAAGTAATACTGTTTTTAGAATACAGCAGTAAAATAAAAGATCCTCTGAGGATGCCATCTAATGGAATTACTTGTTATTCTTACAGTTTGATAATGCCACATTTTTTTTTTTTTTTTTTTTTTTTTTTTTGAGACGGAGTCTCGCTCTGTCGCCCAGGCTGGAGTGCAGTGGCGGGATCTCGGCTCACTGCAAGCTCCGCCTCCCGGGTTCACGCCATTCTCCTGCCTCAGCCTCCCGAGTAGCTGGGACTACAGGCGCCTGCTACCACGCCCGGCTAATTTTTTGTATTTTTAGTAGAGACGGGGTTTCACCGTGTTAGCCAGGATGGTCTCGATCTCCTGACCTCGTGATCCGCCCACCTCGGCCTCCCAAAGTGCTGGGATTACAGGCGTGAGCCACCGCGCCCGGCA
>chr1:232733517-232733517
AGCAAAAACAATTCTTTTTCAGAGGGTTAAAAATAAATAGCCACTTAACCACACAAGGGTTAAAGTATTTCAAGTGATTTAAAATACAGTAACTTGACTGACTGTCCCAAGTGGGATATATCCTAATGGTAAAAAGAAACTCTAGAGAATTTTTTTTTTTTTTTTGAGATGGAGTCTCATTCTGTCGCCAGGCTGGAGTGCAGTGGCGCGATCTCAGCTCACTGCAACCTCCGCCTCCCAGGTTCAAGCAATTCTCCTGCCTCAGCCTCCTGAGTAGCTGGGACCACGGGCACACGCCACCACACCCAGCTGATTTTTGTATTTTTAGTAGAGACCAGGCTTCACCATGTTGGCCAGGATGGACTTGATCTTTTGACCTCAGCTGGTCCACCTGCCTTGGCCTCCCAAAATGCTGGTATTA
>chr1:234207442-234207436
GGAGGGAGGGAGGCAGGGAGGGGGGAAGGAAGGAAGAAAGGAAGGAGGGAAGGAAGGACATAAAGAAAAACAGAGGAAGGAGGCAGGGAGAAAGGAAGAAGGAGGGAGGAAGGAAGGAAGGAGGGAGGAGGAAAAATACTGTTAAAATTATATTCATGTAAGTTATGTGAAGACCTTTACTTAATGTGTTCAGAATAAATTCATAAATGTTAAATCCAGCTATGGTTTCCAATAGTCAGAAAACAGACCACTTTAATTAATTAACTCTGAAATATCAACACCATTTAATAGTCCTTCACTGTATTAAATAGTGAGAATAACAAATTATTTTTATGTTTACCAGTGTTCAAAAATAATCACTTAAAGTGGACCCAGATGTGGAATTTCACCCCAGTACATCAGTCCACAGTATTCAGAAGCCCTCTGAGTGGGGCAAGCACTGGCGTGTCCAACAGGAGAGAGAGAAAGCCTAATGATATGGCCAAGTAATGGACTCCCACGCACTGGGCAGCTCTTTTCCCTCACCTGGCAGGGATCATTGACATCCTTTTCAATAACTCCACGTGCAAGGGCAGGAAAACAAAAACCTCACATGTCTCTTTTCTTCCCCAGGCAGCAACATGCCTCAGTACGACAAACTCAGAACTACTAGGGTCCCATGAACCTTTCTCCTCTTTCTCTAGGGAGGAACACCAAGGCTGAGTAACTCCAGCTGGGGACAGGACATTGAGAGGTAAGACCACTGGGCTTCCAGACACATCTCCTGGCCCCTCCAGACTCTCTCAGGGTGATTCACAGCAGCTGACCCTGTGGTGATGCTGGAGTCCAGAGTCAGGATCATGACGACTAAAGCAGAGGCATGGAGACGGGGGCAGGGTGTCTGCCTGCTTCCTCTGTGAATCCAAGTCAGGGCCTGTCCTGTGCTCAGCGGTGGACACTAGATGGTGGCTCCTGGAGGAGTGCACCATGGCAAGTGCACTCCCTAGGGGAGAGTGGGGTTCCCTTTCCTGGGACCTTCCCAGAGGTCAGCTGGGTGGCCAACACAGAGAGTGGGGGTGTCGGGGGACTAACACAGTGTCTAGCACACAGTAGGTACTCAAGAAATGATACTCCCTTCCCATTGGGAAGTGGTCATGCCAGCTTTCAGAAACTTCTTCCAATAGTGTGAATCAGTAAAGAAAGGAGGCACTGCTTATACATGGTTTTACTTGGGCAAGCTATTTCATCTCTCCATGTTCAGCCAGATGTCTCATCTCCAAAATGGAGATAATAATAGTATCTGCCTTATTTGGCTGTGAAGATTAAAAGAATTAATATATGTAAAGTGGTTATAATAGTATCTGGCAAATAGTAAGAATCAATATACATCAGTCTTTATTTTCAGTATCTTACACAATGGAAAGTGTCATCTCTGATTTGGTGCCTAAAACAGTATATGGCTCATATAGTAGGTGTTCCAAGTGAGAAGAAGGAAAAAAGGAGGGAGGAAAGAAATGAGGGAGAGAGGGAAAAAAAGAAAGGAGGGAGGGAGGAAGGAGGGAGGAGGAAGGGAGGAAGGAAGGAAGGACGGAGGGAGGAAGGAAGGAGGGAGGGAGGAAGAAAGAAGGA
>chr1:235409833-235410141
AGTCTGTCCAACATGACGAAACCCCGTGTCTACTAAAAATGCAAAACTTAGCCGGGCGTGGTGGTGGGCACCCATAATCCCAGCTACTTGGGAGGCTGAGGCACGAGAATCGCTTGAACCCAGGAGACAGAGGTTGCAGTCAGCTGAGATCGTGCCACTGCACTCCAGCCTGGGTGACAGAGCGAGACTCCATCTCAAAAATAAATAAACAAATAAATAAAAAGTGTAAATTTAGGACAGAAATGCAAACCATGATATTTTCATTTTGCATTGTTTTCTCATTTATCGTTATTATAAATGTATTAGTTGAGCTTTTACACTTTTTCACTGAAATCAAATAATGTTTGAAAAATAAATTTTTCTATTTCTAGTTCCACCACCCCATGTTACTCCTCTAAGGAAAACCGATACTATTTCATAAACTATTTCAGTACGAAATTTAATTTCTAAAATTTCAGATGTCACTATTTCATAAAAAAAAATCTATTTTATTAATGAGACTCTAGAAACAGTTTATTAGATGCAAAACTTATTTGTACACATTTACATAGATTAAGGTACATAAGCAAACAAATACAAATTGTCTGGAGCTATTTTTCTAACACCTAGTAACGTGCCTGAGGATTTATTTCACCTTCTTACACATAAAGTGTTTAACATTAATAATTAATTGATAGTAAACACAAGATCTATTTGTATGGTGCCATATTAGAAAATTAAAGGAGGCCGGGCACAGTGGCTTAAGCCTGTAGTCCCAGTGCTATGGGAGGCCTAGGCGGAAGGACCACTTGGGCCAGGAGTTTGAGACCAGCCTGGTCAACATAGTGAGACCCCATCTCTACCAAAAATGTAAATAAAAAAAGGAGATCACCTAGAAGTGATCTTCGTAATTTCCTTCAGAAAACGCACCTCTGTTTAAACCATAAAATCTTATTTAAAATGTTACAGCTTTCATAAATGTTTTATTTTCAGTAGCACTGCTTTTGCTCTGCTATTTTTTGTTTTTGTAGGTATTTTTATGTAGGATCCTGTTTGATGCCTATGGTAGGACAAAAGTACAGCTGCTTTTTTTTTTTTCACCAAACTCCTACTCATCCTTAAAGACCCAGCTCAGATTCTCCATCTTTTCAGAATATACTCAAGGTCAGGGACTTTTGTTGTGCAATGGATCCTTTTGGCAGGCATAAAATAATACTTTTAAAAGCAGGAAATAAATATATTACAAAGGAAATAGTTACATTGAAATATAGTGATCAGAATATTTTTTAAGAATTGATATATACGTGGGAGAATATGCATGGGAAAAATTGATACAGTAATATATGTCTTTATTAAATAACATTAAATGATAAGATCTACCAGTTGGTCTAATAACTACTAAATTTTGAAGCAATCATGAGAGTAAGTGATCTTTTAAAAAATATCTGCCACAAGTGTAAAGTAATAGGAAAATATCTTTGATTTCCATTGGTGACAAAATGCTGTAAATCTTATCCTAGTTTGTTGCCTGAATTTATGAGTAAAGACAATGTTGAATTTTGATAAGAGATTAGTGAAAATAACAATTCACCTTCCTCATCTGTCTCAGTTAGCTATTGCTGCATACCGTACATCTTGGAAGTTTTTGCTCACAAATTTTAAAATAATCATTTGTTTTGTTCCCCCCCACTTTGAAATCTGTGACTTGAAGGAGTTCAGGTGTGGTTGTCTCTGCTGTGCACATGTGGCCTGCGTGAATCCAGATGGCAAGTTCTATGGTGGGGGATGCTAAGATCTTGCTCTTTACCTCACCCAGGCCAGGCCACACTGTCCTTTGAGCCCATGTTAGCATGGGGCAGAGGGTGTCCCTTGCCTTCCCCTGAACTTAAGCCTTGTCCTGTTCATGGAGGTGAAACTGCTGGGCCTGGGTGGCTAGATGGACACATCTAAGCTTGCCCAGTGTGGCATCCGTTTTTTGGTGGGGAGGGGTAGATGTGGTATATTGTCACCAAAGATGGCTGCCAGTAATGCTTCCCATCCTTATTCATGTATGCCGCTTCTCCCATGAAGAGGTGGAGTCTATTTCCTCTTTCTCTGAGTCTAGGCTGGCCCATGACATGCTCTGGTAAATAAGTGCAATGATGTTGTATCAGTAGTTCTGGGATTAGCTTTTAAGAGGCCTTGCAGGTTCTGTTTTCACTCTCTTGGAAGCCAGTCATCACCTGAGAAGTCTAACCCTGTTGGGAACAGGGGTCCAGCCAGACCCTAGCCATTCCAGCTACCTCCACCCAGGTGCCGATAATCTGAGTTGAGCCATCTTGGATGTTTCAGCCTCAGCCAGCTCCCAACTGAATGCAGTCACATGGGTGACCACAGCTGACAACACATGAATCAGAACAACAAAGCTCAGCAAAGCCGACCCACAGAACTGTACCAAGTATCACCTTAATGTTTTAAGCCACTGTGCTTTGGGGAGTTTTTATGCAGCAATAGGTAACTGAAACAGGTAACAACTTTATACTGGAGATTTATGTGACTTTACCTTGCATATATTTGTATTTTCTGCTAGTAAATTGTACATACTTCATATGATGAAATTATGTCATTATAGATGGTATAGATATGGTCAGGAGCTAGTCTGAACAAGTTTGAGAGCCATTGGTTAGGTTTAGAGAGTATGGCATTTGAGTTATCTCAGTATTTCAAAATATGTGGGGTTTTTTGTTTGTTTGTTTGTTTGTTTTAGACATAGTTTCGCTTTTGTCGCCCAGGCTGGAGTGCAGTGGTGTGATCTCACTCACCACAACCTCTGCCTCCCGGGTTCAAGTGATTCTCCTGCCTCAGCCTCCCAAGTAACTGGGATTACAGGCATCTGCCACCACGCCCGGCTAATTTTTTGTGTTTTTAGGAGAGACGGGGCTTTACCATGATGGCCAGGCTGGTCTTGAACTCCTGACCTCAAGTGATCCACCGGCCTCGGCCTCCCAAAGTGCTGGGATTATAGGCATGAGTTTTTTTTTTTTTTTTTTTTTTTTTTTTTTTTTTTTTTTATCTGAGACAGGGTCCCACTGTGTTGCCCAGACTGGAGTGGCATGGTGCAATCCTAGCTCACTGGAGCCGTGAACTCCTAGACTCAAATGATCTTCTTGCCTCAGCCTCCTGAGTAGCTGGGACTATAGGTGCACACCACCATGGCTGACTAATGTTTAAATATTTTGTAGAGATGGGGTCTCGCTGTGTTGCCCAGGCTGGTCTCAAACTCCTGGCCTCAAGGGATCCTCCAGCCTTGGCTTCCTGAAGTGAGCTGCCACACCTGGCCAGTTTATTTTTAGTAGTAGTATATCAGATGCAGTAACTGTACGTAAAGGGTAGTTAGTGCTTGTGCCAGGCAATAAAGTAGATGGCTTATTTAATCTTTATAAATAACCTCATTTGAGAGGGCTTTATAGATGAGGTAATTTAGGTTGAGATATAAATTCAGCTGCCTGAAGTCACATAGCTAGTAAGTAATGCAGCCAGGAGTTGAACCCTGGTTTGTGTTTGTATTGCCTCCATCCCTGTTCCCCCATCCCCACCCCTGGTTTTAAGAACATGTACGTTAACTAGGATTTTTTAGGAGAAAGCAAGTTTATTAAGAAAGTAAAGGGGCCAGGCATAGTGGCTCACACTTTAATTCCAGCACTGTGGGAGGCCAAGGCAGGTAGATACCCTGAGGTCAAGAGTTCGAGACCAGCCAGGCCAACATGGTGAGACCTTTTCTCTAGTAAAAATACAAAAATTAGGCCAGGTACAGTGGCTCACGCCTGTAATCCCAGCACTTTGGGAGGCCGAGGCAGGTGGATCATGAGGTCAGGAGATCGAGACCATCCTATCTAACACAGTGAAACCCCGTCTCTACTAAAAATACAAAAAATTAGCCAGGCGTGGTGGCGGGTGCTTGTAGTTCCAGCTACTTGGGAGGCTGAGGCAGGAGAATGGCGTGAACCCGGGAGTTGGAGATTGCAGTGAACCGAGATCGTGCCACTGCACTCCAGCCTGCGTGACAGAGTGAGACTCTGTCTCAAACAAAAACAAAAACAAAAAAAACAGAAACAAAAATTAGCCGGGCGTGGTGTTGCACGCCTGTAATCCCAGCTACTCAG
>chr1:236497105-236498179
CACATGCCCTTCCCCTGAAACATCGGCGTGAACATGGTGCTCACTGCAACCTCCACCTCCCAGGTTCGAGTGATTCTCCTGCCTCAGCCTCCCGAGTAGCTGGGACTACAGGCATGCACCCCCACCCACGCCCAGCTAATTTTTGTATTTTTGGTAGAGATGTGGTTTCGCCATGTTGGCCAGGCTGGTCTCGAAGTCCTGGCCTCAAGTGATCCTCCCGAAGTGCTGGGATTACAGGTGTGAGCCACCACGCCCGGCCTCTTTCTGCTTCATTTAACTTTAATGGTCATCCCACAGCATGGTGCTGTGCACCTGTAGTCCCAGCTACTCAGGTGGCTGAGGTGGGAGAATCACTTGCGTTCCAGCTGTAGTGAGCCTTGATTGTGTCTGTGAATAAATGCCACTTCTCTCCAGCTTGAGCAACATAGGGAGACTGTCTCTTAAAAAACAAAACAAAACAGGCTGGGCTCGGTGGCCCACGCCTACAATCCCAGCACTTTGGGAGGCCAAGGCAAGAGGATTGCTTGAGCCCAGGAGGTCAAGAGCAGCCTGGGCAAAATAGGGAGACCCCCATCTCTACAAAAAGATAAAAAATAAAAAAATTAACTGGACATGGTGATACACCTGTAGTCCCAGCTACTCTGGAGGCTGAGATGGGAGTATTGCTTGAGCCTGGGAGGTCGAGGCTGCAGTGAGCCATGATCATGCCACTACACTCCAGTCCAGGCAGCAGAGTGAGATCCCGCCTCAAAAAAATAAAACAAAACAAAACTCATCTCTCCCTTGGCTCCTGAGACTACAATCCCTCACGGTTCTTTTCTACTTCTCTGTTTTTCTCTTCTTGTCTCCCTTTTTTTCTGGTCTCTCTGTCACCCAGGCTGGAGTGCAGTGGTGTGATCATAGCTCACTGCAACCTTGACCTCCTGGGTTCAAGAGATCCTCCACCTCAGCCTCTGGAGTAGCTAGGACTACAGGCTCACACCACCATGCCTAGCTAATATTTGTAGATTTTGTAGAGATGGGGTCTTGCTATGCTGTCCAGGCTGGTCTCAAGCTCCTGGCCTCAAGTGATCCACCCACCTCAGCCACCCAAAGTTCTGGGATTACAGGTGTGAGCCACCTCACCTGACTTCTTCTTGTCTCCTTTTTGGCCCCTCTTTCTCATTTTTCTTCTTAAAGGTTGGTGGCCCTCAACATTGCATTTTTCCTTCCCCTCCCTTCTCATATTTCATCTCTGTGGCTTAAATTACCACCTAGATGCTGTCCATAAGTGTTTGTTTTTTTTTTAGAGATGAGGTCTTGCTATATTTTTCAGGCTGGTCTCAAATTCCTGGGCTTAAGCCATCCTCCTGCTTCGGCCTCCTAAAGTGCTGGGATTACAGGTGTGAGCCACACTGCACCCAACCAAAAGCAATTTTATTTCCTACCTCTGACAGCCTCTTATGCTGCTCTTAAGAGGTCCCAGATGCTTCAACCACAGTACATCTCAAATGGCAGGACTCATTTTCTCCCCAATATCTCGCTCCCACTAAATTACTATCTCAGTGAAGAGTGCCCACTGACTCCGGTAAGAAACTGGGAATTTCATGTTCGAATTGCCCTCCTCTCCCTGACCACATCCCACTGACCACCCGTCTTGTGGATCCCCTCTCAGCCCCTTCCACCCCGACCAGTCCACGGCCCCATCTTGTCTCAGCTGCACTATGGCCATAATCGTTACTGGTCTCCAGACCTAGCTTCCCACCGCACTGTATCCCCCATCACAGGTCATCTTTCATACATCTGCTAAGAGTGATCCGAAATCAAAGTGAAATCAAGTTATGACCCCACTTAACTTCCTTGATACGTCCCAGTAAATTACACTTTGTGAATTAATTGTCATGTGTGTAATTGTTGCATTTTGGATGTACCTAATTTGATAATTTTTATTTTTATTATTTATTTTTATTTATTTTTGAGATGGAGTCTTGCTCTGTCGCCCAGGCTGGAGTGCAGTGGCGCCATCTCAGCTCACTGCAAGCTCCACCTCCTGGGTTCAAGCGATTCTCCTGCCTCAGCCTCCCGAGTAGCTGGGATTCCAGGCGTCCGCCACGACGCCCGGCTAATTTTTTGTACTTTTAGTAGAGACGGGGTTTCACTGTTAGCCAGGATGGTCTCGATCTCCTGACCTCATGTTATCTA
>chr1:236498225-236498179
TAGATAACATGAGGTCAGGAGATCGAGACCATCCTGGCTAACAGTGAAACCCCGTCTCTACTAAAAGTACAAAAAATTAGCCGGGCGTCGTGGCGGACGCCTGGAATCCCAGCTACTCGGGAGGCTGAGGCAGGAGAATCGCTTGAACCCAGGAGGTGGAGCTTGCAGTGAGCTGAGATGGCGCCACTGCACTCCAGCCTGGGCGACAGAGCAAGACTCCATCTCAAAAATAAATAAAAATAAATAATAAAAATAAAAATTATCAAATTAGGTACATCCAAAATGCAACAATTACACACATGACAATTAATTCACAAAGTGTAATTTACTGGGACGTATCAAGGAAGTTAAGTGGGGTCATAACTTGATTTCACTTTGATTTCGGATCACTCTTAGCAGATGTATGAAAGATGACCTGTGATGGGGGATACAGTGCGGTGGGAAGCTAGGTCTGGAGACCAGTAACGATTATGGCCATAGTGCAGCTGAGACAAGATGGGGCCGTGGACTGGTCGGGGTGGAAGGGGCTGAGAGGGGATCCACAAGACGGGTGGTCAGTGGGATGTGGTCAGGGAGAGGAGGGCAATTCGAACATGAAATTCCCAGTTTCTTACCGGAGTCAGTGGGCACTCTTCACTGAGATAGTAATTTAGTGGGAGCGAGATATTGGGGAGAAAATGAGTCCTGCCATTTGAGATGTACTGTGGTTGAAGCATCTGGGACCTCTTAAGAGCAGCATAAGAGGCTGTCAGAGGTAGGAAATAAAATTGCTTTTGGTTGGGTGCAGTGTGGCTCACACCTGTAATCCCAGCACTTTAGGAGGCCGAAGCAGGAGGATGGCTTAAGCCCAGGAATTTGAGACCAGCCTGAAAAATATAGCAAGACCTCATCTCTAAAAAAAAAACAAACACTTATGGACAGCATCTAGGTGGTAATTTAAGCCACAGAGATGAAATATGAGAAGGGAGGGGAAGGAAAAATGCAATGTTGAGGGCCACCAACCTTTAAGAAGAAAAATGAGAAAGAGGGGCCAAAAAGGAGACAAGAAGAAGTCAGGTGAG
>chr1:238530108-238530122
AAAGCATTGAAATGCTAATTAGGAAGCATTTTTTTTTTCCTTCAAAGTAACTTTAAATAACTTTTCGGGAAAGTAAACACAATTAGTCTATTTTTATGGGACAGATTTCTCCCTATGAGAGGAGAATGGCCATTTTTGTGAACTACTGTTGGATATGACATATATATTTTGGAAGTCCCTTTCAATCGTTGGATTTGGCAGATAAAATGTTTATACCGATTGTATTTTATTGAAAGCCATTTTATGCAAATTAATTTAACACAGAATTTAATGATTTTGGATGCTGTGAGATGAGGGGAAATAACCTTTAAAATTAACAG
>chr1:238541689-238541673
TTTTTTTTTTAGACGGAGTCTCGCATTAATATCCTCGCTTGTAGGCACAAGGCCAATGACTTGTTCCTACAAGTGATCATATTTATCACATATTTATATATGTGTGTGTATATATATACATATATATATGTATTCTTGATTTGACGTCTTTCAAGTTATTAACCAAAAATATATTTTCCTTTTCTTTTCTTT
>chr1:239953380-239953384
GGAGCTGGTGGTTAAGGCTGCAGCTGGAGCTGGTGGTGGACCTAGCCCTGACACACACTCTGAAGGTGGCTTTTGAGCTTGAACTGGAGCTGGCTCTGGAGCTGCCAGAGGAGGAAAGATCACTAACATGACTGACTTTCCATGTGCCTTCTACTGACAAAAATCTTCCCTCTGCCTTTCTGAGAAACTCAGAGAAACTCCACACCCAGGAAGTCTTCCAGACTGCAGTCGGCCACATGATTGGGCTGAGTTTCTCATTGCTGCGTCCGCTCCTCAGCTTCTGGCAGCTCTGCTCTGTGCAGTCCAGCCCTGTCCCCTCCCCACGGGCTCACATGAACCCACCCCCAGGCCTCCTCACACACCGGCTCTGCCTCACACACT
>chr1:240197751-240197757
AGAGGTTGCAGTGAGCCAAGATCATGCCACTGCACTCCAGCCTGGGCAACAGAGTGAGACTCCGTCTTCAAAAAAGAAAAAAAAGAAAAGAAAAAGAAAAATCTTCCTAAAGAATAAAGCCTGGAGAAAATCAAATGGAGTGGATTTGGACTATTACCTGGAGTGGTAGAGCTGCCTTTTGGCCCTGCCACTCTAATGGAATTACTCTCGGCACTGCTCGTGGTTTCCTTATTGCCAAATACTATAGATTTAACCCTGTCCTTTATAAAGAATCTGAGACTATTAATCATTCCTTCCCCTTTAGAACTCTTTTCTTCTGGCTTCTATAGTTTTACACTGCTCCTCCTCATTTCTTTCTCTGTTTCCTCCCTGGGATTTTCTGAGGGGTGGAGTAGAGACTTTGTACTTAGCCTACTATCCCCTCTCTATATACTGGGAGAGTTCATCAATTTTTATATCTTCAATCTCTCATCTTGGTAGTGATTATTGCAAGTTTTTCTCTCTCACCAATACTTCACTTCCATATTGTGACTGCTTAGCTAATACTGCTATTTGATTACGCTACCCTG
>chr1:240652224-240652230
TATCCCTGCATTTTCATGAATTGAGGTAATTTTAAATGATGTAGGCAGGAAAACCATTTAAAGACAG
>chr1:244480628-244480642
CCTGTAGTTTTATTGAAGCTCATGTCTTCAGTAAAGCTACAGGCTCATGCCTGTAGCTGGGAC
>chr1:244792982-244793394
GAGCGAGACTCCGTCTCAAAAAAAACAAAAACAAAACAAAAATTAGCTGGGCGTGGTTGCAGGCACCTGTAATTCCAGCTACCCCGGAGGCTGAGGCAGGAGAATCGCTTGAACCTGGGAGGCAGAGGTTGCGGTGAGCTGATATCGCGCCATTGCACTGCAGCCTGGATGACAGAGTGAGATTCCATCTCAAAAAAAAAAAAAATTATATCTATCTCTCTATCTATCTAAATTAACATTTAAAAATTATGACCAGACAGAAAAGTATGAAGAATAAAATGAGGCCAGACATGGTGCTTCAAGCCTGTAATCCCAGCATTTTGGGAGGTTGAGGCAGGAGGACCGTTTGAGGCTGGGAGTTGAGCATGGGCAACAAAGTGAGACCCTGTCTCTACAAAAAATTTAAAAAATGGGCAGGGCGTGGTGGCTTACGCCTGTAATCCCAGCACTTTGGGAGGCTGAGGCGGGTGGATCACCTGAGGTCAGGAGTTTGAGACCAGCCTGACCAACAAGGTGAAACCCCGTCTCTACTAAAAGTACAAAAATTAGCTGGCGTAGTGGTGTGCACCTGTAATCCCAGCTACTCGGGAGGCTCAGGCAGGAGAACTGCTCGAACCTGGGAGGCGGAGGTTGCAGTGAGCCAAGATGGCACCATCTTGATGGATACATCACTCAACACAAAAACCAGGTCCCTATTTGCTTACTACTATCTAGCAATCCTTCCCCTCTTCGCTCTCCCCCTCCCTGCTTCCTACCACCTTAGGAGAAACGGCTGCTCCGAATCATACTCATCATTCCCTTACTTTCCTTTTATATAGTTTTGTCTCATGTACATGTATTCCTAGAAGGTACATTTTTTGTTGTTGTTGTTCTGGTTGTTTCCAATTTTATAAAAAGGGCAGCCTGTGTGAACACTCTTTATTATTAATATTATTGTTATGAGACTGAGTCTTGCTCTGTCACCCAGGTTGGAGTGCAGTGGTACAATCTCGGCTTGCTGCAACCTTCGCTTCCTGGATTCAAGCAATTCTCATGCCTCAGCCTCCCAACTAGCTGAGACTACAGGTGTGCACCACCACGCCCAGATAATTTTTGTATTTTTAGTAGAGACGGGGTTTTGCCATGTTGGCCAGGCTGGTCTTGAACTCCTGACCTCAAGTGATCTGCCTGCCTCAGCCTCCCAAAGTGCTAAAATTACAGGCGTCAGCCACCGTGCCTGGCCCTGTGTGGATAATCTTTTAGTGCTTATTTTTTTTACTCAAAGTTAGAGATTTACCTGTATTTGCAGAAGATTCAAGATGGTCACTAATTGCCCAGTTGAGCCCTGCCTGAATTCCTGACCCACAAATTAGAAAATATAATAAAATGACAGTTTTAAGCAATTGCATTTTAATCTAGTTAAATTTTGGGGTGGTTTGTTACACAGCAATAAATAGCTGGAAAATATGACTGCATGAAGTTGGTATATACTGTTCCATTCTGTGACTATAGCAGAAGTTATTTATTCAGTCTCCTGTCAATGAGCTTTTTTTTGGGTTGTTTCCAGGATTTTGCTATTCTAAATATGTTTTGGTGCATATCTTGGGTGTACAAATGCAAGAGCTCCCTTGGGTATACACCTAAAAGTGGAATGCCTGATTGCAGGATATTGCTTAGCTGGCCAGGTGCAGTGGCTCACGCCTGTAATCCCAGCACTTTAGGAGGCTGAGGCGGGCTGATCACCTGAGGTCAGGAGTTTTAGACCAGCCTGGCCAACATGGCAAAACTCCGTCTCTACTAAAAATACAAAAATCAGATGGGTGCGGTGGCAGGCGCCTGAAATCCCAACTACTGGGAAGGCTGAGGCAGGAGAATCGCTTGAACCCGGGAGGCGGAGCTTGCAGTGGGCCAAGATCGTGCCGCTGGACTCCAGCCTGGACAACAGAGCAAGACTCTGTCTCAAAAAACAAAAACAAAAACAAAAACAAATACAAAAAAAACAACCTTCTTAGCTTTACAAGATTATCTGAAAGTGACCGGCCGGGCGCGGTGGCTCACGCCTGTAATCCCAGCACTTTGGGAGGCCGAGGCGGGCGGATCACGAGGTCAGGAGATCGAGACCATCCTGGCTAACACGGTGAAACCCCGTCTCTACTAAAAATACAAAAAATTAGCCGGGCGTGGTGCGGGTGCCTGTAGTCCCAGCTACTCTGGAGGCTGAGGCAGGAGAATGGCGTGAACCCGGGAGGCGGAGTTTGCAGGGAGCCGAGATCGCGCCACTGCACTCCAGCCTGGGCGACAGAGCGAGACTCCGTCTCAAAAAAAAAAAAAAAAAGATTATCTGAAAGTGTTTCCCAAAATGGTTCTGTGTGGACCCTCTAGTGATGTATTACAGAGCCTGTTGATCCACATCCTCTCTAGCACTTAGCATTGTCAGTCATAATTTTTGTCCTTTGGATGCAGTTACCATGTGATCACATTGTGGTCTTGATTTGCATTTCCCTGATTGCTAATGAGATTGAATATTCCTCTGTATGTTTATCAGCCGTATGTGTTTTCTCTTCTCTGAAATGCCTACTCTTGTCTTTTGCCTATTTTTTTAAAAACTGAGTTATTTGTCCTTCTTATTGTTGTTTTGTTGCTGTTTATTATTGTTTTGGAATTTTTTTGTTTTTTTTTTTGAGATGGAGTTTTCACTTTTGTTGCCCAGGCTGGAGTACAGTGATGCAATCTCAGCTCACTTCAACCTCCACCTTCTGGGTTGCAGTGATTCCCCTGCCTCAGCCTCCCGAGTAGCTGGGATTACAGGCACCTGCCACCACACCCGGCTAATTTTTTGTATTTAGTAGAGATGGGGTTTCACCATGTTGGTCAGTCTGGTCTTGAACTTCTGACCTCAGGTGATCCACCCACCTCAGCCTCCCAAAGTGCTGGGATTACAGGCGTGAGCCACCACACCTGGCCCGTATATTCTTAATACTAATCCATAATATGCTATTTGTTGCAAATATCTTCTCCCAATTAGTAACATGTCTTTTCACCTTCTTTA
>chr1:244793540-244793394
CAGAGTTTTGCCATGTTGGCCAGGCTGGTCTAAAACTCCTGACCTCAGGTGATCAGCCCGCCTCAGCCTCCTAAAGTGCTGGGATTACAGGCGTGAGCCACTGCACCTGGCCAGCTAAGCAATATCCTGCAATCAGGCATTCCACTTTTAGGTGTATACCCAAGGGAGCTCTTGCATTTGTACACCCAAGATATGCACCAAAACATATTTAGAATAGCAAAATCCTGGAAACAACCCAAAAAAAAGCTCATTGACAGGAGACTGAATAAATAACTTCTGCTATAGTCACAGAATGGAACAGTATATACCAACTTCATGCAGTCATATTTTCCAGCTATTTATTGCTGTGTAACAAACCACCCCAAAATTTAACTAGATTAAAATGCAATTGCTTAAAACTGTCATTTTATTATATTTTCTAATTTGTGGGTCAGGAATTCAGGCAGGGCTCAACTGGGCAATTAGTGACCATCTTGAATCTTCTGCAAATACAGGTAAATCTCTAACTTTGAGTAAAAAAAATAAGCACTAAAAGATTATCCACACAGGGCCAGGCACGGTGGCTGACGCCTGTAATTTTAGCACTTTGGGAGGCTGAGGCAGGCAGATCACTTGAGGTCAGGAGTTCAAGACCAGCCTGGCCAACATGGCAAAACCCCGTCTCTACTAAAAATACAAAAATTATCTGGGTGTGGTGGTGCACACCTGTAGTCTCAGCTAGTTGGGAGGCTGAGGCATGAGAATTGCTTGAATCCAGGAAGCGAAGGTTGCAGCAAGCCGAGATTGTACCACTGCACTCCAACCTGGGTGACAGAGCAAGACTCAGTCTCATAACAATAATATTAATAATAAAGAGTGTTCACACAGGCTGCCCTTTTTATAAAATTGGAAACAACCAGAACAACAACAACAAAAAATGTACCTTCTAGGAATACATGTACATGAGACAAAACTATATAAAAGGAAAGTAAGGGAATGATGAGTATGATTCGGAGCAGCCGTTTCTCCTAAGGTGGTAGGAAGCAGGGAGGGGGAGAGCGAAGAGGGGAAGGATTGCTAGATAGTAGTAAGCAAATAGGGACCTGGTTTTTGTGTTGAGTGATGTATCCATCAAGATGGTGCCATCTTGGCTCACTGCAACCTCCGCCTCCCAGGTTCGAGCAGTTCTCCTGCCTGAGCCTCCCGAGTAGCTGGGATTACAGGTGCACACCACTACGCCAGCTAATTTTTGTACTTTTAGTAGAGACGGGGTTTCACCTTGTTGGTCAGGCTGGTCTCAAACTCCTGACCTCAGGTGATCCACCCGCCTCAGCCTCCCAAAGTGCTGGGATTACAGGCGTAAGCCACCGCGCCCTGCCCATTTTTAAAATTTTTTGTAGAGACAGGGTCTCACTTTGTTGCCCATGCTCAACTCCCAGCCTCAAACGGTCCTCCTGCCTCAACCTCCCAAAATGCTGGGATTACAGGCTTGAAGCACCATGTCTGGCCTCATTTTATTCTTCATACTTTTCTGTCTGGTCATAATTTTTAAATGTTAATTTAGATAGATAGAGAGATAGATATAATTTTTTTTTTTTTTGAGATGGAATCTCACTCTGTCATCCAGGCTGCAGTGCAATGGCGCGATATCAGCTCACCGCAACCTCTGCCTCCCAGGTTCAAGCGATTCTCCTGCCTCAGCCTCCGGGGTAGCTGGAATTACAGGTGCCTGCAACCACGCCCAGCTAATTTTTGTTTTGTTTTTGTTTTTTTTGAGACGGAGTCTCGCTC
>chr1:245660300-245660295
GCATTAGTGCTCTAAGGAGAGGCCTTCGCTGGTTAATGTCCCCAGGTTTGGGTTGGTAGCCTACCATTTGGTATCATACTGAGCTCCCTAATTTTGAGCTACATCTAGAAGACCACATGCCTGGTGCCAAGAAGGACACTTAGACTATGTGTGGATGGAGCTTCATCAGCTGTTCTAATGAACGTTTTGCAAAAGACCATTGTGAGTGAGATGGGAGTTTCTCTGTTTTCAAGCCCAGGGCCCTGCCTGCTGGTGTGTCCCTCTTCTGAGTCATTCAGCCTTGACCCACTCTAGGGAACCGGAGGAATCCACAGCCCAGAGCTCTCCCATGGTGGCCTGTTTGACAGTCACATTCTGAAAAAGCAAACCTCTTGGCTTGATTTCTTGCTGGAATAATGAAACCCAGCTCGGCCCCTGCTTGATAATTGCCTTTGGGAAAAAGGTAATAGCCACCTTGAAACACCATTCAGTTGGACCTTTCCAAAAGCCACGGGTTTTTCTCCACCAAAGTCCTTCATTTGAGCCTATAATCTGTGAATGGAAAGAAGCGATGATGCCTCTAAAAGCCTTTTGGTTGGAGTCAGAGTCACCCTTTGAGCACTGAGTTCTCTTTCCAGGGACCTCTCCCATGTGGTCTTGGAGCCATGGGTGTTGTACAAAAGCAACAGGCCTAGCAGAGCTACCAGTGTGTGAGCGTTTGCTGTGTGAGCCCAGGCTTTCCACAGGACGAAGATTCTCTCACCAGAGTGTGAGCATTTGCAGTGTGAGCCCAGGCTCTCTACAGGACGAAGATTCTCTTACCAGCATGTGAGCATTTGCAGTGTGAGCCCAGGCTCTCCACAGGACAAAGATTCTCTTTTCACCCTCACGTCAACCTCACGTCAAGATGGGAGATAAAGAATAGCAAAATAGGGCTGGGTGTAAGCTCTGGATAGCTTCTTCGGGTATCCAGGGATAGATGCTGTGATTACTCCTATTTTATAGATGAAGAAACAGATGAAAGGAGCCCACGTCCCATGCACGATACTGGCAAGCTAGGATTCAAACACAGTGGGGCTCCAGCACCTTCCCTTTCAGTCCCCACATTAGCCTCTGTATGAGGTGTGGGGAAAAGCACACAGATCAGACTGGGGGGACCTGAGTTCCAGCCCCAGCTCCTCGCGGGCTGCCTGTGTGACCTGAGAGCCCCGAGGCTCCATCTGTGAAATGCAGAGGGGGTGGCAGACAGCTCGTCACGAGGAGTGAATGAGATCCTGCAGATGAAGGTATTTGGTATACTGAAGAGCTCTGAGAATGATGAAAATGATGTGCAAGTCTCTTCGAGGACTTTTTGTGTGCCTTTCGTAGTGTAATACAGACCCCGGCACATGGGTGTTCACACTTAGGATATGACCAGCCTCACAGCTAAGTTGCTTAGCATATGGTACCAGCGAACCCAAGTTTGTAAACCAGAACTTGCCATTGCTTTCTTGATTGTCAAGTTTGACCCTGGCCAGCATCCTCTGATACACTGAAAATACACTCTGTGTGTCCAGAGGCAGCTGAGCTTTTGTCTCAGGCCAACCTCACATTCAACCCACTATCCTCCGTCTTGTTCCTCCACGAGGAAAGGGACGTGAATGCCTATAGGCCATCAGAGATGCAGGTGAAACAAACCTCAGTGCATCACTGCACGGGGCCAGATGGGGGGGCCGGTGTTTCCCTGCGGAATCCGGAGGACAGCTGTGCCAGCCACGTGGCCAGGCCCAGGATCCACAATAGGAAAGGGGTTGCTGATGCATTTCAAACTATCTCTAAAGTTGTGAGTGTATATGGCAAAATCCCATCCTACCAAGCCTTCTTGCTATATACATTTGAGTAGAAAATGACATGAGCCAGAAGCTCCAAAGTCTGAGATCCAGAGCATAAACTCCTGCTGTCATGTTGAGGCTGGGGCAGTCCAGTCGCAAGCAGTGCTCCAAAGGAATGCAGTAGGCTGTTCTCGTCTTGCCGTAAAGAAATACCCGAGGCTGGGTAATTTCTAAGGAGAAAGGTTTATTTTTGGCTCACAGTTCCACAGGCTGTACGGGAAGCATGGTGCCGGCATCTGCTTCTGGTGAGGCCTCAGGAAGCTTCTAATCAAGATGGAAGGTGAAGGGGGAGCAGGGGTGTTACATGGCAACAGAGGGTGCAAGAGAGAGAAGGGGGAGGTCCGAGACTCTTTGAAATAGCCGGATCTTGTGTGAACTAATAGAGCGAGAACTCACTCATCAACAGGGGATGGCTCTAAGCCATTCAGGAGGGATCTTCCCCCAGGATCCAGCCACCTCCCACCAGGCCCCACCTCCAACACTGGGAATCACATTTCAGCCTGAGCTTTGGAGGGTACGAACATCCAAACCATATTGGGCTCTATCGTTTTTGAGATTTTACTCACTGGGCGACAACGTAGAGCACCCACCGCTGGGCTGATATGATTTGTTCCCGTTTCCTGGGCAACCAGGTGCGCAGGGCCACGAGATGAGCCTCTTGTGACAACTAAGCCACCTTGATGATGGCTTTAACTCGGGGCCTGGAAGTCAGACTCCCATGCTTTGAGGATATTTTTTGTGGTGGTGTCATTTGTTATGAGGGTTATTCTTTTTTCTCTTGGTACTTCTCAGCCTCATTACTTCTCTGTGCCAAACTGTGCCAGGAAATCACTGACTTTATCATCATGATCATCATCATCATCACCATCACTCAAACTTTGGTAGTGCAGTGCAGTGCCTGCTAGCGCCAAGCTCTAGACTCGGTTCTTTATATATACTCAGTCATCGCATGTTCATGGCAGTCTCATGGGACCAGCACTACAAATGTGTCTAAGGAGGTTTCCTCGAAATCTCCTTTGTCACAGTGGCCTGGAGCATGCAGAAGCAGGTAACAGAAATACCAGCAGCCACTCCTGACTCATCACTGATAGTGGAACTGGTAAGGGACAAACTTGTAAATGAGCAAAGTTAGATTTCTGGGCCTCCTCACCACCTCCCCACTTAGTGCTGTGTCCCCACCCCACAGGTACCCGGTACCTTTGTGCTCTCCAAGAATGCCCCATACTGCCACTTTCCACCCCCATCCTCCTGCCTGTACCTTGTTGCAAATCCCCAACGCCCTGGGCCTCAGTTGACTCTGTACCTACCCCAAAAGGCATCTTTCCTGCAGGTGCTCCTTCCCACGAAGCCCTGTGGTAAGGTCATGTGCTGTCTTCGGTCAAATCAAAACTCCAGTATCTGATAAGAGTCTAAAGATATATGAGAGTTCCCACTATTCCCAACCTTGTCAATATTTGTATTGTTTGATTTTTAAAGTTTTTGGCCATTAGGTGAATATTTAATGGTATGTCATTGTAATTTTAATTTGCAATTTTCCTGATGACTGCTAAGGTTGAGTATCTTTTCATGTTTATTATTCTCTGTATAGTTCTTGTTCATGTCTTTTGCCTGCTTTTCTGTACAGTTGCTTAGCTTTTTGTTAATTGATTCATAGGAATTCTTTGTAAACTCTGGATACCTTCTGCAGGCACCACTCATTGAGACCCCACTGACCAGAAACGATCTTTCAGTCATTTAAGTGACTCTGTGTGGAGTTGTCTCTGGGTTCTCTAGCCCTGCGCTGTTACCACAGTCTTAATAACATTGCCCTTTGCTAATTTTCTTTACG
>chr1:245798403-245798399
GAGTATGTGTGTGTATGTGTGTGTGGGTATGTGTGTGTATGTGTGTATTTGTGTGTGTGTATGTGTGTATTTTTGTATGTGTATGTGTGTGTTTGTGTGTATGTGTATTGTGTGTGTGTATGTGTGTGGGTGTGTTATGTATGTGTGTGTATTTGTGTGTGTGTGTATGTGTGTTTGTGGGTGTGTGGGTATGTGTGTGGGTATGTGGGTGTGTGTGTGTGTATGTATGTGTATTTCTGTGTGTGTATTTGTGTGTTTGTGTGTATGTGTATTTTTGTGTGTATGTGTGTATTTGTGTGTTTGTGTGTATGTGTATTTTTGTGTGTGTGTATGTGTGTGGGGGTGTGTGGTGTGTATGTATGTGTGTGTGTGGGTATGTGTGTGTGGTGTGTATGTGTGTGTGTTTGTGTGTGTATGTGTGTGTGTATGTGTGGTGTGTGTGTGTGCGCGTGTGTGTGTTGACAGGTCAAGATCCTTCCCTCAGAAGGCTTCTCAGTCTGCCCTTCCCCATGGGCCGGGGCCGCTCTGGCTCCCACTGGAAATTGCTTCCTCTTTTGAGGGTAGGGAAGGGGCTTTCTGTGTGTGTATTTGTGTGTTTGTGTGTATGTGTATTTTTGTGTGTATGTGTGTATTTGTGTGTTTGTGTGTATGTGTATTTTTGTGTGTGTGTATGTGTGTGGGGGTGTGTGGTGTGTGTGTATGTATGTGTGTGTGTGGGTATGTGTGTGTGGTGTGTATGTGTGTGTGTTTGTGTGTGTATGTGTGTGTGTGTATGTGTGG
>chr1:245857428-245857517
CGAAGCAGAGGGAGAATCCAGGACCAGACCTATGCAACGTAGGACAACAGGCAGGGAATGGCTGTAAGCGAAGAGGAGCAGGTGGAAACGTGAGAGTCCAGGGTACCTCCTGTTCCTGCTAGAGGAAGACTCTCAGGAGACATCTG
>chr1:246009982-246009973
TTTTTGTGTTTTTAGTAGAGACGGGGTTTCACCATGTTGGCCAGGCTGGTCTTGAACTGACCTCATGATCTGCCCGCCTCGGCCTCCCAAAGTGCTGGGATTACAGGCGTGAACCACTGTGCCCGGCCAAGATCATGTTTATATAAAGTTTGTTATAAAGTTCTCTTGGTATTATCCCCAATAACAAAAACTTTAAGAAAAAAAAAACAGTATTTTTGGCCGGGCACAGTGGCTCATGCCTATAATCCCAGCACTTTGGGAGGCCGAGGCGGGTGGATCATTTGAACTCAGGAGTTCAAGACCAGCCTAGGCAACATGGTGAAATCCATCTCTACTAAAAATACAAAAATTAGCCGGGCATGGTGGCACACGGCTGTAATC
>chr1:246200255-246200137
GAAGATAGAGGAGAACGGTGTAGATAATGAGCAAGAATGTACAGAGATTTCCACTGTAATAGAGAAGATAGAGAACAGTGTAGACGCTGAGCAAGTATGTACACAGATGTCCACTGTGATAGAGAAGACAGAGGAGAACAGTGTAGACGCTGAGCAAGAATGTACACAGATGCCCACTGTAATAGAGT
>chr1:246243972-246243991
TACACGTATATATATACATATATATATAGTTATCCTTCTCTTAAACCACAGTGCTAGGCAAAATCTGTCGTGGTAGTCTGTTGAATGTGTGGTTGCCTAGACACACGTTATAAATTTGATTACCAAAAAGTATGCATGTATAGAGTATGAAGTTTTTAAAAATGACAGGCTACACTTCAGTTTATATTTCACATTAGATTGGGAAATTGGTTGGCCTTTTTTTTTTTTTTTTGGAGACAGAGTCTTGCTGTGGTCACCTTGGCTGGAGTGCAGTGGCAATAACACAGCTCACTGTAGCCTTGACTTCCTGGGCTCAAGCAATCCTGCCACCTCAGACTCTGGAGTAGCTGGGACTGCAGGCATGCACCATCGCACCCAGCTAATATTTTAATGAGAGATGGAATCTCAGTGTGTTGCCCAGGCTGGTTTTGAACTCCTGGGCTCAAGTGATGCTCCCTCCTTGCCATCCCAAGATATGCAAGGATTACAGGCATGAGCCACTGAGACCAGCTTTTTTTTTTTTTTTTTTTTTTTTTTTTTTTTTTAAGCAGTGGGGTTTCACTGTGTTGCCTGGGCTTTAGAATACTGTGGTATGATCATAGCAGACCGTGGCTTCAAACTCCTAGCCTCAGGTGATCCTCCTGCTTCAGCC
>chr1:246576255-246576097
ACGCCCAGCTAATTTTTTGTATTTTTAGTAGAGACGGGGTTTCACCGTGTTAGCCACGATGGTCTCGATCTCCTGACCTCGTGATCCGCCCGCCTCGGCCTCCCAAAGTGCTGGGATTACAGGCGTGAGCCACCGCGCCCGGCCGAGAAATGTTTGTTTCTAAAACATGATGTGATGTTGTCCCAAAGGCAAAATTAATTTAACTCCCCCCCCCCACCAGTTATAAACAGAAATACAACCTTGAGCACTGAAAT
>chr1:246576212-246576461
GTGACAAGAGCGAGACTCTGTCTCGTCGTGTAGGGAAAGAGTGTAGATGTTTTTAGTGCTCAAGGCTTTATTTATGTTTATAACTGGTGGGGGGGGGGGGAGTTAAATTAATTTTGCCTTTGGGACAACATCACATCATGTTTTAGAAACAAACATTTCTCGGCCGGGCGCGGTGGCTCACGCCTGTAATCCCAGCACTTTGGGAGGCCGAGGCGGGCGGATCACGAGGTCAGGAGATCGAGACCATCGTGGCTAACACGGTGAAACCCCGTCTCTACTAAAAATACAAAAAATTAGCTGGGCGTAGTGGCGGGCGCCTGCAGTCCCAGCTACTCGGGAGGCTGAGGCAGGAGAATGGCATGAACCCGGGAGGCGGAGCTTGCAGTGAGCCGAGATCCCGCCACTGCGCTCCAGCCTGGGCGACAGAGCCAGACTCCGTCTCAAAAAAAAAAAAAAAAAAAAGAAACAAAGATTTCTCAGTAATTGGTGGTGGGAGAGTTGGATCCTCACGTGCCTATGATAACCGTGCAGTCACAGTGTATACCGTATTCCACTAGTGAACAAAACTTTAATTTTTACAGAGCAGCATCGTGTTCAGTGACTATTATTTTAACTTTATTGATTTTTTTTGCATGTCATAATTCGTAAATTTGTT
>chr1:247222870-247222874
AGATTGACAGAAACTTTGCTATTGCAACCACTCTGTGACCATCATAATAGGCTTGTTTAGTCTCAGTATGGGATTCACAAGTCACAATGATAGATTGGTCATATGATCCCTGACATTCTTGCTGTTTTAATCACAGTGACACCATTTAACAAACAATGGATGGCTGCAAAACAACATTTAAGACACTTGAGAGGATACTGTACACAAGAAAGACTATTATGATGACTGTCAGGATGATAATACCAGTAGACTGAAGTGTACTCCTTAATAGAAGCCCCACAAATGAAACTGATTAAAATTTTCAAAAGAATCAAGTTCATGCAATTCAGGCAATTCATCAGTATTTGAGTTCAATTGGTCATAATCTTTGTTCAAGGTGTAATGGGGATTAAGGACCATAGTTCACTGTAG
>chr1:247410875-247410878
ATACAGCAGAGGAAACAAACAAGCAAAACTGTAAACACACACTGAGGAATTAATAGCTGGTGTAAGACCCAGAGGGTAAGGGGAAAAGAAACGGCTGGGTCGGTTGTATGGAGACTGGGAAAAGCCCTGTTTTCATGGGTAGAAGTAGGTTAGGAAATATCACAGGAGCTTTCTGAACCCAAAATCCAGACACAAGACATGGAAGTATAGGTGTGGGGCTGGGCACAATGGCTCATGCGTGTAATCCCATCACTTTGGGAGGCCAAGGTGGGAGGGTTGCTTGAGCCCTGAAGTTCAAGACTAGCCTGGAAAAGACAGTGAGACCTCCATCTCTACAAAAGAGAAAATAAAAACAAAATCAGCCAGGTGTGGTGTTGTGTGTCTATAGTCTCAGCTACTTGGGAGGCTGAGACAGGAGAATCACTTAAGCCCAGGAGTTCAAGGCTGTAGTGAGCTATGAGTGCACCACTGTACTCCAGCCTTGGTGACAGAGCGAGACCCTGTCTCAAAAAACAAAAAACAAAAAAAAAAAAAAAAAAGAAGAAGAAGAAGGAAGTATAGGTGAGGGAACAAGACCTAAAACACTGTAAGTCAAGATTCCCCTGGAAAGTCCAAAACAGAGCAGTAAGCTGAGGCAGGAGGATTGTTTGAGCCCAGGAGTTTGAGTCCAGGCCAGGCAACATAGTGAGAAAAAACAGAGCAGTAATAATACTGCAGGGCAGCGCTAACCCTGCATATAACCGTCAGCTCAGCTCCCACTGCTCACCACTCCTTTCTCTGTCCAATGATGTGCTGATCACTCCACTGTCAGCCTGGGGAGGAGGTGGTTACCCTTCTCAGTGAGCAACGAGAAGACACATTGTTTGCCTGAAGGAGACATTCTCTTAGGCTGCAGAGGCCGGAGCTGCTTTTCATTTGCTCAAAACCACACTGCCCCACACAGTAGCATTTTAAGGGCTTAGAAAGCACACGTGAGGAGCTGCTACTGCAAAGGGGATTCTGCTTGTCAGCCCTGGTCTGACAGCTCTGTCGCCTGCAAGGGCACAATAGTGTTCTATCAGATATCAGGCAAGTCGGGCTAAGTCTACACATAGAGAGGGAGAGATTTTTAAAATGTATCACATGATGAACCTGCAGGACACTATGCTAAGTGAAATAAGCCAGGCACAGAAAAACAAATACTGCGTGATCAGGCTTACATGTGCAATCTTTAAAAGGTCAAATACATAGAAACAAAGTAGAATGGTAGCGACCAGAAGGAGGAAATGAGAGGGATGAATGAGACTAGAGATGCAATGTGCAGCATGAGGACCATAGTTCATAGGATTGTATATTACAAATGTGCTAAGAGAGATTTTAGGAGTTCTTACTATGCTCAAAAAAAAAAAACCACTAAACTGTGAGGCAATGCATATGTTAATTTGCCTGACTGTAGTAATCATTTCACTATGCGTATGTGTACCAAAACATCATGTTGTGCACCTTAAATAAATATAATAAAAAGAGAAAAGATAAAATAAAACACATATTTGCACTGACTAGTACATGTGTAGACGAATCAGGAAGATCTGTATTTGAAACTCGATACAGGAAATAGGAAAACAGAGAGGACTTATATTTTCTAGACCTTATTCGTTTCTGTATTGATTGCCTTTTTTTCCAACAAGCATATATAACTTTGTGATTTAAAAAAGAGAAAAGGAGGCTGGGTGGGGTGGCTCACGCCTGTAAGCCCAGCACTTTGGGAAGCAGAGGCGGGTGGATCACCTGAGGTCAGGAGTTGGAGACCAGCCTGACCAAGATGGTGAAACCCCATCTCTACTAAAAATACAAAAATTAGCCAGGCGTGGTGGTGGCGCACACCTGTAATCCCAGCTACTCAGGAGGCTGAGGCAGGAGAATCGCTTGAACCTGGGGGGCGGAGCTTGCAGTGAGCCGAGATCGCGCCACTGCACTCCAGCCTGGGCGACAGAGCAAGACTCTGTCTCAAAAAACATAAAATTAAATAAATAAATAAATAAATAAATAAAGAGAAAAGGAGGTGTTTCCTAGAGCAGATATCAAGTTGGTATGATTTTGGTGGCCTTGGAATAAGATGCTACTGACAGTGGGTCTCTCCAGCCTCTTCAACCACTGTCATCACACCAGTTCTCCATGTAGCAATGCTCCCTTTTTAAAATGTCCTTCTTCCCCAATAGGTGCCAATTCTTCCTAAAGTCAGGGCATAAATTGCCTAAGGCTAGGCACGTGCTCTGCCCTGTGAGGCAGCATAGTATTTTAACAGGAGTACAGCAGATCCCATAGGTGATCAGACCAGCAACCATTAGGCACAGAACCTACGAGGTCTAGCAGGGGACAACACACCTCGTGGTCCCGACGTGGCCCAGAGAAAGTGTATGCCTCTCAGAGAAAGAAACCTCGCTTCTAAAACAACAAGGAATTGGCACCCAGGTGCCAGGTGAGCAGGCCAGGACATACTCACAAAACGCTGCATGGCTCAGTCCCAAGAAAGAAACAGAAGTTTTTGGGATGACTGGGAATCCGAGGAGGGCTGACGCTGGGGTGAGGATGTGGCGCCAGACGCAGTGGAGAAGGAGGCTAGTACCCAAGCTGCTATGGCTTGAATAATGGCGTCCCTCCAAAATTCATGTTAGAAATTAATCCCGAGCTGGACACCTGTAATCCCATGACTTTGGGAGGCCGAGGCAGGAGGATCTCTTGAGCCCAGGAGTTCAAGACCAGCCTGGGCAATATGGTGAAACCCTGTCTCTACAAAAAATACAACAATTAGCCAGGTGTGGTGGCGGGC
>chr1:248404245-248404196
CACACACACACATATATGTAATAGCGGCCTCTGCTGTCTGTTCACGGTTACTCCCATTTTATACACACACGTATGTGTAATAGCGCCCTCTGCTCTCTGTTCACGCTTACTCCCATTTTATACACACACACGTATGTAATAGCAGCCTCTGCTGTCTGTTCACACTTACTCCCATTTTATACACACACATATATGTAATAGCCTCTGCTGTCTGTTCACCCTTACTCCCATTTTATACACACACAGACACACACACACAAACACACACAAACATATATATGTAATAGCGCCCTCTGCTGTCTGTTCACGCTTACTCCCATTTTATACACACACATATATGTAATAGGGCCCTCTGCTGTCTGTTCACGCTTACTCCCATTTTATACACACACACGTATATGTAATAGCAGCC
>chr1:248702997-248702984
TGCTTACTTCCTTACTCTCTTTGCTCACCTTCTTGCTCACTCTCATTGGTTATCTACTTGTTCTCCCCCTTGCTCACCTCCTTGCTTACCTCCTTACTCTCTT
>chr1:248911488-248911134
AAAAAATAATAATAAAATAAAAATAAAATAAAAAGAAAAAAAATTTGCTGGGGGAGAAGGTTGGTGGTCACGAAGGGAGAAGGGGTGGAAAGGGTTACAGCAGTCCCACAGCCACACCTGTCTCATACCCTCACAATTTCCATCTGTCCTGCCAAAACCTAAGTGCAATGATTTAACTTGGGCTTAGAACCAAACTCAGATTTACATAAATATAAAACATCTTTTGCACAATTTTAATACAGTAAACATACTAATAGTAAAGAAAATGAAGATCTTTTTATCAGAACTTTACCAACACTTGTTGACCATTTTGAAAAATTACATCACCAACAGTTTCAATGTTTGTGATGCAAGTCATCATCAAGGCAACACACATAGGTCCTTTTGTATCTGTAGCTATCGCATTCATGGTTGCCTGACATATGCATATGTAACCCTTCTATAACAGTGCCAAATACAAAGAACAAGTGCCAACACTCTTCAGGTGAATGTGGCCTTACTTGTCTAAAATTCATTTTAATTCCTACCTCACCCCCGCCAAATGAAGCCCGACTTGGCCCTGAAGTCAGCTCAGTCACTCTGCTTCTGACCAATTCTTGATAACTGAGCCAAGGTCCCCTTTGTCAGCTACTCAGAGCATGCCCTTCACAGACCAGTCTCCTTTTGTTGTTTGTGAGACCATTTCATGAATACTATCTGCTCTGGTCTGCATCTGATCTCCACTGTATACCAAAGCACACTCAGAGGGAGGCTGAACCTAATCACAACTGTATATACAACACTTACATAGTAGCTGGGTATAATCTATATTATATATATGCACAGGGCTTGCTTACAGGATCCAGCAGACACAGGAGCTGGGCCAGAACCCTCAGGAGAGGCCTTGAGAATTTTTTTTTTTCTGAGAATCCAAAGGCCTCTCCTGAAGGCTAAAATAAAACCTCAGCATCATCTTCCTAATCTTCTCCAGGTCTGCTTCCTAATCTTCTCTAATATATTAGACACGCCAGGCCTCTGCCCCCTCTGCTATCGCCTAGCGGAGCCCATTCCAGGCAGGTATCACCAAAGGGTCACTTGCCCCTGTCCTTAAGACTTGACTACAGAACCCAGGGCCTTGAATGCAAAAATACTCAGTAAAGTAGCTCCTCGAGTGCATTTCCTCCCATAACAGGGACAGAGCAGGGGAACACTAATGCCTCCAGCCTTTTCTCCTTTATCCACCAGGAGGAGGTGAATGGATGTTCAGTGGGCTGTTCTCAGGGGCCAACCAACAGCTCCCAAACCACAAGGCACATAGACAGTGATAAAGTGAAAATGCTATGTGGCCAGGAAAAAGGGTGTTAGGAGTTGTTTAGTACCCCACATGCCAACCATGGCCCAAATGACCCCATCATCAACTGGTTGTCCTGGTAACCTGAAAATACGACTTCAATGTTGTGTGGCAAGAGCCCTTACCAAAGGACTAATCCCACAGACTCCCCATGCTATCTCAGGCAGCTTTTAAGCCCAACCTCACCAGTGAACTTCTCCCCTGCCAGCCTGCCAGGAAGTTCACTGAATCGTCTACCTATGAACCCATAAAAGCAAACCAAACTCAGCAAATTCTGACTCCGTCTGCCCCTTTGCAGCCAATTCTAAGAGTTATGCATGCACATACATACAATCAATCTTGCTCCAACACACCTCCTATGCCCTGCTAGCCCTCCAGAAAGGATGACAAGTATATTGTCCTCCTGATGTAATTCTACCTTCCTCTCCCCAGCTACCCAATTTCTAGTCTCTGTAGGTTCACTCTCAAGCTTTTGTGGTCAGGGAGTAACAGTGGCTGGCATGTCCTGTGGGGTGGATCCTGGCCTGGGTTCTGCAGACACAGAAGATAAGAGAAAATGTAGCTCCTGCAATCAATGACCTCCACTCCTATGGGCCCCTCACTCCTGCCTCAAGGTGGCTCTCAGGAGTAAGGGGAAGTAGAAAAGACACCCAGCAAATGAGATGCCTAAATTCCATTTCCAGCAGTATGGCAGACCACAGATCCCAAAAAATCTCTCCTGATGAAAACTTAAAGAGCTGGATAAAATTTTAAGTGCTGCACTGACCTGACAAGAAAATATGGAGTCTCACTGGGTCAAAAAGCAAAATCAATCTGGGAGCCCTAAGGAGCAAGGGAGTCTTCAGCTAGCTTTCACTCTGAGGACTTCTCATGAATTGTGGTGACATTAAGCCTCCTATTCTGAACTATATGGAGTATAAAAGCTAGAGGAAACTAAAGGTAGGCCAGCACAAAGGGCTAGGAAAATAGGCCTGCACAAAGGGCCTACGAAAGGGCTGCACCCAAGAGACAAGGATAAATGAAAAGTAACCCAACTCTGAAGAAGAGGCCAGAAAATAAACATGCTTGAGTTAACCATACCACTGGATAAAAGTCAGGGACGGAGTGTCTCCTAAGAACTTGTAACTATGAAGGTTTATGAGGCCAATTGATACTGCTTAATGGGCTCAATAACCTCAAGTAAAAATTTTAACCCAAAGTGCCCTTCATTAGCAGTGCTTCCCCAGGAATAGTGAAAACAGATAAAACTTCTCTGGAGGACTATATCCCCAACAAAAACATTGAAGAGCTCCACTAATAACAGTTCCAAAGATGAATTCACATTCTGAAAGAAAAAAAAAAGTCATAAACAAGGAAATAAAAAAGTAAACAAGGAAATAAAGTACCATGAATGGGAGTCAGCAGAAACAACGGACAGCATAATCAGACCCACGGACTACAGATGTCATAATTATCATAGAATACAAAATATATAGTTTAATATATTGTAAGAAACAATATGAACAAGAAACATAAAATCTGAAATGAAAAAAAAAGGTCAAGCACACTTAAAAAGAACCAAATATAACAAATAGGAATAAAAACTAAACTATCTAAGAAAAGTTTTAAAAGTCATACTTATAAGGGAAATACAAATCAAAACCATGAGATATCACATTACACCCATTACACTGGCCACTATCAAGAAAACAGAAAATGGTATCAGCAAGGATGTAGAAAAATTAGAAACTTTGGGCCGGGCGCGGTAGCTCATGCCTGTAATCCCAGCACTTTGGGAGGTGGAGGCCGGCGGATCATGAGGTCAGGAGATCTAGACCATCCTGGCTAACACGGATCTCTACTAAAAATACAAAAAAATCAGCTGGGTATGGTGGCAGGTGCCTGTAGTCCCAGCTACTCGGGAGGCTGAGGCAGGAGAATGGCGTGAACCCGGGAGGCGGAGCTTAGAGTGAGCCGAGATTGCGCCACTGCACTCCAGCCTGCGCGACATAGAGACTCTGTCTCAAAAAAAAAAAAAAAAATCATGTAACCAAATACCACCTATTCCCCAAAAACATGGAAATAAAAAAAAAGTTTTCATAAGGTTCAATTTCTTAAACTGAGTAGGATATTCAGAGTTGTTCATTATTCTTTAAACTGTTCCTGTGCATTTTATATATTTTGGTATGTATATTTTACACACTCACACAAACACACACAGGCACAGGGACACTGGCAAAGAAACACCTGAACAAATACTCTCCAGCTGACCCAGTCAGAGCCTGATGGGAATGCTGCTCTGCACTGATGAGGGAGTCGCAAGCAAAAGATGCTCATCTGTGATGTTCCAGAACACACACATCTTGCACAGCTAAAAGAAGAAAATTAGGTCATCTCCACATGTAACAGTCTGTGTCCCTTATAAAGAATCTCTTTATAAAATCCTCATAAAATTATTTACCTGAATTTCTTCAAAGCCCAGCCAGCCTGCATCCCAACTTATCCATACACAGGACCTCTGACCACCTCTGGTCCACATGACATCACACTTAAATTCCTCTATGGCGCCTCTCCCTCTCCCTCTCCCTCTCGTCTCCCACTTTCCATGGTCTCCCTCTCACTCGTCTCCCACTTTCCACGGTCTCCCTCTGATGCCGAGCCGAGGCTGGACTGTACTGCCGCCATCTCGGCTCACTGCAACCTCCCTGCCTGATTCTCCTGCCTCAGACTGCCGAGTGCCTGGGATTGCAGGCGCACGCCGCCATGCCTGACTGGTTTTTGTATTTTTTGGTGGAGACAGCGTTTCACCGTGTTAGCCGGGATGGTCTCCAGCTCCTGACCGTGAGTGATCTGCCTGCCTGGGCCTCCTGAGGTGCCGGGATTGCAGACAGAGTCTCGCTCACTCAGTGCTCAATCTTGCCCAGGCTGGAGTGCAGTGGCATGATCTCGGCTCGCTACAACCTCCACCTCCCAGCCGCCTGCCTTGGCCTCCCAAAGTGCCGAGATTGCAGCCTCTGCCCAGCCGCCACCCCGTCTGGGAAGTGAGAAGCGTCTCTGCCCGGCAGCCCGTCTGGGATGTGAGGAGCCCCTCTGCCCGGCCGCCCAGTCTGGGGAGTGAGGAGCGCCTCTTCCCGGCTGCCATCCCGTCTAGGAAGTGAGGAGCGTCTCTGCCCGGCCGCCCATCGTCTGAGATGTGGGGAGCACCTCTGCCCCGCCGCCCCGTCTGGGATGTGAGGAGCGCCTCTGCCTGGCCGCGACCCCATCTGGGATCTGAGGAGTGTCTCTGCCCGACCGCCACCCCGTCTGGGAGGTGAGGAGCGTCTCTGCCCCGCCGCCCCGTCTGGGAAGTGAGGAGCCCCTCCGCCCGGCAGCTGCCCCGTCCGGGAAGTGAGGAGCGTCTCTGCCCAGCAGCCGCCCCGTCCAGGAGGAGGGGGGCAGCCCCCGCCCGGCCAGCCGCCCAGTCCAGGAGGTGGGTGGCAGCCCCCGCCCGGCCAGCCGCCCCATCCGGGAGGTAGGGGGCAGCCCCCACCCAGCCAGCCGCCCCATCCGGGAGGGAGGTGGGGGGCAGCCCCCGGCCGGCCAGCCGCCCCTTCCGGGAGGGAGGTGGGGGGCAGCCCCCGGCCGGCCAGCCACCCCGCCCGGGAGGGAGGTGGGGGGCAGCCCCCGCCTGGCCAGCCGCCCTGTCCGGGAGGTGGGGGGTGCCTCTGCCCGGCCGCCGCCCCGTCTGGGAAGTGAGGAGCCCCTCTGCCCGGCCGCCACCCCATCTGGGAGGCATGCCCAACAGCTCATTGAGAGTGGGCCATGATGACAATGGCGGTTTTGTGGAATAGAAAGGGGGGAATGTGGGGAAAGGAAAGAGGGATCGGATTGTTACTGTGTCTGTGTAAAAAGAGGTAGACATAGGAGACTCCATTTTCT
>chr1:248911685-248911715
GGAGGTGGGGGGGTCAGCCCCCCGCCCGGCCAGCCGCCCCGTCCGGGAGGTGAGGGGCGCCTCTGCCCGGCCGCCCCTACTGGGAAGTGAGGAGCCCCTCTGCCCGGCCAGCCGCCCCGTCTGGGAGGTGTGCCCAACAGCTCATTGAGAACGGGCCAGGATGACAATGGCGGCTTTGTGGAATAGAAAGGTGGGAATGGTGGGGAAAAGATTGAGAAATCGGATGGTTGCTGTGTCTGTGTAGAAAGAGGTAGACATGGGAGACTTTTCGTTTTGTTCTGTACTAAGAAAACTTCTTCTGCCTTGGGATCCTGTTGATCTGTGACCTTACCCCCAACCCTGTGCTCTCTGAAACATGTGCTGTGTCCACTCAGAGTTAAATGGATTAAGGGCGGTGCAAGATGTGCTTTGTTAAACAGATGCTTGAAGGCAGCATGCTCGTTAAGAGTCATCACCAATCCCTAATCTCAAGTAATCAGGGACACAAACACTGCGGAAGGCCGCAGGGTCCTCTGCCTAGGAAAACCAGAGACCTTTGTTCACTTGTTTATCTGCTGACCTTCCCTCCACTATTGTCCTATGACCCTGCCAAATCCCCCTCTGCGAGAAACATCCAAGAATGATCAATAAAAAAATAATAATAATAAAATTAAAAAAAATAAAAAGAAAAAAAAAAGAAAAAAAAATTTGCTGGGGGAGAAGGTTGGTGGTCACGAAGGGAGAAGGGGTGGAAAGGGTTACAGCAGTCCCACAGCCACACCTGTCTCAAACCCTCACAATTTCCATCTGTCCTGCCAAAACCTAAGTGCAATGATTTAACTTGGGCTTAGAACCAAACTCAGATTTACATAAATATAAAACATCTTTTGCACAATTTTAATACAGTAAACATACTAATAGTAAAGAAAATGAAGATCTTTTTATCAGAACTTTACCAACACTTGTTGACCATTTTGAAAAATTACATCACCAACAGTTTCAATGTTTGTGATGCAAGTCATCATCAAGGCAACACACATAGGTCCTTTTGTATCTGTAGCTATCGCATTCATGGTTGCCTGACATATGCATATGTAACCCTTCTATAACAGTGCCAAATACAAAGAACAAGTGCCAACACTCTTCAGGTGAATGTGGCCTTACTTGTCTAAAATTCATTTTAATTCCTACCTCACCCCCGCCAAATGAAGCCCGACTTGGCCCTGAAGTCAGCTCAGTCACTCTGCTTCTGACCAATTCTTGATAACTGAGCCAAGGTCCCCTTTGTCAGCTACTCAGAGCATGCCCTTCACAGACCAGTCTCCTTTTGTTGTTTGTGAGACCATTTCATGAATACTATCTGCTCTGGTCTGCATCTGATCTCCACTGTATACCAAAGCACACTCAGAGGGAGGCTGAACCTAATCACAACTGTATATACAACACTTACATAGTAGCTGGGTATAATCTATATTATATATATGCACAGGGCTTGCTTACAGGATCCAGCAGACACAGGAGCTGGGCCAGAACCCTCAGGAGAGGCCTTGAGAATTTTTTTTTTTCTGAGAATCCAAAGGCCTCTCCTGAAGGCTAAAATAAAACCTCAGCATCATCTTCCTAATCTTCTCCAGGTCTGCTTCCTAATCTTCTCTAATATATTAGACACGCCAGGCCTCTGCCCCCTCTGCTATCGCCTAGCGGAGCCCATTCCAGGCAGGTATCACCAAAGGGTCACTTGCCCCTGTCCTTAAGACTTGACTACAGAACCCAGGGCCTTGAATGCAAAAATACTCAGTAAAGTAGCTCCTCGAGTGCATTTCCTCCCATAACAGGGACAGAGCAGGGGAACACTAATGCCTCCAGCCTTTTCTCCTTTATCCACCAGGAGGAGGTGAATGGATGTTCAGTGGGCTGTTCTCAGGGGCCAACCAACAGCTCCCAAACCACAAGGCACATAGACAGTGATAAAGTGAAAATGCTATGTGGCCAGGAAAAAGGGTGTTAGGAGTTGTTTAGTACCCCACATGCCAACCATGGCCCAAATGACCCCATCATCAACTGGTTGTCCTGGTAACCTGAAAATACGACTTCAATGTTGTGTGGCAAGAGCCCTTACCAAAGGACTAATCCCACAGACTCCCCATGCTATCTCAGGCAGCTTTTAAGCCCAACCTCACCAGTGAACTTCTCCCCTGCCAGCCTGCCAGGAAGTTCACTGAATCGTCTACCTATGAACCCATAAAAGCAAACCAAACTCAGCAAATTCTGACTCCGTCTGCCCCTTTGCAGCCAATTCTAAGAGTTATGCATGCACATACATACAATCAATCTTGCTCCAACACACCTCCTATGCCCTGCTAGCCCTCCAGAAAGGATGACAAGTATATTGTCCTCCTGATGTAATTCTACCTTCCTCTCCCCAGCTACCCAATTTCTAGTCTCTGTAGGTTCACTCTCAAGCTTTTGTGGTCAGGGAGTAACAGTGGCTGGCATGTCCTGTGGGGTGGATCCTGGCCTGGGTTCTGCAGACACAGAAGATAAGAGAAAATGTAGCTCCTGCAATCAATGACCTCCACTCCTATGGGCCCCTCACTCCTGCCTCAAGGTGGCTCTCAGGAGTAAGGGGAAGTAGAAAAGACACCCAGCAAATGAGATGCCTAAATTCCATTTCCAGCAGTATGGCAGACCACAGATCCCAAAAAATCTCTCCTGATGAAAACTTAAAGAGCTGGATAAAATTTTAAGTGCTGCACTGACCTGACAAGAAAATATGGAGTCTCACTGGGTCAAAAAGCAAAATCAATCTGGGAGCCCTAAGGAGCAAGGGAGTCTTCAGCTAGCTTTCACTCTGAGGACTTCTCATGAATTGTGGTGACATTAAGCCTCCTATTCTGAACTATATGGAGTATAAAAGCTAGAGGAAACTAAAGGTAGGCCAGCACAAAGGGCTAGGAAAATAGGCCTGCACAAAGGGCCTACGAAAGGGCTGCACCCAAGAGACAAGGATAAATGAAAAGTAACCCAACTATGAAGAAGAGGCCAGAAAATAAACATGCTTGAGTTAACCATACCACTGGATAAAAGTCAGGGACGGAGTGTCTCCTAAGAACTTGTAACTATGAAGGTTTATGAGGCCAATTGATACTGCTTAATGGGCTCAATAACCTCAAGTAAAAATTTTAACCCAAAGTGCCCTTCATTAGCAGTGCTTCCCCAGGAATAGTGAAAACAGATAAAACTTCTCTGGAGGACTATATCCCCAACAAAAACATTGAAGAGCTCCACTAATAACAGTTCCAAAGATGAATTCACATTCTGAAAGAAAAAAAAAAGTCATAAACAAAGAAATAAAAAAGTAAACAAGGAAATAAAGTACCATGAATGGGAGTCAGCAGAAACAACGGACAGCATAATCAGACCCACGGACTACAGATGTCATAATTATCATAGAATACAAAATATATAGTTTAATATATTGTAAGAAACAATATGAACAAGAAACATAAAATCTGAAATGAAAAAAAAAGGTCAAGCACACTTAAAAAGAACCAAATATAACAAATAGGAATAAAAACTAAACTATCTAAGAAAAGTTTTAAAAGTCATACTTATAAGGGAAATACAAATCAAAACCATGAGATATCACATTACACCCATTACACTGGCCACTATCAAGAAAACAGAAAATGGTATCAGCAAGGATGTAGAAAAATTAGAAACTTTGGGCCGGGCGCGGTAGCTCATGCCTGTAATCCCAGCACTTTCGGAGGTGGAGGCCGGCAGATCATGAGGTCAGGAGATCTAGACCATCCTGGCTAACACGGATCTCTACTAAAAATACAAAAAAATCAGCTGGGTATGGTGGCAGGTGCCTGTAGTCCCAGCTACTCGGGAGGCTGAGGCAGGAGAATGGCGTGAACCCGGGAGGCGGAGCTTAGAGTGAGCCGAGATTGCGCCACTGCACTCCAGCCTGCGCGACATAGAGACTCTGTCTCAAAAAAAAAAAAAAAAATCATGTAACCAAATACCACCTATTCCCCAAAAACATGGAAATAAAAAAAAAGTTTTCATAAGGTTCAATTTCTTAAACTGAGTAGGATATTCAGAGTTGTTCATTATTCTTTAAACTGTTCCTGTGCATTTTATATATTTTGGTATGTATATTTTACACACTCACACAAACACACACAGGCACAGGGACACTGGCAAAGAAACACCTGAACAAATACTCTCCAGCTGACCCAGTCAGAGCCTGATGGGAATGCTGCTCTGCACTGATGAGGGAGTCGCAAGCAAAAGATGCTCATCTGTGATGTTCCAGAACACACACATCTTGCACAGCTAAAAGAAGAAAATTAGGTCATCTCCACATGTAACAGTCTGTGTCCCTTATAAAGAATCTCTTTATAAAATCCTCATAAAATTATTTACCTGAATTTCTTCAAAGCCCAGCCAGCCTGCATCCCAACTTATCCATACACAGGACCTCTGACCACCTCTGGTCCACATGACATCACACTTAAATTCCTCTATGGCGCCTCTCCCTCTCCCTCTCCCTCTCGTCTCCCACTTTCCATGGTCTCCCTCTCACTCGTCTCCCACTTTCCACGGTCTCCCTCTGATGCCGAGCCGAGGCTGGACTGTACTGCCGCCATCTCGGCTCACTGCAACCTCCCTGCCTGATTCTCCTGCCTCAGACTGCCGAGTGCCTGGGATTGCAGGCGCACGCCGCCATGCCTGACTGGTTTTTGTATTTTTTGGTGGAGACAGCGTTTCACCGTGTTAGCCGGGATGGTCTCCAGCTCCTGACCGTGAGTGATCTGCCTGCCTGGGCCTCCTGAGGTGCCGGGATTGCAGACAGAGTCTCGCTCACTCAGTGCTCAATCTTGCCCAGGCTGGAGTGCAGTGGCATGATCTCGGCTCGCTACAACCTCCACCTCCCAGCCGCCTGCCTTGGCCTCCCAAAGTGCCGAGATTGCAGCCTCTGCCCAGCCGCCACCCCGTCTGGGAAGTGAGAAGCGTCTCTGCCCGGCAGCCCGTCTGGGATGTGAGGAGCCCCTCTGCCCGGCCGCCCAGTCTGGGGAGTGAGGAGCGCCTCTTCCCGGCTGCCATCCCGTCTAGGAAGTGAGGAGCGTCTCTGCCCGGCCGCCCATCGTCTGAGATGTGGGGAGCACCTCTGCCCCGCCGCCCCGTCTGGGATGTGAGGAGCGCCTCTGCCTGGCCGCGACCCCATCTGGGATCTGAGGAGTGTCTCTGCCCGACCGCCACCCCGTCTGGGAGGTGAGGAGCGTCTCTGCCCCGCCGCCCCGTCTGGGAAGTGAGGAGCCCCTCCGCCCGGCAGCTGCCCCGTCCGGGAAGTGAGGAGCGTCTCTGCCCAGCAGCTGCCCCGTCCAGGAGGAGGGGGGCAGCCCCCGCCCGGCCAGCCGCCCAGTCCAGGAGGTGGGTGGCAGCCCCCGCCCGGCCAGCCGCCCCATCCGGGAGGTAGGGGGCAGCCCCCACCCAGCCAGCCGCCCCATCCGGGAGGGAGGTGGGGGGCAGCCCCCGGCCGGCCAGCCACCCCGCCCGGGAGGGAGGTGGGGGGCAGCCCCCGCCTGGCCAGCCGCCCTGTCCGGGAGGTGGGGGGTGCCTCCGCCCGGCCGCCGCCCCGTC
>chr10:1483712-1483711
CTCTCGGGAGAGTCATTCGAGGGTGGCCCTGGCCCTGGAACATCAGTGATAAGAGGGGAATCAAGCGTCACCAAAAAATGAAAAATAACACAGCTAGACTTCATCAGTTCCGGGGTTGGGGGGGCTTTTGTGGCTATTTTTGTATGTTTGTTTGTTTT
>chr10:1575988-1575977
CCTCCAGTGGCCTTGAACCCCCTCCAATAGGCTTATCCTATTGGATAGGGGGCTCTGAGCCCCCTCCCATGGATCCTGAACCCCCTCCCGTGGC
>chr10:1672750-1672736
CACGCACGCACTTCCCTTTCCTCCTTCCAGGCCCCCCGCCTGCCTCCTCCACGCACCGCAAGGCTCCTGCCTCCCTCCACGCATGGAAAGTC
>chr10:1939682-1939683
AAATGCTATCCATCCACAAGCAGGAAAGTCAAGGATCCCGAACACCAAGGTGT
>chr10:2667027-2667015
TATATATATACACACACACATTATATATACACATTTATGATATATTTATACATATATACACGTGTGTATGTGTGTGTATGTGTATATATGTATATATACATATATGCTTGTTTTGTATATGTGTATATTACATATGTATATATACATGGATATACATATGTATATACATATGTACATGTATGTATACATATAAATGTCTGTATGTATATACATATACATACATCTGTATGTATATATGTGTGTGTGTATACATATGCCTTTACATATCACTCACTTCATCAGGGTGTACTCTATATATATAGTGTATATATGTGTGTGCATATATATATGTATATACATATCACTCACTTGGCCAGGGTGTACTCTCTATATATAGTATACATATATGTGTGTGTGTGTGTGT
>chr10:2750742-2750773
TTACACTTTGCTCATTTCACAAATAGGTTAAGTGAAGATTAACAGCTTCACAGCAGCAGTA
>chr10:3242717-3243032
CCCCCGCCCCCACCCCCCACCCCGGCAGCTCTTTCTGCTCAGGGTAAGGCTGAAACTGATGGGCAGACAGCCAGGAAGCGTTCTGAGCTTTGGGTTCAAAAATGAGATTCAGGGCATGCGATGGGGTCCAGGTGGCAAAGGACCCCTCCCACACGCCCGGGTCACTCCTAGCATCGTGCTGGCAGCACCGACCCACCAGCCCCTCCTCCTCCTCGATCTCCCCGCCTTGGCCTGCCTCTCTCCATCTCATACACAACACACAAACCACACATACACACCCCACACACACACAGACACAGACACACCCCCCCACACACAGACCCACACACTCACATGGCACACATGCACACACACAATTCATACCACACACATACACACAGAGATGCACACATTTATACATACACACCCCCACACACACCCTCACACATACACACCCCCTCACACATACATACACATACCACACACACCCCAACACATACATAGACACACGCA
>chr10:3259611-3259606
CAGAGACTTAGGAGTCAGCACACCTGGGCTGAGATTCTGACTTTGTTCCTTCTCTGCCACATGACCAGCATTGGACCTCTCCGAGATGCGGCTGTCTTAGACAGAAAATGGGGCTGGTGATATTACCCGGTTAACAACGTGGGAAAACCCTCATGATTTAACATCCAGCGGAAAACCAGGACAGCATCCTCTGCACTGAGAATTGTAGGGACCACAGTATGCTAATACACACGTGCACATTCCTATGTGACTACAACACGAGACGCCCAGAGCGGAAAAGCTCAAGCCTCAGAGAAGAGCAGCCGCTTCTGGGTTGGGGGGCGATGGGTGAGTCTGGCTTCCTTCCTTATATCTTTCTGTGCTTGTCATAGTTACATAGTGACCTTAGGAGCAATGACAGGCACTGGGTGGGCTGGCTGTGCCCACCCCCAGCTGCCACCTCACCATCAAGGTGGTCTGTTCATAATGTTCAGCTTCTCTGGGCTGCAGCTTCTCCATCGAAAGAGAGCAGTGGGCAGTTGTTGGCTTAGAGAGTGGTTGCGAGGATTTAATGAAATGTGGACGGGCGCTGAGCACAATGCCAGGAACACCACTATCCACACTGTTCACAATAGCAAAGACATGGAATCCACCAAGATGTCCATCAACGGTAGACTGGATATAGAAAATGTGGCACACATGGCATGTGTATACCTCTGTAAAAAACCTGCACATTCTGCACATGTACCCCAGAACTTAAATAATAATAATTTTAAAAAGAAATAGGTTTCAGACCCAGAAACTAAAATATGGGTTGTATTTTCTTTATGAAATTTCAAAAAAATTATATTGTGTTAAAATACACATAACTTAAAATGTACCATGTTAACCCTCAAAAAAATGTGGTACATATACATCATGGAATACTATGCAACCACAAAAAAAGAAGGAGATCATGTCCTTTGCAGGAACATGGATGGAGCTGGAGGTCACTATCCTTAGCAAACTAACACACAGGAACAGAAAACCAAATACCACATGTTCTCACTTACAAGGGGGAGCTAAGTAGTGAGAAGCAGTGGGCACAAAGGCGAACAACACACACTGCGGCCCACTTGAGGGAGGAGGGCGGGAGGAGGAAGTTAGTTAGAAAAAAATAACTAGCGGGTACTATGCTTAGTACCTGGATGATGACATAATCTGTACACCAAACTCCCATGACATAAGTTTACCTATATAACAAACCTGCATGTGTACCCCTGAACCTAAAATAAAAGTTTTTAAAAAGAATGAAAAAATTAAAAAAAAAGAAAAGAAAAGAAAGGAAAGCAGAGAGGACAGCGTTGCACTGCCTCGGAGCAGACATGGCCTGGGAGAGGCTGTGTGACTCCTCAGCTCTACCCAGCAGAAGCTGCACTAAGTCAGGCCTTTGTTCCGAGAAACAGCAAGAGATGACAAAGCGTAGACAGTACGTCCCCTCTCTCTGAAACATCCACCTTGTCACTAGCTGTTCATCAGTTTCTGATCACATGCGACTGCCATTCTTGGTGGCATCCGTCGTGCACAGCCAGCTCTGTGACCACGCAGCTTGACCTGTTGTTTAAGACCACAATCCTTGCTCTGCAGCAGGGTTGAGAGGGCTAGGTGAGAATGTAGGTGAAGCACCAGGTATTGTGGCAGGTGTGTGTTTCTGTCTCTCCTCTGTCCCTTGGCCTGGGAAGGTGCAGAAGAGTGAAGCA
>chr10:3411268-3411256
CCACAGTGATCTCTCCTGTAGTGATCTCCCCTCTGTTGTGATCTCTCCCGTAGTGATCTCTCCCACAGTGATCTCTCCTGTTGTGATCTCTCCCGTAGTGATCTCTCCCGTAGTGATCTCTCCCATTGTGATCTCTCCCGTAGTGATCTCTCCCGTTGTGATCTCTCCTGTAGTGATCTCTCCCATAGTGATCTCTCCCGTTGTGATCTCTCCCGTTGTGATCTCTCCTGTTGTGATCTCTCCTCTGTTGTGATCTCTCCTGTTGTGATCTCTCCCATAGTGATCTCTTCTGTTGTGATCTCTCCCACAGTGATCTCTCCCTTAGTGATCTCTCCCATAGTGATCTCTCCCGTTGTGATCTTTCCCGTAGTGATCTCTTCTGTTGTGATCTCTCCTGTTGTGATCTCTTCTGTTGTGATCTCTCCCTTAGTGATCTTTCCTGTTGTGATCTCTCCCATAGTGATCTCTCCCATTGTGATCTCTCCCGTAGTGATCTCTCCTGTAGTGATCTCTCCCTTAGTGATCTCTCCCGTTGTGATCTCTCCCGTTGTGATCTCTCCCGTTGTGATCTCTCCTGTAGTGATCTCTCCCATAGTGATCTCTCCTGCAGTGATCCCTTCTGTTGTGACCTCTCCCATTGTAATCTCTCCTGTTGTGATCTCTTCTGTAGTGATCTCTCCCGTTTTGATCTCTCCCGTAGTGATCTCTCCTGTAGTGATCTCTCCTGTAGTGATCTCTCCCATAGTGATCCCTCCCATTGTGATCCCTCCCGTTGTGATCTCTCCCATAGTGATCTCTCCCGTAGTGATCTCTCCTGTAGTGATCTCTCCCATAGTGATCTCTCCTGTAGTGATCTCTCCTTTGGGATCTCTCCCAT
>chr10:3431177-3431125
CCTGCACGAGATCCACCTCCACAAGATCCATCTCCGCTAGATCCACCCCCACTAGATCCACCCGCATGAGACCCACCTCCACTAGATCCACCTGCACAAGATCCACCTCCACGAGATACCCCTCCACTACATCCACCTCCACTAGATCCACCCCCACTAGATCCACCCGCATGAGACCCACCTCCACTAGATCCACCTCCACTAGATCCAGCTCCACTAGATCCACCTGCATGAGACCCATCCCCACTAGATCCACCTCCACTAGATCCATCCCCATGAGATCCACCCCAAGATCCATCTCCACTA
>chr10:5639726-5639725
AGAGGCTGCCCGCACCCAGGGGGCACCATCGCCCACTTATTATTTAGTTTTGCGGATACTCATGG
>chr10:7526686-7526832
AGGATGTATATATTGTGTGAGGTGAAGTATATATTGTGGAGGGTATATACATTGTGGAGGGTGTATGCATTGTGGAGACATGTATATATTTTGTGTGGGATGTATATATTGTGTGGAAGGGGATGTATATATTGTGTGGAAGGGGATGTATATATTGTGTGGGATGTACATATTGTGGAGGGTGTATATATTCTCGGGGGTGTATATATTATGGGAGAAGGTATTTTTTTGGGGGG
>chr10:9364768-9364769
ATATATACACACATACACGCACACACACACATATATGTATACACATATGTATATACACACACATATATATACACACATATGTATACATATATATGTATACCTGATATATGTGTGTGTGTGTGTGTGTATATATATATGAAGATTGTCTACTGCTAATTCAACAGGCTAATTTGAAAGGGTTTTCCACCAGACTTCTCCAGGTTAGTATGGGAGAAAGAAAGCCTGATCAATACTTATAGAAGAAAAGTTCCTGAAATGTTTCAGATGGTTTCAAAAAATATGGAAATCTGGGAGGCCGAGGCAGACAGATCATGAGGTCAAGAGATTGAGACCATCCTGGCCAGCATGGTGAAACCTCATCTCTACTAAAAGCTACAAAAATTAGCTGGGCGTGGTGGTGTGCGCCTGTAGTCCCAGCTTCTCAGGAGGGTGAGGTGAGAGAATCCCTTAAACCAGGGAGGCAGAGGCTGCAGTGAGCTGAGATCACGCCACTGCACTCCAGCCTGGTGACAGAGCGAGACTCCGTCTCAAAAAAAAAAAAAATAGGGAAATTGTAAAATATTTTCCTCTTGTAAAATAATTAAATTCAAAGAAGACATCCAGATGCCTGTATGTGTATATCACATGCACTTAACAATTATGGAGGTGGTTGGATGTGGTTTGCTGGTAGAGATACAGATGTAACTCAGTGGGGAAATCACACAAAATAGGCACAATTGTCATATAAGCAAGTTTCCAAGCATTTCTTAAATCAAAAGCATTGTTAGAACTGTTGTGTATATCTTTGGAAATGTATCATGTCATGAATACATTGGATGCTATTTACATGCTAGGTTCATTTGCTATGCATGCTATAACAATCTGAGTCAAAAAAGCTAAATCGTTTCCAAAGTAACTGTGAATATACTATTTAAGAAAAAAAATGCCTTGTAGTATTTGGGGTATTACTTATTTATGCTATCAATGCTAATGTTTGCAAGATGCCTTCAGTGGCACACACTTTTAAACAGGGGCATACCATAGCAAGCGCATGGTACACTTCTCATTGATTACCAAGAACACTCCCAAGAGGATCTTAACAAATGTAAGCATGGTTTAAAGTCTCCAATCCAAAATACCCAATATGGTCTCTGGACTGGGGGTCTGTGGATAAATGTGTCCCCTATTTTACTGAGAAACTTTTTTTTTTTTCTTGAGATGGAGTTTTGCCCAAGCTGGAGTGCAATGACTCAATCTCGGTTTACTGCAACCTCCGCCTCCTGGGTTCAAGTGATTCACCTGCCTCAGCCTCTTGAGTAGCTGGGATTACAGGCGCGCACCACGATGCCTGGCTAATTTTTTGTATTTCTAGTAGAAACGGGGTTTCACCATGTCAGCCAGGCTGGTCTCAAACTCCTGACCTCAGGTGATCCGCCCCCCTCAGCCTCCCAAAGTGCTGGGATTACAGGCGTGAGCCACCACGCCCGGCCATTGAGAAACTTTTAAAAGCACTCAGTTGGCATTCCGTTATCAGACTCCCCTCTCTGTTTCCACATTATTCTTCCCCTTTGTTCAGTTTTAATAGAAGCTCATTTCTCCAGTTCTTTCCAAGGTGAAGCACATGTGCTCTCAAAAGCATCACTTCTGTCTCTTTCCCATCACCACTGACCTCCTGTCTCCTTGGTAAATTCTAAGGCCTGTTACGGAGCATCTCTCTCTGTTACCTCATTCAACCTTCCTATTGCCTAACTCCCCAAAATGCTCACTTAGGCTTAAACTAATGCAGCCTTCTTTCAAACCTTTGAACACACCAAGATTGATTATATCTCAGGGCTTCACTAATGTTTTGCTTCTCAGCCTAGAATGTCCTTTCACCTACATTTACCTGATTGCTTCCTTCCTTCTTTCTTTTTTTTTTTTTTTTTTTTTTTTTTGAAATGGAATCTTGGTCTGTCACCCAGGCTGGAGTGTAGTGGCTCAATCTCAGCTCACTGCAAACTCCACCTCCTGGGTTCAAGCGATACCTCTGTCTCAGCCTCCCGAGTAGCTGGGATTACAGGTTTGCACCACCCCACCCAGCTAATTTTTGAATTTTTAGTAGAGACAGGGTTTTGCCATGTGGGCCAGGCTGGCCCCGAACTCCTGACCTCAGGTGATCCTCCTGCCTCGGCCTCCCAAAGTGCTGGGATTACCAGTGTGAGCCACCGTGCCTGGCCCCTGCTTCCTTCTTATAATTTTATATGTAGCATAAAAAACATTTGCTC
>chr10:9472082-9472010
CCATATTTTAATTTCGTGAAGTTAAAGTGTGTCTTAAAGGAACGTAGACTAACAGATCCAGTCTATCCTTGCATTTCCATA
>chr10:9854422-9854421
ATTTTTTTTGCAGTAAAACTTTCCTATGTTTCATCATCTTTTGGATACAAAACAGGTTATATTGCCAGTAAAAACTAAAATTTCTGAGATATGAAATCTGTAACTCAAG
>chr10:15209441-15209335
CGACAGAGTGAGACTCTGTCTCAAAAAAATAAATAAATACATAATATTCCGTTGTAAATTCTCTTTAATGATTGGTTCTCACAATGCTTTCATAGATTTTGTCATAGCCAGTCTTGTTACGATTGACAAGAGTGTAGCTCTGACATGATTTTGTCTTTTTTTTTTTTTTTTTTTTTTTTTGAGACGGAATCTCACTCTGTCACCCAGGTTGGAATGCAGTGGCACCAACTCGGCTCACTGCAACCTCCACCTCCCAGGTTCAAGAGATTCTGCTGCTCAGCCTCCTGAATAGCTGGTACTACATATGTATACCACCATGCCCAGATAATTTTTGTATTTTTTTAGTAGAGATGGGGCTTCACCATGTTGGCCAGGCTGGTCTCGAACTCCTGACCTCAAGTGATCCACCCACCTTGGCCTCCCAAAGTGCTGGGATTACAGGTGTAAGCCATCATACCTGGCCTCATTTTGTCATTTTATTGTATTAATGATTAAGGTGACATTGAAACCCCCTCAGAATGTCATTTGTTCATCAATCATGGAGTGACTACTTTGCTGAATCAGTATTCAGCAGTTTTTGAATACTGGAACATTTCCTCAACTTTTTGTATTATTTGAAGTATAATGGCTCCAGGTATGATACAGTTTTAAGGTGAATCTGCATCACTAACATTGTCTAGGTTTAAGAAAGTGATGGAGAAAATCAACAAACCAAGCCCCGATTGTAGCATTTGCCAATTTCCATAGTGTAAATCCTCCCACTGTGGTCAATTACAAGTAACTAGGGTGACCTGAGTCACTGCACACAAGAGGTGGGAAGAGATCCATGGTAGCACAGTTCTATTTCCACTAAACAGATACAAGGCAGGGAAATAACCTCAGATAATAAAATACACAGTTGATCCTCGGTATGCATGGATTCCATCTTTGCGAATTTCTACTTGCTAGTTATAGCTTAGTTTTTGCTTGCTAAAACTAGCAAGTAGAAATTCGCAAAGATGGAATCCATGCATACCGAGGATCAACTGTGTATTTTGCAGCACCAAAATCAATACTCACTGTGTTTTCGTGGTCATTTAAGGGGATGTGTAGAGGGATGAAGGATTCGTTGCCCCACACGCACGTTTTCAGCTGCGGTCAAACATGGCAACGCTTTGCCTTCTTGTTCAGCTGTCATGCTGTAAATAGGTGTCCCTTTCACAGTCTATGCTGTGCTTCATTTTCTAGATTTCTGTGCTTTTGCTTGGTGACCTCACTGTTTAAAATGGCCTCCAAATACAGTGCTTAAGTGCTGGCTAGCGTTCCTAAGCGTGGGAAAGCCGGGATTTGCCTTACAGAGAAATCATGTGTTACTGAGCGTGAGTTGTAGTGCTGTTGGCTGTGAGTGCAATGTTCATGAACCAACTATATATATTAAATGAGACGTCTTTAAACGGAAAGGTATAAAACAAGGTTATATGTTGAGCAGCTGATGGAAATATTGTGTCCAGAGGATTTCAGGAGGCCCCCACCTTTCCAGCATAGCTCTGGAGAGCTGTAGGCCTGGACTAAACCTTCACAGGAAATACCTTTTTCTGTAGTTCCCCCAGAAGCAAGGGTTCTAGTATTGCACTCACTAGTTCAGTGTTCGCGGCAACTTTATAGAACATAACTACTGCGGATAATCATTAATAGGCTCAAGTAAATGGGAAATGAGTTTTAAGTAATTACCTTTGTTTTGGTATATTTAATTGTAAACTTGTAATATTTAATTTTTAAAAATGACTGCGTCTAGTAACTGACCTGCAAAATCCCTGAAATTGTAGATCATCACTCCTAAGTCCACTCCAGCATGCCGCCCACTAGAAGGGAACAAACCATGCACGAACCAAGGTCTACCTGACTCCAAAACCTAGTCTCTTGCTTTTTATTTTTTATTTTTATTTTTTTAAGCCTTTTGAGACAGTCTTGCTCTGTCGCCCAGGCTGTAGTGCAAGGGCATGATCTCAGCTCACTGCAACTTCCACCTCCCGGGTTCAAGCGATTCTCCTGCCTCAGCCTCCCGAGTAGCTGGGACTACAGGCACGCACCACCATCCCCAGCTAGTTTTTTATATTTTTAGTAGAGACGGGGTTTCACCATGTTGGCCAGGCTGGTCTTGAACTCATGACCTCGGATGATCCACCCACCTCGGCCTCCCAAAGTGCTGAGATTATAGGCGTGAGCCATTGTGCCTGGCCTTTTTAAGTCTTTTTATTCTGAAATTATTTTAAGTTGCAAAAATAGTACAGAGAGTTCCTTTATCCTTCATCCAGCTTCCCTGGGGTTACCTTCTTACAGAACCATGAGACATTTGTCAAAAGTAAGAAATCAACACCAGCACGATACTATGAACTAAACCACTTCACCAGTTTTTCCACTGATGTCCAAAAAAGTGCATATTTTATACATTACACTCATCATTCTTTGAAAAATTAGAAAGTACAAATATAAAAAGAATTTAAAAATCACGGTCACCAAAAACTACCATCCAGACACAACTATAGCTGACATTTTGTGCTTTACCCAAATAAATACTTCTACACAAGGATGCCCACTCCGTGCTCAGTCTCCTTCTCTTACTAGATACTGTATTCTAAATGGCCTTCTATGTTAGCAATGAGAGCTCCAAATCATAACGTTTATTTCATTAAGATTTCTTTAACTTTTTGAGGCTTCAGTTGGAAACCCCTAATTAGCACAGAAAAGTCCAGGTGAAATTGTTCACCAGGCTTTGGTGGTAACTCAGGGTGCAAGATAGGCAATGTTCGTTGGGGAAAAAATCAGAGAGCTTCTCTTGGTGCAGATTTGGCTGCAGGACTTGGGAGGAATTTTTATTTATTTATTTATTTATTTATTTATTTATTTATTTATTTATTTTTGAGACGGAGTCTCGCTCTGTGTCACCCAGGCTGGAGTGCAGTGGCGCGATCTCGGCTCACTGCAAGCTCCGCCTGCCAGGTTCACGCCATTCTCCTGCCTCAGCCTCCCGAGTAGCTGGGACTACAGGCGCCCGCCACCACGTCCGGCTAATTTTTTGTATTTTTAGTAGAGACGGGGTTTGACCGTGTTCGCCAGGATGGTCTCCGTCTCCTGACCTAGTGATCCGCCGGCCTCGGCCTCCCAAAGTGCTGGGATTACAGGCGTGAGCCACTGCGCCCAGCCAGGACTTGGGAGGAATTTATCAAAGTGTATGGGGCCGGGCACGGTGGCTCACGCCTGTAATCCCAGCACTTTGGGAGGCCGAGGCGGGCGGATCACGAGGTCAGGAGACCGAGTCCATCCTGGCGAACACGGTGAAACCCCGTCTCTACTAAAAATACAAAAAATTAGCCGGACGTGGTGGCGGGCGCCTGTAGTACCAGCTACTCGGGAGGCTGAGGCAGGAGAATGGTGTGAACCCGGGAGGCGGAGCTTGCAGTGAGCCGAGATCGCGCCACTGCACTCCAGTCTGGGCGACAGAGCGAGACTCCGTCTCAAAAAAAAAAAAAATGAAAGTGTTTGGCTGGGCGCAGTGGCTCACACCTGTAATCCCAGCACTTTGAGAGGCCAAGGCGTGTGGATCACCTGAGGTCGGGAGTTCAAGACCAGCCTGACCAACATGGAGAAACACCGTCTCTTATTAAAAATACAAAATTAGCTGGGGTGGTGGCACAT
>chr10:16323448-16323448
AAAATACAGCACCCAATTCCTAGTTCAATAGACCCTTCTTTTCTCCTTTTCTAAGAGTAAGAGAGGTCAAACAGGTGTTGTCCTATACAATGTACAAATCATGTGTTAAACAAAAAACAATCTCAAGAGGATTTAGACATACCTCTTTATACTTTTATGAATCTATTACGTGATTTCAGAAAAAAGTAGATAGCAATAAAACCTCCAGTAAAAAAAATAATAATAATAATTTGGTGCATTTGGAATGGGTTTCATGAAAGGTCACTATCCTGAACTCTCCTCAAAAATGTTGGTTAGAATCACAGCCAAGGACAAGA
>chr10:17591780-17591781
CATAAAACCTATTGTGTATTTTTGCTCTGTTTGAGCTAAGTTTTATAAAGAAAT
>chr10:18098239-18098252
GCCTTCCAAAGTGTGGGCCTTGGCCTTCCAAAGTGTGGCCTTCCAAAGTGT
>chr10:19338495-19338493
CAAAAAAAACTGTGATTAAATTTAGAGAAAAAGACACATCACACAAAGAATTTTACAGTGGGTGAGAAGCAACATGAACTGCAGAACTTGTAGGTGGGGAGTCTCTTGCAAAAGCAGAAGTCACATCTGCAAACTGGTGAAGAGGCAGCTCTAAGCTCCGTTCAGCCACAGACACATCAAAATGCAAGCAGAAAATGTCCGAATCAATGTTGTCAGAACTCTGGAAAGCAGTCAAAAGATTACAACAAACAAACAAATGCTGAATCAAGAAGATAGCAACCTAAAAATGGTAGGAAGATTCTCTACAATTTCTTATAGAAGATAGAAGCAGAGGGAATATTTTCTTACTCATTGTATGAAGCCAGTATTTCTAATACCAAAACCAAAGACTTATAAGAAACAAGAACTAAAGAGCAACATCTCTCATGAACGTAGATCTGAGAATCTTCAGTAAAACATTAGCAAACCAAATCCAACAATGTCTAAAAATAACTACATGCCATAGCCAAATGGGACTTGTTCCAGGTTTGTAAGGCTGGCTCAGCATTCGAAAACCAAATAATGTAATCCATCACATCAACAAGCTAAAGAAGAAAAATCATACAGTCATATCAATACATGAAGAAAAAGTATCTGACAAAATCTGACACCCATTCATGATACAAACTCTCAGCAAACTAGAAATAGAGGGAAACTTTCTCAACTTCTTAAAGAACAACTACAAAAAATCCTACAGCTAAAATTACATTTAATGGTGAAAAGCTAGATGCATTTTTGCTAATATCAGGATCAAGACAAGGATGTTCTCTCTCACAACTCCTTTTTAACATCACACTGACAGTCCTAGCTCATGCAGTAAAACAAGAAAGGAAAGTAAAAGTTATGCACACTAGGAAGGAAGATATAAAACTGTCTTTGGTCACATATGGCATAATTCCCTATGTAAAGTTCTAAAAGAATAGACAAAAATATTCTGTAACTAGTAATCAATTACCGTGGGTTGCAGGATACATGATTAATACACAAAAGTCAATTGCTTTCCTATATATCAGCAGTCAACAAGTGGAATTTGAAATTAAAAACATGATAAAATTTATATAAGCACTCTCTCCCCACAGAAATGAAATACTTAGGTATATGTCTAACAAAGTAGATGTAAGATTTATTTTTATTTTTTTTTTGTTTTTTTCTGAGGCGGAGTCTTGCTCTGTTACCCAGGATGGAATGCAGTGGCATGATCTCGGTTCACTGCAATCTCTGCCTCCCAGGTTCAAGTGATTCTCCTGTCTCAGCCTCCTGAGTAGCTGGGATTACAGGCACCCGCCACCACACCCAGCTAATTTTTTGCAATTTTAATAGAGATGGGGTTTCGCCATGTTGGCCAGGCTAGTCTCGAACTCCTGACCTCAGTGTATCCATCTGCCTCGGCCTCCCAAAGTGCTGGCATTACAGGTGTGAGCCACCGCACCCTGCCAGATGTAAGACTTATACGTGGAAAACTATTAAACTATGATAAAATATATCAAAGACTAACTAAATGGAGAGTTATTTCATGTTCATCAATAGAAATGCTCAAGGTTGTCAAGATATCAATTCTTCCCAATTTGACCTTTAGATACAATGCACTCCCAATAAAATCCCAGCAAGTTATTTTGTGGATATTGACAAACAATCCTAAGGCTTGCATAGAGAGGCAAAAGATTGAGAACAGTCAAGACAATAGTAAAAATAAAACAAAAGAAGACGCCTAAAACTACCTGACCCCAGGCCTTACAATAAAGTTACAGTAATCAAGACAATGAGGTATTGGCAAAAGAATATACAAATAGATGAATCAAACAGAATACAGAGCCCAGAAGCAGATGAACAAAAATATGGTTAACTGATATTCGAAAAACAGAACATAGGCAAGTCAATGGTGAAAGAAGAGTCTTTTTAGTAAATGGCACTGGAAAAACTGAACATCTACATGCAAAACAATGAATCTAGATACAGAGTTTATAAGTTTATATCCTTCACAAAAATTAACTCAAAATGGATAATAGACATGAAAATGCAAAACTATAAAAATGCTAGAAAATAACATCTGAGAAGATCTAGATGATCTTTTGCTATGGTGATAGCTTTTTAAATACAATACCAATGGCACAATTCATGAAACAAATAATTGGTAAGCTGGACTTTGTTAAAATTTAAAACTGATGCTTTCTGAAAGACACTGTAAAGCAAATTACCAGTAGAAGACTAGTCACAAACTGGAAGAAAATATGTGAAAGATACATCTGATAAGAAAAATTATCCAAAATATACAAAGAACATTCAAAACTCAAAAACAATCTAATTAATAAACGGACAGAAGATCTGAACAGACACCTCATCAAAGAAGATATACAATGGCAAGCAAGCAAATGAAACAATGCTCAACATCATATGTCATCAGAAATTGCAAATTTTAAAAAATGACATACCACTAAATACCTATTAAGATAGCAAAAATTTAAAAAGAAAACTGAAAACATCAAGTGCTGGCAAAGATACAGAGTAACAGAAATTGCCATTCATTGATGCTGTGAAAGCAAAACGGTACAGCCACTTTGGAAAACAGTTTGGCAGTTCCTTGCAGAACTAAACATACTTTACCATATAATCCAGTAAACTTGCTCCCTGATATTTACCCAAAGGAGTTAAAAACTTATGTCCACACAAGAACCTGCATATGCATGCTTACAGCAGCTTTATTCATAATTGCCAAAATTGGAAGCAACCAAGATGCCCCTCAGTGAGTGAATGGACAAATAAACTGTGGCATGTTCAGACAACAGAATATTA
>chr10:25454270-25454294
TCCTACAACTTTACTGAATTCATTTATTCTTGAGGAAATGTAAATGCATAAATTGAAATAAAACCTTTTTGAAATGTGAATTCCTTCTTAAAAAATTATCTTCAACACAAGATTGGCAAGATGACGTTCCTTTTATTACTAAAAGGAAATTCTATATCTCAGTTTCTGATTAAATGTTGATACTTTGGTTAGTTTCTATATGGGAACAGTCACAGTGACAGACGGTGATATTTGAGGACATGAGAAGGCTCACTGTGCCAACATGTCATTCTCTAACTTTCGGAGATAAAGATCTTTGCCTTTAGATTTT
>chr10:26610986-26610985
CCTAGAGCCGGGCGCGGTGGCTCACGCCTGTAATCCCAGCACTTTGGGAGGCCGATGTGGGTGGATCACGAGGTCAGGAGATCGAGACTCAACCTGGCTAACACGGTGAAACCCCATCTCTACTAAAAACACAAAAAATTAGCCTGGTGTGGTGGCGGGCGCCTGCAGTCCCAGCTACTCTGGAGGCTGAGGCAGGAGAATGGCGTGAACTCGGGAGGTGGAGCTTGCAGTGAGCAGAGATCGTGCCACAGCACTCCAGCCTGGGCAAAAGAGCAAGACTCCGTCTCAAAAAAAAAAAAAAAGAGGCCCCAGAGAGCTGCCTTGGCTTCCGCCATGTGAGGACGAAGTGAGAAGGCGTCATCTATGAAGCAGAGAACCCTCAAAAGATACCACATCTGTAGGTGTATTGATCTTGGACTTCCTGAACTCCAGAGCTGGGAGAAGTAAACTTCTGTTGTTTATAAATTACCTTGTCCAAGGCATTTTGTTATAGCAGCACGAACAGAGTAGGATACGTATTATGCATAAAGTATAATAAACATGAAATGTACACTTGGTGAATCACTGAACATCGGCAAGAGTCTGACCCATGACACAGTGATGCCCACAGGACCCGCCAAAGCACATAGGGCTGTCAACAGTTCTCAACGGCTCCACTTTTTAAGCTCTTAGATGTGTTTATTACTGATTTTCAGCCTCCTCCCCCCTCCCCAGAGATTCAGAGTCAGGTCCCCCTCACTTTCTCTCTTTTTGCTGCTCTAAGTGTTTCTCTCCAGCACACTTTCTCATCCTCTTTCTAATACTTTACTTCCAAACTACTAAATGCTAAGGAAAAACTTAACTGAGCGTATTGGAAGTAAACATAAAGTAAGCGCAGTCAGGCTCGGAGGAAATGTCCGAGGGGATCTCCTGGGAGGAAACTGTGTGAACTTTCCTGTATTGGCTCCGCAACATTTTGCCAGCTGTTCATAAATATTTTCTGTTCACTTCCCAGATGTTTGCTGTTTGAAATGGATGGATCAGTGATGAAAGCATGTGGGTAAAGAAATTCTATTATAATACTGTAATGCTGAAATTACATCTTGAAGACTGTAAAAATGTCCAATATATGTTATTCTTTGTTTGTTTGTTTGTTTGTTTGTTTGAAGATGGAGTCTCGCTCTGTCGCCCAGGCTGGAGTGCAGTGGCGCGATCTCGGCTCACTGCAAGCCCTGCCTCCTGGGTTCACGCCATTCTCCTGCCTCAGCCTCCCGAGTAGCTGGGACTACAGACGCCCGCCACCACACCAGGCTAATTTTTTGTATTTTTAGCAGAGACGGGGTTTCACTGTGATAGCCAGGATGCTCTCGAACTCCTGACCTCGTGATCTGCCCGCCTCGGCCTCCCAAAGTGCTGGGATTACAGGCGTGAGCAACCGCGCCGGGCTATATGTTATTTTTTAAGAACTTAATCCGAATTTATGTAAGTATTCTAAAAACTGCTGTTACCTTGTTCTTTAGTGATATTTCCAATATAAAACTGTTCTCGCCATACCTCATCATCACTTACAACCAGGCCGAAACATAAGGGAATCAAAGTTACATTTTAACTGCTATCACGCTATCAAAAAGTACCTGAGGCCGGGCGCGGTGGCTCACGCCTGTAATCCCAGCACTTTGGGAGGCCGAGGCGGGCGGATCACCTGAAGTCAGGAGTTCGAGACCAGCCTGGCCAACATGGTGGAATCCCGTCTCTACTAAAAATACAAAAATTAGCCGGGCATGGTAGAGGGCTCCTGTAATCCCACCTACTCGGGAGGCTGAGGCAGGAGAATCACTTGAACCCGGGAGGCAGAGGTTGCAGTGAGCCGAGATCACGCCACTGTACTCCAGCCTGGGAAAAAGAGCAAGAGTCCATCTCAAAAAAAAAAAAAAAAGAAAGAAAGAAAAAGGAAACTGTAAGCAATCTTGCTATCAGAGGTTTATCTGCTCAATTTATGGACACGTCTCTGGAGATAACGTGACGTAGTCCTTAAAGTTAGTTTCCAGGAAAGAGGAAGTACCGTGCAGCTCTGCTGGTTGGAATTCCAAGATAGTGCATAGCTGCACTAAACAAAAATACTCTCACTGAAGAACAAAGTACTGCTCTACCGTCACCATTTCTATAGGAGACAAAATTGAAAAGATTTTCATTTGTAATTAAGACAACAGCCACGGTTACTTAGATAACTAAAAAAATTGTCAAACGGTAC
>chr10:27338565-27338564
TGAATTATAAAGTAAACTAAAAAAGTTCATACTTCTTAAAACGAATACAGAACCACT
>chr10:28043991-28043989
AAAGTGTATAATTTGATCAGTTCTGACAAGTGTATACATCTGAGAAATAATTGACACAATTAAAATAATAAACATATTCATTATTCCCAGATGTTTTCTTGTACCCCTTGGTAATCCCTCTTTTTCTTCCCATCCCCTCCCACATATCCTGGCAATCACTAATCTACGTTTTGTTATTTTAGGTTGCTTTAAATTTTCCAAAATTTTCTATAAATGGAACCGTACAGTATGTGCTCTCTCGCTCTCTCTCTCTCTTTTTGTCTGGCTGTTTCCTTCAGCATAATGATTTTGAGATTCATCCTTATTGATTGCATGTTTCATTAGTGTACTCCTGTGTATTGTGGAGTGCCATTCCATTGTATGTATAGGCCATGATTTGTTTACTCTTTAGCCTGTTGATAGATATTTAGTTTGTTTCCAGTTTGAGGCAATTACAAATAATGCTGGTACGGACATTTGTGTACAAGTCTTTATGTGAATGTGTCCTTCCGTTTCTCTTTGGCAAATGTCTAGGAATTAAATAGTTGCATTACATAGTAGTGTATTTAATTTCAGAAACTGCAAAATTGTTTTCCAAAGTGGCTGCATCATCCCTACAGTGTACCTTCCCAAAGTGCACCTTCCCTACAGCACTTGCCATGATCAGTGTTTTTAATTGTAATCAACCTGACAGGTGAATAATGGTGTCTCATTGTGATTTCAATTTGCATTTCCCTGTTGACTAATGAGGTTGAGCATCTTTCTAGAAATGCTTATTGGACAGTTATATATATATATTCAAATCATTTGCCCATTTGTTTATTGAGCTGTAAGACACTGAAGAAATTTAAGCAAGAGAGTATCATAATCAAATTTATGAAAAATCACTCAAGCAGGAAATATTGAAGATAAATGACACCAGGGCAAAACTGCAGAAGAGGAGCCAGTTAGAGTATATTGGAATAAGTCCAGCAAGAGATGATGAGTTAGTGGCAGTGAGTGAAGAAGAGACATCTCTGGTACAAAACTGACAAGTACCGGTGGCCATTTTTCCATGTGAGAGTTAATCAACAGAAAGAAAATCTAGAGGCTGGCTATGGTGGCTCACACCTGTAATCCCAGCACTTTGGGAAGCCAAGGCAGGGAGATTGCCTGAGGCCAGAAGTTTAAGAAAAGCCTGGGCAACATAGTGAGACCCTGACTCTACTATGTCTGTCATCTATCTATCTATCTATCTATCTATCTATCTATCTATCTATCTATCTCTCTCTCTCTATATATATATATACAGTGTATATATATATATACTATATATATATACACTGTATATATATATACAGTGTATATATATAGTATATATATATACATAT
>chr10:29729482-29729672
TATGCATGTGGTGTGTGTGGCAAGACAGAGGGATGTATGTGTTTAAAAGTTGGCAATTGGCCGGGTGCGGTGGCTCACACCTGTAATCCCAGCACTTTGGGAGGCCGAGGTGGGCAGATCATGAGGTCAGGAGTTCAAGACCAGCCTGGCCAACAGAGTGAAACCCCATCTCTACTAAAAACACAAAAAATTAGCCGGGCGTGGTAGCGGGCGCCTGTAGTCCCAGCTACTCGGGAGGCTGAGGCAGGAGAATGGCGTGAACCCGGGAGGCGGAGCTTGCAGTGAGCCGAGATCGCGCCACTGCACTCCAGCCTGGGCGACAGAGCGAGACTCCGTCTCAAAAAAAAAAAA
>chr10:32031906-32031728
GGACAATCACTTGAAACCAGAAGGCAGAGGTTGCAATGAGCCGCGACTGTGCCACAGCACTCCAGCCTGGGCAACAACAGTGAAACTCCGTCTCAAAAAAAAAAAAAAAAATTTTAGATTTGCTTTCAGCAACAAGTGATGACATTTGTGCTATGCCATGGAAAAACCTGGTATCAGCCAGGTGCAG
>chr10:35508172-35507973
CTTTTCAAGACATCAAATCGAGAGGCAGGCAGTTTCATCTGACTCTTGTTGCTGATGTTGATTTTGATTG
>chr10:35610828-35610837
AAATAACAAAAAAAGGTGAACCAATTCCTCATCAAAATGATGGGCACTTTGACTCTTCTAAAGAAGACCTTGACGATGAAATGTCTTCAAACATGGAGAATAACAGCCTGCTTGGTGTATCTGCAGGATGTCAAGGCAATTGGTCCAAACATTAAACAAAAATCCCAAATTGGTTTTGGCATAAAGCTATTTGAATGAATGTGCCTATTTTAATATATTCTCTCTCTCTCTCTCTCCTTTCTCTCACTTTTGCTCCTTAAGCCACTGAAAGCTGTGAGTGATGCCTCCAACCACTGTCTTCAATACTTAGATCAATGTCTGGCACATAGTGGCTGCTCAAAAAATTGTTTGTTTTTTTTTCATCTGATATTCCTGAAGCATTCAGGGGCAAATCTTGTTGTCCCTTGTAGTGTCCAATTCTGGTGGACTTCCCAAGTCTCTCTAAGTCTTCCCAGTCTTATAGAGATAAAGGATTTCTTTCTTTCTTTCTCCTTCCTTCCTCCCTCCCTCTCTCCCTCCGTCCCTCTCTCCCTCCCTCCCTCTCTTCCTCCCTCTCTCTTTTTCTCTTTCTCTCTTTCTCTTTCTTTCTTTCTTTCTTTTTCTTTCTTTCCTTCCTTCCTTCCTTTCTTCCTTCCTTCTTCCTTCCTTCCTCTTTCTTTCTTTCTTTCTTTCTTCTCTTTCTTTCTTTCCTGTTAATCTCTTTCCTTTCTTCTGATCTTCCTTCTTTTCATTTTCGAGGCAGGGTCTTGCTCTGTCACTCAGGCTGGAGTGCAGTGGCGTGATCATGGTTCACTGCATGAGCTCCCTCTGGGAGAGGGAGGGTAAGGGAGAGGGTAAGGGGCCTAGGGTAGGAGATCTGGGCTCTGGCCTCATGCCCGCCATTGCCTAGCAGATCGCTCCCTCCCCTGGGCCTCAGTCTTCTCCCCTGCATGATGAGGGGCCCTGACCAGGGGATTCTTTAGTGCTCTATGAGGGTGAGACTCCATCAGTGAGATGTGAGGCTGTCAGTCATCTTAGCATTAATAGGGACTCATTTATGAGGCCTATCCAGCTACCTGCCTGCATGCAGGTTTTGATCAGATGAAAATGGTAAGGACAATAGAGGCCCGTGTGTCCTTAGAGGAGCTGCCATGGCGAGGATGTGAAGAAAAGGGAATACTCGTTCTCTCTTGTGCACTGTTGGTGGGAATGTAAATTAGCACAACCACTATGGAGAACAGCATGGAGGTTTCTCAAAAAACTGAAAATAGAGATATAGGATCCAGCAATCCTACTGCTGGGTATGTACCCCAAAGAAAAGAAACCAGAATGTCAAAGAGATAGCTGCACTCCCATGTTTATTGCAACACTAGTCACAATAGCAAAGATGTGGAAACAACCTAAGGGTCCATCAGTTGATGGATGGATAAAGACAATGTGGTTTATATGCAGAATGGAGTACTATTCAGACATAAAAAGGATGAAATCTTGTTATTGGCAGCAACATGGATGGATCTGGAGGACATTATTTTATGTGAAATGAGCCAGGCACAAAAAGACAAATGTCACAGGCTCTCACTCCTATGTGGGAGCTGAAGAAGCGGATCTCATGGAGGTAGAGAGTAGAATGGGGGTCACTAGAGAAGGGGATGGCGAGGGGGCCTGAAGGGAAAAAGAAAGAATACAAATGCACTTATTACCACCAAGGTGTACACTGAACAGTGATAAAGATGGTAGATTATGTATGTCTATTTTACCT
>chr10:38021426-38021424
AAGCAATCTGCCCGCCTCTGCTTCCCAAAGTGCTGGGATTAAAGGCATGGACCACCGCACCCGGCCTTGTTGAGCACTATTCTACAATGTTGCTTCAGTCCTGTTGGCTGATGATGCTGTCCTGTTCTTCTGTATCTGCTAGTAAT
>chr10:43178544-43178340
CCAGGAGCATGCAAAAAATTAATCTAGACACACACCTTACACTCTGAGAGGATAACAGAAGAAAACCTTGGATATGGTTATTATTTTTTCGGTACAACACTCAAAGGCATGATCCATGAAATAAATAACTGACAATCTAGACTTCATTAAAATTAAAAACTTCTCTTCTGTGTAAGCATAAGCACCCTTAAAACGCAACAATA
>chr10:43181883-43181882
TGAGGAGGATGTATGTCACCTCAGGACCCTGTGATGATTGCATTAACTGCACAAATTGTTTGTAGAGCATGTGTGTTTGAACAATATCAAACCTGGGCACCTTAAGAACAGGATAACAGCAATGTTCAGGGAACAAGGGAGATAACCTTAAACTCTGGCTGCCTGTGAGCCGGGCGGAACAGAGCCATATTTCTCTTCTTTCAAAAGCAAATAGGAGAAATATCACTGAATTCTTTTTCTCAGCAAGGAACGTCCCTGAGAAAGAGAATGTGTCCCTAAGGGGAGGCCTCTGAAATGGCCCCTCTGGGGACGGCTGTCTTTTACGGTCATAGATAGGGGATGAAATAAGCCACAGTCTCCCGTAGTGCTCCCAGGCTTATTAGGATGAGGAAATTCCCGGCTAATAAATTTTGGTCAGACCAGTTGTCTGCTCTCAAACCCTGTCTCCTGATAAGATGTTATCAATGACAATGCATGCCCAAAACTTCATTAGCAATTTTAATTTCACCCTGGTCCTGTGGTCCTGTGATCTCGCCCTGCCTCTATTTGCCTTGTGATATTTTATTACCTTGTGAAGCATGTGATCTTTGTGACCCACACCCTATTTGTACACTCCCTCCCTTTTTGAAAATCACTAATAAAAACTTGCTGGTTTTGTGGCTTGGGGGGCATCACGGAACCTGCCAACATGTGATGTCTCCCTTGGACACCCAGCTTTAAAATTTCTCTCTTTTGTACTCTGTCCCTCTATTTCTCAGACTGGCCGACACTTAGGGAAAATAGAAAAGAACCTACGTGAAATATTGGGGGTGAATTTCCCCCGATAGTGGGCTGACCCATAAAACGGGAGATAAAGTCAAGACTATTTTCAAGCCAGGTTCAAGCTAAACAACTAACGTTTTAAGGATGCAGGGAGAATGCAAACCAGATTTTTTTTGAAGAGCTAGAAAACTGATTCTTAAAAACCTAGAAAAAAATTCTTTAATTAAGAGTGAGGCTTCCAAATTAATTCTATTTTTTTTAGAGACAAGCTCTCTGTCACCCAAGCTGGAGTGAAGTAGGATGATCATAGCTCACTGTAACCTCAAACTCCTGGGCTTAAGCAATCCTCCTGCCTCAGCCTCCTGAGTAGCTAGAACTATAGGTGTGTGCCACCACACCTGGCCAATTAAAGAAAATTTTTGTAGAGACAGGGTTGCACTCTGTTGCCCAGGCTGGTCTCAAACTCCTAGCCTTAAGCCCTTCTGTCTTGGCCTCTGAAAGCATTCAGACTACAAGTGTTAGTCACTGTGCCCAGCCATCTGTTAAACAATTTTCTTTTTTTTTTTTTTTTTGAGCCTCCCAAGTAGCTGGGATTACAAGCATGCACCACCACGCTCGGCTAATTTTTTGTATTTTTAGCAGAGATGGGGTTTCACCATGTTGGTCAGGCTGGTC
>chr10:44928688-44928703
AACAGCAACCAGTGACCCAAGCAAGAGAACAGGGCTGGGGCAGGACCCATCCACGGCCAAGCACTGAAGCCAGACACACAGCACACACTGGGGTGGGCCCCAGCACATGACAGAGAACAGCTGTGAATCAAGGGGCTGGTGCCACATTAGTGTGGGCAGTTGCTGGGGGCACTAAGGGTGGCTGCTCTGGGGAAGCTTAATCAGAAGACCTCTGGGCCTCTGCCTGGAGTTCCAGGGAGCAATCCAGGAGGCTTCCTGCTCTCTTGCACCTTGCTAGTCACAGCTAGTCAC
>chr10:46283272-46283274
GTCCATCCCAGGCCTACCCATGTACGACTAATTGGATGAAGCCAATTCTCCCCCTTTCTCCAAGAAAAACTGGTCTGCTTGAAGCCCCATTGCTGAGCTTCCATGAGCTCCCACAGGGAGACATACACACTCACACACACACTCACACATACAGTCACATACTCAGACACACTCACACACAGTGACACACATGCACTCACACATGGATACATATACTCAGACACACAAACTCACACACACAAACTTACACACATATACATATACATTCATATACACATGCAATCACACATACACAAATACACACATGCACGCCCTTACACAGGCTTGCAAACTCATGCTCACTGTTTTTCACACACACATTCTCCCCAGTATAGCTAGTATTGCTCCTAGGTACAGCAGCTTGCTTGTGTCATCTTTCTGGTTCTGCTGCACCCGGCACCACCTCTGCAGGTCCCCCCCTGGGCTGCCTTCATGGCTGAGACAAAGTTTGCCAACCACAGCCATGTGGCCCTGAACAGGAGAACTGTCCAGCGTGCCCTGAGTTAGGATGTGGCAACCTCTTCTCAGCACTAAAAACGGGGACACGAGGTCTCACAGCAGGACAGAACATTTGCTATCAGGATGCTTCATGGTATAAGATTAAGACTTATCATTTATTGACTACATAAGTGTCTGCATGACAGATGCTCCTACACCTTATTTTATTTAATTTTCACAACAACCACATGAGGTCTTGATCCAAGTGAATTTATCTTCAATCTGCCAAATGTCATCCTGATAAACTCAGGGCAGCATCCCAGCTTTTAGAGACCATCGTGGATTTGGGCACTGCCAACTGCTGACTTAGATACCCCACCCAGCTTCCCACTCCAATGCTAACATCCAGATCTTAATAAGAAGAATGAGGAGGAGGAGGGAGCAAAGGAGAAGATGAATACATAATGATGAGAAAGAGAGGGAAGACGAAAAAAGGAGGGGGAGACAATAATAGCAACGAGGAAGAAAAGGAGGAGAGAAAATTAGGAACTATCTGGGGACCTTTCATCCCACCCGGGACCCCTGAGGGTTACTGCTGTTGCATGCATCAGCACTGCATGGAGTAAGGTCAGAGATGTCCTCCAGAACCCCAACAGAACAAGGGCCAGACCGAAGCTCCTCAAGGTGGAAAATGACAAGAGTCTGGCTTCGCTTCTCCACAGGGAGCCCCCGCCAGCTCCTCGTGCCCGTCTCTCCCTTGCCTACAGACTCACAGCCTTCCGCTTACTTTAGAATCATTCCCAGGGTGAACATCAGATTTGAGTCTCATCCACCTCCAGGCTTCATCCCTAATGCCTCTCCCACAGCACCTTAGATGGGGGATCTCATTCCAGGTCATGCCATGCCCTGGCCAGGGTGTTCTCTGAGTCAGGGCCCTGAGCACACACACAGCAGCCCAGCGCTGCCTGGCTCATGCTTTCCTCGGGGGACCCACCTGCGGCCTTTGCACCTGCAGATCCTCCTCTGTCCAGACTGCTGTGGGCACAGCGCAGTTGCACCTTCCTCCCCTTCACAGACACCAGCTGCTCTAGACGGTGATGGATCTATGAAGCCCTTGTTCTCCTTGCTCCGAAGATGATATGAAAAGTTGCTTTGTGGTTGTCAGCTCTCCTCAGTAGGCTCAGTTCATGCCCGGGCTCTCACCCCCTGACACTCTTTACTGGCCCTCGTCACTCTGTCATTATGAGTGTCCTGGGAAGGGCTCCTCTTGGCTCTCGTCCCTCTGACCTCAGCAAGACCTCCCTCTGAACCACACAGACATCTCTCATTATCACCCCACATCCTTCCTACTTGGAAGAACCAGATTTAGTTCCAGGACTCCCCCACTGCTTTCAGAGCCCCCAGATCACAGGAAATCAAGTGATGATCTTTGAAACTTTCTGAAACTGAGCTCCCCAAGTCTACAGGGGATCTAACCATGCCTGGCCTTCTCCACCAACACAGAGCACATCTCCCCAAGGCTCCCAACCCACGTGGGCCACAAATCAGGGTCTGCTATTACCCAACTCAGCAGGTGTTGCAGCCTGAGAGATGAAGCCTCACCAACCCCACCATGTTAAAAGCTCATGGTTCTTGGTTTATCACCCGTCCCCTGGGCCCTGACTGTACACTGATCATTCACTCATCTGGGAACCACTGGCCACATTCTCCCACATTATCTGTCTCTCTATACCTTACCCAGGTAACCGAGACTCCAATCCAGCTCTGCTGTATCCAACCTGTGACCTTGGGCAAAGTGTGGATCCTCTCCATGCCTCTGCTTTCTCACCCGTAAAGAGGGTCACCTTGGATCTGTCTTCACTGGATTGTTGGAAAGATTAGATTGATTAGTTCAGTCAAAGTGCTAAGGAGCCTGGCTCAGTAAATGTTAGGGGGATCAGTTCTTATCACACTGAGTGCAAAGGGATAGAGTCCACTCCATGGAGGCCTTCCCATCACTCCTGAGCTCTCAGGGACCAGCGACCTACAATGTTTAAAGAATGACCAAACAGCTTGGGCATTTTTCTCCTTCCCGCTCCAACTACAGAAGAAAGAACTCTTGGCAAACAGCTGGATAAACTCTTTTTCCTGAGATGTCTGAAGGCACCTGCCCCAAGCCAACTGGCCAGCCTCCTGCTGTTCTGAGCTGCAGGTCAGGCACCAGATCTTATTCAGAGACACCATGTACCCCCGACCCTCCATGCAGTGCTTTGCTGCTCTACCTTTCTCTTCAGCTAAAACATACAAAAGCAGAAAATACCTCGTGTCTTCCAATCCTTTGGTGTCCCTAGTCTCTGGAGAAGCCTCCCAGACTCTTTTGGAAGATTCCAGAGGACAGTCATCTATGGGCCTCTTCTGCCTATGGATTGTAATGTCCTGGGGTTTCCTAAGAAAGGGAATACAACTGTTATCCTCCTGGCTCTGGCATACTGAGGAAATTAAACACTGAAAGTGATCCAGGCTTTCCCAGAGGCTGACTGGTAGTGCTGGGGAGATGAGCACTTCCTGGCCAGCCCCTGTAGGCTCCGTGGCCAGCTATGCCTGGACCCTTCTAGCAGCAATGCCTGCTGTATTCCAGCAAAGCCAAGTGCAGGAGTCCCAGGATAAGGCAGACCCCAGTTCTGCAGTGAGGGCGGCCCTAGTACAACACAACTTGGTCACGAGGACCCTCATAGGGGTGGATGCGATCCCATCACTCACTCAGATGCCTGAGGCTGTGCAGAAGCAGGGCCAGTGAAAGCAGAGGGCAGATCCAGTGCTTCAAGGGGCCCTGCTGTGCGGATTGAGGGTCTGCCATGGACATGGCTGAAGATGGCCAGGACATAGAACAGGGAGCAACAGCAGTACTCATTGCCTGTTGCCAAACAATGCCAACAGGCAATGAGTGGTGCAGTGTGGAGTGATATATCAGACATAATATGTTCTGAGGCTGCAGCAACATGGAAGTCACATAATGGGACTGAGTTAGCCCTCGTTACTCTGGCTCCAGGGCATAACTTGTGTTCTAAATCAGCCCTGCCACTCACTCCCTGCCTGACCTCAGGCAACCACTCTAGGCCTCCCTCTCCTCATAAGTAAAACAGGATGGTGATCTTCACTTCAGGAGCTCACTGACAGGACTCAGCAGGGCTCTGTGCATGCCAGGCAGCAAGAGCACAAGGAACGGCAGCTCTCTTCCTAATACAACTAGAGAATAAAGGTGGAGCCCAAGGCGGTGGTCCCAATTCCACTGGCAGCCTTCAAGGAAAAAGGCTGTGATTTTACTTCAGCTACACCTTCCAACCTTCCCAGGTTCCAACAATAGTATCACCTAAAGATAGAAAGTACTGAAGCCCAATACTTACCCTTGTGGTTAAAAAAAAAAAAAAAAAAAAAGATGTGATTAAATCTTTACAAAATGTGCCACCCACTGAATTTCTGAAAAGAAATCTGCTAAGCCAAGCAGATATGATGATTAAAATCATTTGAAAAGCATGCCTTTTACCCCTTTCCCTAGAATTCTGATGTGTTGGAGGTCAGTGGTTAGATGATTTAAAAGGGAATTTAACTCTTTATTCCAGAAAAAGTCTCATAAATCAAAGTTCCATGCACAGACCTATGATTTTGTCCAACACTCTTTGATCTAAAGTGAGCAAATTCTTTCATTAAACACACTTCAATCCACTTCCATAATATTTAATCTCTATTCATTTCTGTGTGTTTTCTCTATGACCATATTTCCTTTTCTGCATCAACTGAAAAGTTAAATTAGCTCAAAGATCACAATAAACTATAGCATCAGGTTAAATTATTTCTAAGAATGCCAACTTCAAGCTTTAGCTGGTTATTAACGATATACATATATATATATACACACACACACACATATATACACACACACATATATACACACACAAATATATGTATGGTGTGTGTTTGAATATACAGATTCACATATAAAAACTCATTAAAAATGAAATCACATCTCTCTGACAAGATTACATTTTTTAACAAGCAGCAGCAAAAAATGCCTTGATATATAATTCTTCTATTTTATCCCTCATAAATGAATCTGACTTGCTTTTCTAGATTTTTTCATTTAGTATGCAGCTAAGACAAGTTTTCATATTAATGTAAAATATTTTTATCTTGGTCCTCCTGATGTACACAAAAATATTAATTTCAAATGCCAGAATTATTGTTACAAAATGTCTAATGTCTCCCTCAGGAGTAATTAGGCAACTTCATTTCCTACCTCAGTGGCATTGGCAACTACATATTTTAGAAAATTACTGTTTTTTCTTATTTCTAGGCTCCCTCAAATGTTTCAGGTTGAAAGCCCTGGCCTGCCACTGTCTTCCCACAACCCAGCTCTGTATCCTGCCCCCTCCCTCCCCTGCACCTGGCATTGCACAGAAGGTGTGAGTGTCCCTTAAATGCTTCTGCGAGGCTTAGCTTACTCCTGCAATGTCTGTGCCTATTAGTAAAAGGCAGAAGGTCAAGGAAAAAATGCAATCAAGCTGTGATTCTAAAACCAGATGTTTTCTTTCAGGTAACTCTGAAAAGTCAGAGATTCATAATTTGATCATCTATGTATTTTCCCCCAGAAAAGGCACTGAACAGGTTACATGTCCAGATCTTTGGATATAATCTATTGGAGAAAGGATCTGGGTCTGATGCATGGTTCTTACCCTAGCAGCCAGCCAAAGAAGATAATGGAGCAATATGTCATGAACGGAGGGATGGGTGGATGAAGAGAACCGCAGCCCAACATGTCTCTCTAGGAGAAAAAATAAATCAAAGGGAGAATTCTTGCTTGCAAAAAATGAGCGGAGGATAGGGAGAGAGAAAAAGACAGTGAGAGAGGGAAAAGAGACAAGACAGAGAAATAGCCAATAAAGCAAACACACACAAAAAAGGGAGAGATGAGAGGAGAAAGAAACGGGACGGGACAAGGAGACAAGAGGCAGAAAGGCAGGGGACAGGAACAGGAATGGGACTCAGAGAGGACCTGGGAGAATGCGGGAGGAAGCTGGCGACAGAGGGAAGGGAAGGACCCAACAGCCAAAGTCAGGACTCAAGAGCGCTACTGTGGGGAAAGGCAGTGGAAATGAGATGGACCCCGCTGCCCGCGCCCGCTTGCTCTCGGTCTTGGTCTTGGCCGACCTGAGGGCGCTTCTCTCCCAGGC
>chr10:47023621-47023823
GAGTGTGTGTAATGTGTGATGTGTGTGGTGTGATGTGTGTATGCGGACTGTGGGTAGTGTGTGGTGTGCATGTGTGTGGTGTGTGTGATGTATGTGTGTGTTGTGGTGTGCATGTGTGTGGTGGGTGTGGTGGGTGTAATGTGTGGTGTGTGTGGCAAGTATGTGGTGTGTGTGTGGTGTGGTGTATGTGATGTGTGTGTAATGTGTGGTATGTGTGGTGTGTGGTATGCATGTGTGTGGCGTGCATGTGGTGTGTGTGTGGTGGGTGTGGAGTGTGTGGTGTATGTGTGTGGTGTGCTGTGCATGCCTGGTGTGTGTAATGTGTGGTGTGTGATGTGTGTGGTGCATGTCATGTGTTGTTTGGAGTATGTGGTGTGTTGGTGGAGTGTGTGGTGTGGGGTGTGTGGAGTGTATGGTGTGTATGTGTGTGGTGTGCTGTACATGGTGGTGTGTGTAATGTGTGGTGTGTGGTGTGTAATGTGTGGTGTGTGTGGTATGAGTGTGTTTGTGGTGAGTGGGGTTCGCGGCACCAACAGGCGCTCAGAGTGTGGTTAAACCCCTGCTCTGCACCAGATGTCCTGGGTGTGTTCCTGTGGAACCCGTGCCTGGACTGCAGGCTGCTCCTGGTGCCTTGTTCTGTTCATTAGAA
>chr10:51449720-51449644
GAAACCAAACTAAAGATGGAGTCTCGCTCTGTCACCCAGGCTGGAGTGCAATGGCGTGATCTCGGCTCACTGCAACCTCTGCCTCCCGGGTTCAAGTGATTCTCCTGCTCAGCCTCCCGAGTAGCTTGTATTATAGGCACCCGCCACCATGCCCAGCTAATTTTTTGTATTTTTAGTAGAGACGGGGTTTCACTGTGTTGGCCAGGCTGGTCTCAAACTCCTGGCCTAGTGATCCGCCCACCTCGACCTCCCAAAGTGTTGGGATTACAAGCGTGAGCCACCGTGCCCAGCCAGCATATCATATTTATATTCTGAATTTTCACATATTAGA
>chr10:56576045-56576043
AGGGAATATAACCAATAGGCTGGGGGGTTTCGTGGACCCCTGGAGATTTCTTTGCTTGTTTCCTTCTTAGCAGGGGAGATTAGAGGAAGCTTATCATTAATATGAAGGGGAGCTATAGGGAGACTAGGATATGGGGGTAAGCTGAGAGGTCCTCTTGTGGGATGTAAATTGCAAGCTTTGCATAGTTGTGGATTCTCCTTCAATGAAAAGAAAGCTTGAACATAAGGTATTTCACTCCATTTGCCTTCCCTCTTACAGAAAAGGTCAAGCTGCAGGATAGTATTGCAATTTACATTTTCCTCAGGTGGCCATTTTTCCCCATCAGAGAGAGAATATTGGGGCCAGGCCATAGTGCAGAAAAAAATGAGCTACTTCTTTTTCAGGGGTTGTAGGTCAAATTGGTCCCAACGACTTAGTATGCATTTCAAGGGTGAGCCTGATGCCTGAGTGTTTCCTATCTGAAAGAAAAAAATGCCCATTGTTTTGCTTTGCTTGTTTTCCACTCCCTGCCCAAGAACCTGCAATGGTCTGTGGACCCTGCTGATCGAAATAGTTGTGCTCACCAATGCAGCAGCAGAAACCACTCTTGCCCAAGAACCCACAATGGTTCCTGGATCCTGTTGATTGAAATAGTTGTGCTCACTGATGCAGCAGCAGAAACACTAGTTTTTCTCTTAGACCACAAAGAGGACCGAGGAAGGTCGGATTTAGTGGCCCTTACCGATGCATTCTTGAAAACCTGTTAGAGTCCTAAGCATTCTCCTGTTAGTACTGGGACCTTACCCCTGTCCTATAAAGATGTTTTGCCCCAAAAATGAAGTGGAGGGCCATACCCTGAGGGAAGGAAGGGATTTCCAGGGTTGGAAGAGTGATGCCTTTTGTCCTCACTTCTCAAAATATGAATAGGAAGAATATCATTTCTGAGGTTCCCCTATCTTCAGGAAAAGCTTTTGTTAGGCCTGCTAGTCTGAGGAGGGATCCTGAGATTCCAGATAGTTCCCCACCCCCTCAGTGGGGCTTTGGGCAAAAATTATATCTTTCTGCCTGGTGAGCCTGGGTGCCTAAAGAAGGGAACAGATTCCTGAAGTTTAAATTAGAAATCATTCTAATAGGAGAAACTAGAAAAGCACCAGAGACAGGGAGTGGTTTTTAGAAGCAGGACTAGCCTCAGAGAAGAGAGGTGAGAGGAAGTTTGTCTGACAGGCATCAGGACCCAGGAGGCAAGGATCAGGATAGATAGGATAGATGGGAGAGTCTCGCTTGGGCGATGTGACTTTGAGAGTTCCGCTCATGGCTACAGGGTCAACCAACTTTTTGTCGGGACCCCGGAGCTGAATGGCTTTCCTCTTTGTCATTCCTCAGCTCAGCCGAGAAGTACAGGAAAAGCAGAAGCTGGTTCCAAGCAACCAATGCTCCCAACTCCAAAAAGGGTTGCTAGAGAGACCTTTCCCAGAAAGCCTGATGCCTGTGTCTTTAGTCCGGCAGCTGTGCTAGTTGCTTTTAACTGGTTGACAGTTGCCTGGTATTTAGCCCCCGAATTCTAAGGAAAAATAGGACAGAATAGCAAGCAAAAGGGGTCTGATGGTACTCACTGCTTGGCAATAGTCCCATCTGGGTCACCAAGATGTGTCCGGAGTTGGTTCCTTCCAGTGGGTTCTTGGTCTTGCTGACTTCAAGAATGAACCCATGGACCTTCTCAGTGAGTGTTACAGCTCTTAAAGATGGTGTGTCTGGAGTTTGTTCCTTCAGATGTGTCCAGAGTTTCTTCCTTCTGGTGGGTTCGTGGTCTCACTGACCTCAAGAATGAAGCCACAGATCTTCACAGTGAGTGTTACAGCTCTTAAAGGTGGTGCAGATCCAGAGAGTGAGCAGCAGCAAGATTTATTGTGAAGAGTGAAAGAACAAAGCTTCCACAGCATGGAAGGGGACCCGAGCAGGTCGACTTTGCTGGCTGGGGTGGCCAGCTTTCATTCCCTTATTTCTCCCCACCCACATCCTGCTGATTGGTCCATTTTGCAGAGTGCTGATTGGTCCATTTTACAGAGTGCTGATTGGTGTGTTTACAATCCTTTAGACACAGAGCGCTGATTGGTGCGTTTTTACTGAGTTCTGATTGGTGCATTTGCAATCCTTTAGCTAGACACAGAGTGTTGATTGGTACATTTACAATCCTTTAGCTAGACACAGAATGCTGGTTGGTGCATTTTTACAGAGTGCTGATTGGTGCATTTACAATCCTTTAGCTAGACACATAGCACTGATTGGTGCATTGTTACAGAGTGTTGATTGGTGCATTTACAATCCTTTAGCTAGACAGAAAAGTTCCCCAAGTCCCCACTTGACCCAGGAAGTCCAGCTGTCTTCACCTCTGTATTATATACATAAGCATATACTCTTTCTATATCTAGGAAATTATAATAGACACATTAGATATGTATATAAAGCCTGCTTCCCCATAACTCGCAAATCTTTACTTAACCCCAGAGTTTTAACAGAAATGGTTCTTCACATCTGCTCACTCACTGTGTCTCATTTCACTTTTCTTTATTAAAGATTCTACCTTTGAAGACTGCTCTTTTGAAATCAAATTTAAATGAAGTGAAATATTCTTGATAGCATATATTCCAATAGAGAAGTGATTTTTTAAATTTATTAATTTTTTGTAGAGGTGAGATCTTGCTATGTTGCCCAGGCTGGACTCAAACTCCTGGCCTCAATAGATCCTCTCACCTCTGCCTCCCAAAGTGTAGGGATTAGAGGTGTGAGCCACTGTGTGCAACCAGAAGTTATTATTTAAATCAAATACACTAAGATAAATTAGATAAGATGTGGAACCTATAAAAATTGAAATTATAAGTTATTACATTGAAAATTTTGACAAAGCGAATCAATATATTGTGTAAAAAGAATAAACTATTTGACCTAGTGGAAAAGAGATTTTTAACATTTAACAATCCTTGGTTCAAACCTTAGCTGTGCCACTAATTGGATAGTTTCTAACTCTTTTTAAACTCTTGTTAGTTTTATCATCATATTCATCACTATAAATTCTCATTTTTTCAGATATCTAAAAGTTAAAACACTTTCATATTCTAGAACCAAAAAGAATTAAAGACAATTTCAAAAATAATATTCATAGTATCTGGTGTTCTTATCAGTTAGTAAAAGTACAGAGGGAGGAAAACCCTTTCTTCATTTACAATTGTCACTCCACTGCATATGCTGAGGTATCTATAACAGTTCCGTGGCCAGTTCTAGCATGTAAAAAATAATGAGAAATATACCAGGAACAAAAAGTAATGAACCCAGGACAAACTTGAGGATAAGCTTTAAACTTGCAAGGACTATTATGCTTCACAATGGTGAGACAGTAGCTATTGAGGCCTAGTCACAAAATCCATCTATTTACACTGACAGTTGTACATGCCCCTCTTATCTATAAATTGGGGATAATGATGCTGCCATGGAAAATGCATTTCAAAGACACTATGATAACTCAACATATCATTATGCTATTACATTTGGCTCACTGGCCTGATTACTGATATATGCAGTGTCAAAAACAGTTTTCTCATCCTGCTGCTAAATGAAAAATGAAAAATAAATATATTGGTATTAACATTCTCTACCAGTTCTGAAGTTGTTGCATTTAACTGAGACAATATTTCATCATCAGACCTATTTAAATCCTATTATCAAACAAGTGACCAATGTTACAGAAACTGCTTTGTCCTTGCCTTTTAAGATTCTCTCATAAACAGGGCAATTAAATAGGCAGTTATTATTTTGGCCTTTGTTTCTGATATGTCTTACTGAAAGGAATGTATCTTCCATTATTTTATCAGTTTTATAAACATAAGATGTCTCCAAACTCTGTATGTAAATTATCCTCATTATGAATGTGTCAGTTTTTTGAATCTGACTTGTTTTTCCTTCATGCATGCTGTATTAGCCTCTTCTGGCATTGCTATAGAGAAATACCTGAGACTGGGTAATTTATGAAGAAAAAAGGTTTAATTGTCTCACGATTCTGCAGGCTATACAGGAAGCATAGCAGCATTTGCTTCTGGGAAGGCCTCAGAAAGCTAAAAATCATGGCGGAAGACAAAGGGGTAGCAGGCACATCACATGGCAAAAGCAAGGGCAAGAGAGAGAGAAATGCCACACACTTTTAGACAGAGAGATGTCATGAGAAGTCACTCACTACTGTGAGGACAGCACCAAGGAGATGGTGCTAAACCATTCATGAGAAATGGTGCCAAACCATTCATGAGAAATCCACCCCCACGATCTAATCACCTCCCACTAGGCCCCACCTCCAGTACTGGGGATTACAATTCAACAAGAGATTTGGGTAGGGACAATATCCAAAGTTTATTACTTGCCTTATTTATGTTCTAATTCACAGCCTCTCTTTATATGTTTCCCCAGTTTTGATCCCATACCTTAAGCTAGCCAGGTCCATTCGCATAGATTGTAGGTAAATTTTTTAGGAATGCCTCAGTTTTTACACACTACATACTCTGATGTTCAGCTTCTTTCTTTCTTGTGATGTGCCATTGACATTTTTCTTGGGGATGATCATGATATGTTCGTCTTCTTGCATTATTTAGACTTGCAAACTAATCTTGGTTTTCCCAGATTGTTTTTTCAGTATTCTTAAAAAAAAAATTAGCTCTGTCTTCCTTTGGTAAATTTCCCTCTCTTAACTTTAACTATTAGAATGTAAGCTATAGACACCATTTGCTCAGCACCCTTTACCATGACCATAGAGGATGATGAAAAAGTCCAAAGTACTCTTTTCTTTGCCTAGGAAGTTCCTTCCCTCTATATTTGCATACAGAAACCCATCATATTCTTCAAGTGCAGTTAGTTTGTCTCCAACCACAGAACCACTGTGATGGTGATCCTAGCATAACACTAACCAATCAACACTCTGCCCCGACTAAAATATTATGCAAAGTTTTCAGACCAAGTACAAACTCTTGAACATGGCTAATCAGCTCTTCATGATCTACCTCCTGTATATCTTACCAGTTGATGGTAGGTTATTAGGGCTTGAAGCATTACTACTCTTTATGCAATTGCCTGAATGGTTACCATCTTTTATATTTTTGTGTTTTTGCCAGTAATTCAAAGACATAACAAAGGTTTTTTTTAGAACTACTATTTATTAGTTGAAAGCTCTATGCTTGGGAAATTGTGCTTGGTGCTGGGGATAAACAGGATCACTGATAAGACA
>chr10:56786730-56786728
TAGTTCTGCTACTTAATGTGTGACCTTTGATAATTTGGTTAATTATTTAAAGGTTAATTTTTGTCACCTGTAAAACAGTTTAGAAATATAACCACCTGATAAAACTTTTATAAGATTTAAGTGAAATATGCCTATAGTGTATAACTCTTGCCTAAGAGGTTGGCACATCATTGTTATTAACTAGATGTTAACTACCACCATAGCCTGGTAGTCATTTTCTTACTTTCAGGTGAAAATTATTTCCACTTAACCACAAATATTATTTTTAGGCTTGAATTTTTCTATGCAACTACAGTAGTGCAGTTGATAAACAAAAAAGAAAGTGCAACTCTCCTATTGATCTCCACCACATTCTATGTACAAAATTGACTTTATAATTGATACTAATTACTTCAACTGCTGCATCTCAGGGTCTACCTAAATATTACAGTCAATTCAGTTACTAATTCTGCTTCTGATGTGTAAGTAGAAAAACTTAAGTGTAAAATAATAAATTACATGTGTAGAAACTTTCAATATTGGCTCAGATTTTTACTCAATATTGTATGATTTGAATATGTTTTGACACTGTTATTCTAATGGACTGATGGACTTTAGTACCCGTCAGTTATATATCTCACTACAATCAGTGACTTTCTTTTATCAAATTGAGAATCAATGACAGAAGAGAGAATTCTAACAGATGAGTTCTGCTTGATTTTCCTAACTGCCTAACTGCAAGCCATGGCAAATTTGAACTGGTATCTTTGCTACACAAGAACAATTTTTAATGTGAAATTTCCAGTCAAGAATGAATTTAGGCAGGCTTGGTGTCATGTAAGAAGTCCCTTTGCTCTTCCTTTGTCTTCTGCCATGACTGTGAGGTGTCCCTAGCCATGTAGAACTCGGTGAGTCAATTAAACCTCTTTCCTTCATATATTACCCAGTCTCGGGTATGTCTTTATTAGTAGCATGAGAACAGACTAATATAGTAAATTGGTACCAGTAGAGTGGGGTACTACTGTAAAGGTACTTGAAAATTTGGAAGCAACTTTGGAACTGGGTAACAGGCAGAGATTGGAAGAGTTTGGAGGACTCAGAAGAAGATAGGAAGTTGTGGGGAAATTTGGAAATTCCTAGAGACTTGTTGAATGACTGACCAAAATGTGATATGGACGGACAATAAAGTCCAGGCTGAGGTGGTCTCAGATGGAGATGAGTAACTCGTTGGGAATTATAGCCAAGGTGACTCTTGCTTTGTTTTAACAAAGAGACTGGTGGCAATTTGCCTCTGCCCTAGAAATTTGTGGAATTTTGAACTTGAGAGAGATGATTTAGGGCATCTGAAGGAAGAAATTTCTAGGCAGCAAAGCATTCAAGAAGTGACTTGGGTACTGTTAAAAGCATTCTGTTTTATGTATTCACAAAGATATGATTTGGAATTGGAATTTATGTTTAAAAGGGAAGCAGAGCATAAAGTTCAGAAAATTTGCAGCCTGACCCTGCAATAGAAAAGAAAAACCTATTTTCTGAGGAGAAATTCAAGTGGGCTGCATAAATTTGCAAAACAAGGAGCCAAATGTTAATCACCAAGACAATGGGGAAAATGTCTTCAGGGTGTGAGATGTCTTCATGCAACCCCCTCCCATCAGAGGCCAGGAAAAATGGTTTTGTGGCCTGTGCCCAGGGCCTTGCTGCCTTGTGCAGTCTCAGAATTTGGTGCCCTGTGTCCCAGTCATGGCTAAAAGGGGCAAATGTAGAGCTCAAGCCATTGCTTCAGAGGGTGCAAGCCCCAAGCCTTGGCAGCTTCCAAGTGGTGTTGAGCCTGTGGCAGCACAAGAGTCAAGAACTGAGATTTAGGGATCTCCACCTAGATTTCAGAGGATGTATGGAAATGTCTGGATATCCAGGCAAAGTTTGCTACAGGGACAGAGCCCTCATGGAGAACATCTGCTAGGGCAGTGTGGAAGGGAAATGTGGGATGGAAGCCCCCATACAGAGTCCCCACTGGGACACTGGCTAGGGGAGCTGTGAGAAGAGGGGCACCATCCTCCAGACCCTGGAATAGTAGATCCACCAACAGCTTGCACCATGCAACTGTAAAAGCTACAGACACTCAATGCCAGCCCATGAAAGCAACCAGGAGTGAGTCTGTACCCTGCAAAGCCCCAGAGGTAGAGCTGCCCAAGACCATGGGAACCAACCCACCTCTTTTATCGGCATGACCTGGATGTGAGACAGAGAGTCAAAGATCAATTTGCAGATTTAAGATTTGACCATCCTGGTTGATTTTGTACTTGGATGGGGCCTGTAGCCCCTTCATTTTGGACAATTTATCTCATTTGGAATGGGTGTATTTACCCATTGCCTGTACCCCCATTGTATTTTGGAAGTAGCTAACTTGCTTTGGATTTTACAGGCTCGTAGGCAGAAGGGACTTGCCTTGTCTCTCATGAGACTTTGGACTATAGACTTTGGACTATAGAGTTAATGCTGAAATGAGCTAAGACCTTGGAGGACTGTTGGAAGGCAAGATTGGTTTTGAAATGTGAGGACATGAGATTTGGGAGGGGCCATGGGTGAAATTATAAATTTTGGCTATGTCCCCACCCAAATCTCATTTTGAATTGTAGTTCCCATAATTCCCATGTATTGTAGGAGAGACCTGGTTGGAGGTAATTGAATCAGGGGGATGGGTCTTTCCTGTACTTTTCTCATGGTAGGGACTAAGTCTCACTAGATCTGATGGTTTTATAATTGAAAGTTCCCCTGCACAAGCTGTCTGGCCTGCCACCATGGAAGCTGTGCTTTTGCTTCTCTTTTGCCTTCCACATGATTGTGAGGACTCTCTGGCCATGTGTAACAGTGAGTCCATTAAATCTCTTTCCTTTATAAGTTAAAAAAATAAAAGAATGCATTTAAGCAAAATAGGGAATGCAGCAAGAGATGTTTTTCACAAAATATTACTAATTTTTTGTTGCTGCTATGGACAACAACTCTCTCAGATTAATTTGCACCTAATTTTCCCCATCTACTTTTGGAAATTTTGCCACAGCTTGAAAAAATAATTTTTGTAGATAATATACAAACATCACTTTTAATTCATTACAGATTATATAAACTTTGAGAAAGCTACTATAGCAGAGTTGTCCAATCTTTTGGCTTCCCTGGGCCACACTGGAAGAAGAATTGTCTTGGGCCATACATAAAATACCCTAACACTAATGATAGTGGATGAGCTAAAAAAAAAAAACTTGCAAAACAACTTCATAATGTTTTAAGAAAATTTGTGAATTCCTGTTAGTCCACATTCAAAGATATCCTGGTTTGCATGTGGCTCGCAGGTCACAGGTTGGACAAGCTTGTCTATAGTATATTTATTTAGTAAAGGAAGAGCCAATAAAATCAATGATTTTTAGAGTTGTATGTAAACATCTAATGCTAACTATAATTAGAGGGATACTTTTCCAGAGCTAGAATGAAGAATTTTAATAATTTGTAACCAACCAATCAACAAATAGTTAATAAATAAATATATAAAGCTTTTCTTAATTATCTGGGTATTTACGGAATAAATCATTTTCACTTGCTGAAGTTCTTAACAAATTACTTCTGGTTTTCATTCTACTCCACAGATACAGTAGAACAATTTTGTTTAAAAAGCTCCTATAAGTAAAATATATGGAAAATGACATTGAAAGATTGAGTCAAGAATTGCATTTTTGTTCTGGTCACCAGTAACAAAACACATAAGTCTTTCTACTGGCAAATTCTTTGAAAAATTACTGGGTTGTTGCCAATATGTGTTTTTACTTTTAATTCTCAATAACAGAGAAAAAAATACTTATCCCCCTCACTTTCTCTGCCAAGTTGTCCAGTTGATACAGAAAAAAATTTCTTCTTTAGCCTGCAAAGAAATAGCCCTGCCCCCATATTGAATAATGTAACCTAGAATGCAAAGTAGAAAGTGCTATGAAAGTGTCAAGGTTTTGCAAGCAAAGATGTGGAAAAACATACTCCCTACCATAATAGCACATGAAGTTTGATGTCTAAACACTATTCTATTTTGAGAGAGAAACAAATCAAGCCACTTTTGTATTAGCCATTCTGCACCTAAAAATGAAAACTATGTAATGTTTTCATTAACCTTTCATTTTTATAGAAGGAAAAATCCATGATACATTTATTCAGCCAACTGAAAGGCAATTTCAAGCAATTTAAGTTGATATTTCATTTTCATAGCTTTTTTTTGTATCCCACAAGTTCTAATAAAAATATGGTTCACCTAAATATAAACATCAGATTGTGGTGGTAACTTTTCAAAGACATTAGGTGGTTTCCTCCTTATAAATGGATAATTAT
>chr10:56919868-56919873
TCTGTCTCAAAAAGAACAACAACAACAAAGTTTTGAGAATGAAAAGTAAAAAGTTGACTAAATTATAGTACTCCATAATAAACAATATAATGACTACAGGGATGTCCATTGATATCAAGAACCTAAGCAAACAAGAAATCTAAATGCCGAAAATAATCCTATATTTGGAACTAAATCAGAATTTTTATATATGTGC
>chr10:57181273-57181273
GTAACCTGGACAGGAACAAGTGGCTGAGGAAATCCTGGAGGCTGGCAACTACATTGATGGGTCAGTCGATACCAGGAGCAATTACTCCTTATGCCACCAGCAGTGCAGATTGCCAAGATGACCCTCAGCATGACACAGACACATACTGCATTATTTGGTGGACTGGATAGGCAGCAATTGCTGTCAGGAAGGCATCTGCCAGACTTGGGAAGGAAGAGCCTTCCTGCCATGTCCTGACAACAAGGGAGTGGGAGAACATGCACAGCCAAGTGCCCATGGGAGGCTGAACGCCAAACACAGGAATTGATTCTCTGGCTTCTTCCAGATCAAATGATTCACAATGGGGTTTACAGCCTTCATGACCTTGCGAGAGTTTGAACTTAATTTAATTTTTACAGTTTCATGAAATGCG
>chr10:63783076-63783073
AATTGTGGTGAGCTGTGATCACACCACTGCACTCCAGCCTGGGCAACAGAGTGAGACCCTATTTTTCTGTCTCAAAAAAAAAATGGATCAACCATTTGAACCAAGGATCAACCCATAGACTGGTCACCGAGTAGAGAGAAAGCTGGGAAAAGACAAAAGAAGATGCTAAATATAGACAGCACAATATCACGGAACCAATAGAAGTTAGAGTTTGAAGACTGAGTAGTCAGGCTCTGTTAGTACTTGGGGAGAGTGAATGATATTGGGGTGAGAAAACAGAACAGAGCCTGTTCTGAGCCCCATCTCAGGACCCTTAAATTAATCAAGTCTGAATTAGAGTGAACACCTGATAAATGATGGTTTTCCTTTGGAAAGCATGTTTACTAATAGGAAATAAGTTCCTGTAATTAAGTGTTCTCAGAATTTTGAAGTTGCACAGCATCTATAGAATGCATTCTCAGAAGACCTAGACTGAGATTCAATTTAGTAAATTTGGTTACATGGAAATTAAATGAGCACTATTCAAAGGATTTTCCAGACCTTTTTTTGATGCTACTTTTAGTTTTCTTCACCAAGGTCCTCACAGAAAAGGTCATTTGGACCTTGAAAGTGAAGAGCTTGGTAGTCATTGACCAAAAATAAAACCCAGACACCCTGGTGAATTATGCATGCTGAGAAAGCTAACTTCGCCATATTTTACAATACACATCGCACTCCTATTGCATTTTGAGAATAATGCTAGACCCTGTAGGGAGTACAGA
>chr10:64881356-64881359
AAGAAAAGTTTCTTTATATTAAAAGAACTATAGGTTTTCTGTATTTATACAATAAATACATATGTGAGTATGAGATATAAAAATGCTAAAATTGGGGAAAAGTAAAGAGTGTATGAATTTAATTATATACTTTTCTACTAAATTATTTTGAAAAATGCTTTATGGAATATCTAGCGTAAAATTAAATTTATAATACATTTAGTTGAATTTTTAGTAGCACCAAGTTTAGTGTTATAAAGGCAATCTCAAAGAAAATAAATGATGAAGTTCTTACTTCTTAAAATTATGCAGCTTACTTTAATAGATTTCTTTACAGCTTCGAGGAGAGATGATAGATTTTTATGCCATTGACAAATAGGAGCTTTAGGATTTGTAATTATTACTAATTGTAAAGTGGAATTGCTACTTTAGAATTACATAAATT
>chr10:67825658-67825656
AATGAAACTAACTTAGCTCCTGTTCGATAAATTAAATCTCAAGCAACTCAGCTGAATTCTGTCATAAGATTCATGGTAGAAACATATTTT
>chr10:69784614-69784619
TTCACATACCATGCTGGTTCAGAAACCACCATGATACTTCAAGATATGTAATTCTTTTTTTTTATAGACTTTATTTTTTTATTTTTTTATTTTATTATTATACTTTAAGTTTTAGGGTACATGTCCACAACGTGCAGGTTTGGTACATATGTATATATGTGCCATGTTGGTGTGCTGCACCCATTAACTCGTCATTTACATTAGGTATGCCTCCAATGCTATCCCTCCCCATCCCCCCACCCCACAATAGGCCTCAGTGTGTGATGTTCCCCACCCTGTGTCCAAGTGTTCTCATTGTTCAATTCCTACCTATGAGTGAGAATATGCAGTGTTTGGTTTTCTGTCCTTGCAATAGTTTGCTCAGAATGATGGTTTCCAGCTTCATCCATGTCCCTGCAAAGGACATGAACTCATCCTTTTTTATGGCTGCATAGTATTCCATGGTGTATATGTGCCACATTTTCTTAATCTAGTCTATCACTGATGGACATTTGGGTTGGTTCCAAGTCTTTGCTATTGTGAATAGTGCCACAATAAACATACATATACATGTGTCTTTATAGTAGAGGGAATCCTCTCTAACTCATTTTATGAGGCCAGCATCATCCTGATACCAAAGCCAGGCAGAGACACACACACACAAAAAGAATTTCAGACCAATACCCCTGATGAACATCGATGCAAAAATCCTCGATAAAATACTGGCAAACTGAATCCAGCAGCACATCAAAAAGCTTATCCACCATGATCAAGTTGACTTCATCCCTGGGATGCAAGGCTGGTTCCACATATGCAAATCAATCAATGTAATCCATCATATAAACAGAATCAAAGACAAAAACCACACGATTATCTCAATAGATGCAGAAAAGGCCTTCAACAAAATTCAACAGCACTTCATGCTAAAAACTCTCAGTAAACTAGGTATTGATGGGACGTATCTCAAAATAATAAGAGCTATTTATGACAAACCCACAGCCAATATCATACTGAATGGGCAAAAACTGGAAGCATTCCCTTTGAAAACTGGCACAAGACAGGGACGCCCTCTCTCACCACTCCTATTCAACATAGTGTTGGAAGTTCTGGTCAGGGCAATCAGGCAGGAGAAAGAAATAAAGGGTATTCAATTAGGAAAAGAGGAAGCCAAATTGTCCCTGTTTGCAGATGACATGATTGTATATTTAGAAAACCCCATCATCTCAGCCCAAAATCTCCTTAAGCTGATAAGCAACTTCAGCAAAGTCTCAGGATACAAAATCAATGTGCAAAAATCACAAGCATTCCTATACACCAATAACAGACAAACAGATCCAAATCATGAGTGAACTCCCATTCACAATTGCTTCAAAGAGAATAAAATACCTAGGAATCCAACTTACAAGGGATGTGAAGGACCTCTTCAAGGAGAACTACAAACCACTGCTCAGTGAAATAAAAGAGGACACAAACAAATGGAAGAACATTCCATGCTCATGGATAGGAAGAATCAATATCATGAAAATGGCCATACTGCCCAAGGTAATTTATAGATTTAATGCCATTTCCATCAAGCTACCAATGACTTTCTTCACAGAATTGGAAAAAAAACTACTTTAAAGTTCACATGGAACCAAAAAAGAGCCCG
>chr10:73177744-73177739
TATTTTTATCTGTGTACACATATATTTATTTGTACACATATATATTTGTACA
>chr10:76336120-76336128
CATGTCCTTCAGTAAATGGTGATTTAAATGAGTAAATGAGCATGTCCTTCAGTAA
>chr10:78769260-78769265
CATTTCATATTGCTTCCGTGGAGTGTGGCGAGTCAGCTAAATACTTTGACGCCGGTGGGGATAGCGACGATTATGGTAGCGGAGGTGAAATATGCTCGTGTGTCTAATCTGT
>chr10:80670933-80670932
AAGCCCTTTGGTTAAGGACTAGGCAACACTGCCTCTCTGGGGCACTGGGGACTGAGGAAGGAATGAGAGGCCCTTGGAGAAGACAGA
>chr10:80764575-80764618
AGGGCTGTGTGTGTGTGTGTGTGTGTGTGGATGGGGACCTCACATCTGAGGAGACCATGAGCAACGACAGACACACTGCTTCTGAGGTCACTTCGTCAACCAGGGGCTCAACACTGTGACTGGAAGTTATCACAGGTGTTATTTGTTCCTTTTCTGAGTGTTTGTTCTATCCACATTTAATGGTAAGTTTGATGAATGTGTAGTAAATATTTTGGAAGACTTTATTTTAGTTAACAAATGAAAATAACACAAAAGCAGTACGCATCATTCAAATCCAAACAAAAACTTATTGCAACCAATGCTTTAAGAAAATAAGTTGAGAAATTCTGAAACTAAGCTTCTATTTTTGAAGTGCAAGGTGGGGGAGAGTGAGGAATGCAGGCCCTCCTCCCTGCTTCATTTCCCCAGGCCCCTCCAGACCTCCTGCTACCTACAAGGAAGTATAGAGGAGGCCTCTCCTCCTTACTGGGCAGTGTAGGTCGCCACCAAGGGCAGAGGCTACAGGTTCCATGACTGGTGCCCAGTGTCACACTTGTTCACCATCTCATACCACCCTAGACTCTCACCGTGGGAGATTTAGGCACAGAGTCCTTGTTGAGCCACCCAAAGCCACCACTTTGCCCTGGCACAGCTGACATTACCAGGTTTGCCAAACACATGAAAGCTTTCTATGCCGGTCATGAGTATATGAGCCTAATGACTGCCCTGAATGCAATTCATATCCATTTTACAGCTTTACTATGTGGCCTATCCTTTGAAGAAGTGACATAGTGTCATCTCCATCCTACAAATACATAAACTGAGACTAGGACAAAAAGACAATTGATCCCATATTTTGGCCTCTATTAGACCACTACTTAGATTTCCAGTCAAAGCTAATTAATTGGTTGATTATAAAACAATATAGGCATTACTATGTTAGGGTTTATTTAAGGAAAAATCCAGACAATGGCATATGTGTATGTGCATTATTTCATTTCTTCTGATGTTTAGGATATTTGCAAAATGAAAAAGTGTCAACTTTGATGTTCTTATGCCAGTCATAATGCATTATCCCTTCTGAATAAGTAGTTCTATTTCAAGAGAAACTGGACATATTGTATTGTGATTCCTTCAAGGGATGGTGCAGCAAGGCATGACAAGTTACTATAACACTGTGACATTCAGACTTCAGAGATAAATTTTACAAAACCAGAAGAGAGAATGCCAACAGTCTTCCTTCAGTCTTTTTCCTCCTACTCCTGTCAAAATATCACAAAACTCAATAGGACAAGAAAGAGAAAACTGGCCCATATCAACCTTTACCTGTCTTTTTAAAATCTTTACTTTTTCTGTGTGAAAAAGGAATGTAATTTAAAACTTTCCTTCATATGAATTAACCTGTAACTTGGTAGTTGCAGAAATTATAACCGTCCCTAAACCATACAGCCAAGAGACCCCTTCTCAATCCCTACACTCTGTTGCCTCCAAAAATCTTAGGAAAAAACCTAGGAAGTTAACTGAGAGTGAAGAATTCATCAGCTTCCTTTCTTTCATTTGTTTTGGGTTTTTTTGTTTTTATTTTTGTTTTTGTTTTTGTTTTGAGACAGAGTCTCGTTCTGTCGCCCAGGCTGGAGTGCAGTGGCACAATCTCGGCGCACTGCAAGCTCTGCCTCCCGGGTTCACGCCATTCTCCTGCCTCAGCCTCGTGAGTAGCTGGGACTACAGGCACCAGCCACCACGCCCGGCTTTTTTTTTTT
>chr10:83219155-83219153
AGCAACTGAGGGGATTCTTAGGCATTACAGGATTCTGCAGATTATGGATACCTGGGTATGGTGAAATAGCTTGTCCCTTAAATCACCTAATAAAGGAGACTCAGGAAGCTAAAACTTACTCTCTAATTTGGGAACCTGAGGCTAGAAAGGCCTTTGACCAACTAAAAGAAGCCTTGCTTAAGGCACCAACCCTTAGTCTTTCCATAGGGAAGACGTTTAACCTTTATGTGTCAGAAAGGAGGGGAATGGCCCTGGGAGTTCTAGCCCAGGCCCAGGGTCCAGCCCAGCAGCCCATAGGCTACCTAAGAAAGGAACTTGATTTGGTAGCCAAAGAATGACCAGCCTGTCCCTGGGCAGTTGCAACAGTAGCCTTGTTGGTACCAGAGGCTACTAAGTTAACCATGGGGACTAACTTAACCATTTACACTCTGCATAATGTGGCAGGACCGCTGTCTTCTATGGGGAGTCTCTGGCTAATGGAAAACCATCTCCTCAGGTATCAAGCTCTGCTATTAGAGCGACCTACAGTCTAACTAAGTATGTGTCCTTCCCTAAATCCAGCCACCTTCCTCCGAGAGGAGGCTGGGGAGTTTGTACATGTCTGCAAACAGATAGTAGTACAAACCTATGTGGCCAGAGAGGACCGCAGGGAAACCCCCTTAGAGAATCCACACTGGATTCTCCTTACAGACAGAAGTTCTTTTGTAGAAAAGGGATCCATAAATCAGGGTATGCAATAGTTACTCTTAATATTGTTGGGAGTGCATCTCTCTCCTCAGGCACAAGTGCTCAAGTAGCCGAACTAATTGCCCTCACAAGGGCATTTGAATTAAGCAAAGGGAAAGCAGTTAACATTTATACTGATTCTAAGTACACTTTCCTAGTCCTCTATGCCCATCCCATTATCTGGAAAAAAAGAGGAACTTCATCACAGATAATGGGTCTACCATCAAATACCATCAGGAAACTGACAGACTATTATCCTCAGTTTTCATCCCATGGGAAGTGGCAGTAATTCATTGTAAAGGCCACCAAAAGGGGATGGATGAAATAGCTGAAGGAAACAGGTTGGCAGACCAAGCAGTTAAGTCAGCAGTGAAAGGACCCCAGGTTTCTGATCCATTTGAAGCCCCACTGATCTGAGAGGGCCCCATAAGAGAAATAAACCTCAATATTCTCCTGCGGAAATAGAATGGGCCACCTCTCAAGGATATATCTTTTAGTCCTCAGGATAGCTACCATCAGAGGACAGCAAGTTTCATCTACCAGCTGCCAACCAATGGAAAGTTCTTAAAAGTCTTCACCAGGCCTTCCACCTAGATAAGGATAAAACCTATCAATAGGCCCAGAGATTTCTCAAGTAAAAACCTGATACAAATGGTTAAGCAGGTCGTTAATGCTTGTGAGATCTGCCTTAAAAATAATCTGCTCAACCAATGGCTTATTTCCCCAGGAATCCAAAGGACAGGAGGCTACCCAGGGAAAGATTGGCAAGTGGATTTTATGCCAAAGTCAAGGGGCATCCAGTACTTCCTAGTATGGATAGAAACCTTCACTAACTGGGTAGAAACATTTCCATGTTGAACAGAGAAAGCTTCTGAGGTGATAAAAATACTAGTTGATGAGATAATTCCTTGCTTTGGAGTCCCTAAGTACCTCCAGAGCAATAATGACCCCTCATTCAAGGCAGCTGTCACCCAGGGGGCCTCAAAGGCACTAGGCATATAGTACCATCTTCATTGTGCCTAGAGACCACAATCCTTAGCAAAGGTAGAAAAGACAAATAATATTATTAAAAGGCACCTCAGGAAACTGTCTCAGGAGACTCATCTGCCCTGGTCCACCCTTCTCTCCATAGCCTTGCTATGTATCAGAAGCACTCCTTCAAGGCTGGATTTGAGTCTCTTTGAAACAATGTATGGATGGCCTTTTCTCACCAGTGATTTCTTGCTAGACCAAGAAGCCTCTGATTTGATTAAATATGTAACTTATTTGGGCCATTTTCAATAGGAACTGAAACAACTTTCCGAGGCCCAATCCCATGAACTAGGACCACTGCTCTTCAACCCCAGGGGAAGTACCAGTAAAGGTACTTCCTCCCCTTTCTATCTCTATAAGTCTGGATTGGGAGGGACCTTATACTGTAGTTCTTTCTATTCCTATGGCAGAGAAGGTTGCTGGAATAGATTCTTGGATTCATTATAACTGAGTAAAGGCCTGGGAATTTGGCAGAGTTACCTCTGTCAACCCAAAAGAGCATCCAAAGTGCTGCTGTGAAGAGATTGGGGACCTCAAGCTAAAAATCACAAAAGATAAGTGTTAATAATTAACCTTCCATGGATATCCTCTTTATAGTCTTACCTATGCTTGCTGTTTTATCTTCATTCTGTCCTACACCACAGGGTATAATATTGTTTTCAGAATGATTAATATATTTCACTTGTTTCTGTAATCTTTGGCACTATAGTCTTTCCTTTTAACCCCCCCTTTTTTTTGGTATAGTACACATATTTGATCTGTGCATACCTAATCTTGTAAAACTTGTTTTTTCTTGTCTAGAGGCCAACACACTCTAAAAGTTCAGGCAACTGGGGCCTTGGAAAATGGTTCCATTTTGCTGGGAACTCTTAGGTAGACCTTTGGGAGAAATCTGACTGCTGTCCTCACCAAAACAATGCCTCTGTCAGCAGGAAGTAGCTAAGATTGGTCATTGTCCGCATTCTAGCAGCAGTGAGATGTGCCTCCTCAGGGTGGGGAAATGATAGGGACAGGAGGCAGAGAAATTCTAGGCAGGAAAGGGCAGGTCCTTGGTGAAGCCCCACCCTCAAACCAAAAACCCTGAGACGGCAGCCCAATGTGAGAGCTTATAATCCTGTTTTCCTGCTTGAGTGTTACTGGCCCACTCCCACCCCTCCCAATCTATGCCTGTAAAGACACCAGACTCAGCCAGCAGAGAGGAGAAGCAGCTGGATATTGGAGACTATAGCTGGAAGTCAGAGAGAAGCGGCTTAACTTCAGAGGGACAGCTTGACAGCACAACTTCAGAGAAGAATCTGGCTGGAGATGGCCAGACTTCAGGGGAAGATTACCTTCCCACCCTGTCCCCTATTTAGCTCCTCTTCCTGCTGAAAGCCCCTTTCTTTGGAAATAAAATCCCCCACATTTATCATCCTTCAATTTATTCATGCAACCTCATTTCTCCCAGATGCCAGAAAAGAGTTTGGGACACAGATACAAAAGGCTGTCACACTGACCCTTTGCCCTTGCTGGCAGAGGGCAGCTGCTCATGTGAAAAGGCAGAGGGCCCACTGACCTGTTAGTACTTAAGCCATCCACAGATGGCAGAGCTAAATGAGCACTGTAACACTCCCTCTGGGGCTTCAGAGGTCGGGGGCACCCCACCCAGAGGCTGCTGCAGGGCCTACATGGAGTTTGCTCTTGCTAGCACCCAAAAGCACTCGCTCTGACCCCTGCACGCACCCACTCACCTGTGCGCTCCGTCCTGTGAAGGGTGGAGTGCAGTGCATCCGAGTGAGTGGAGTCTGCTCCTGCTGGCACCAAAGTGTCTGGCTGGTTCCAGCATTCATGTACTCCAGTTTCCGCCTCGTTTGCTCACACACTCCCTCCGGCAAAAAGCTGAAAGCTGTGGGCTGGGTAAATGAGGCACCCCCTTGCGAGTCCTGCGAAGGAGTCATGGAAATATCCTGCTTCACTATGATGAAGGATTCTAAGAATCCAACACATTTTAGAAATGTGTATTCTATAACATAACGGTGGAATAAAGCTGCAGAAAGACAGAGAGTGCATGTTAGAAACTCTCCTTGGTGTTTTCTTTTGGTTTCTTTTTGAGCTTCATAAAAACTCTGTGTGGCAACAAAGGTGGTGCTTCAGTGGTGGTCTCTGAGCACAACGTCTTCTTTGTTTATTTCTCTACATCTGAGTGTCTTGCAGTTAAGTTTCAGCTATGCCTTTTACCTTGTGACCTTGTGACTTCAATTCAATGTTCTCAAATTAAAGGGATAATACCTTTCTCAAGTCGGTTTTGAAATCAAAAGGAAATTGAAACTTTCAACTTGCTATGTAACAAGTGTCCATTATTATTACTTACAGTATTCTTATCTAGATAGATAAAGGAACTAAGGTCCAAAGAAGATGAGAGACCCACCTGTTTTCTTACTTACCAGCATCACTTGCCTTGGAAAAGTGACTTTGTTTGTTTTGACTCTGAAATGTGAAATAATCCTGCCTAACCCATAGCAGTGGATGAATTACATCACTGGAGTTGCGTGCAATGGATAGGAACTGCCTGGCCACATAACAATTGTTCAATTCACCTTAGCAGTTATTGCCAGGCAAGGGCATCTTAGCATCAGATTCTGATTCCAAATCTGGTTCTCTTCTGCTAACCTCTTACCTCACTTTGGAAGTGAATGGGAATAGGTAACATATTAATTTGTGAAGTGTCCTACACTGGTAAACATTGAAGGTAGGTTAGTGGCATCTTTGCTGTTATCACATTTGTTTGGACCCTACTCTATGCATATACATTTTTTTATCTTGTAGAATTCATTTTAGAATCAAAATTTTTTATTTAAATAAGACACTTTCATAAGAATAAAGCACTTTAAAGGCAGCTTTTGTCCTCTTCAGAACCTTTGACAGTCTCTGGTTTAGTTGGCTCTAAGTATCACTTCTGCTGCTACGGAGATGTCTTCACATCTCCTAGCAGGATTTCTCAGCAAATATCCTAACAGTTATTCTCCAGTGGTTTTAATACCTTAACTAACAGATAGGAGTCAAGTTAAAGTAATCCAGTATCAGAAGAAGAAAAAAAAATTTTGCCTGTACCTGGCAAATTGTGAGAAGCATAACTGTTAATGAGTCCTAATATTTATTATGGTTTTGCCTCTTATCAAAGTTCCCTAAACATTCAATGAGTTCTTGTTATCCATATGTAAATTTTACTTTAAAAAATCCCACAATTAGGGGTCACTTAAGGTTCCAAGTTTTCCCTCTCACACACATTTTGCTGGTCATCTAGATATTAAGTACAAACCAAAC
>chr10:85042018-85042021
GAATTTAAGAGGAATTTCTTTTTTCTTTAATCAAATTTCAGGGCTCATTCCAGTTGCCACACTGTGTCTCAAACATGAAAGTATGAAAATTCAACATTAATGAACCTACAATCACAACTTCACCAGAAGTCTCTCTAGTTCAAGGACAAGAAGGTAGAATCCTCAAGGACAAGAAGGATTAATCAGAATGA
>chr10:85112542-85112541
AGGAGCAGCTTCCAAGCCAAGTAAGACAGACAAGTGCACAACTCATATTTCTAAATATAAATGCTTGGGAGGTCCAATATGGCCAGAGACTGGCAGTGAAATTCCTCTTTCAGTGAACTTGGGTCTTGTATGTAATTGATGGAATGGTTCTTTTCTTTTTTCTTTGTACTTCCTCCTAGAAAATGACAGCCAAAATCTCCACTTGGCATTAGAGGGGCAAGGAAGAC
>chr10:86469249-86469246
TAAATCATTAATAAAATGTCTCAAAATCACTCAGATCAGGTAGTTAAATCAGCACACTCTACT
>chr10:86504441-86504408
CCCTGCACCCGACCTCCTATTTCAATTTTTTAATGTGTGTAAATGTTGAGAAGCCATAAATTAACAAAATAAAGGTAAGAATGGTAAGAGTTTTGCTATAGCAGTTTCTATTATTTGAATTCTTACATGCCACAAAGCACGTGGTAATCATAGAAATTCATTGTAATAATGAGTCAGTTTGTTAGATCTTTTCAATTCTGTGAAATGCAATTAATTTAGGAAACCACCTGACATGCAAGGATTTGTTACCCACACATGAAAGTTTTACTTAATTACGAAGTACAGAAACCAACAATCTATCACATTATTTCTTTATAGGTCATGTCAAGAGTTGGAAAAATGTACCATATGAGATTAGGGATAGGTGAGCGATATGCTGTTATTAGTGTTTGTAATATGGGAGAAGAGTGATTGGTTAATCCCAGATGGGTTGGAAAATCAGTTTTTGGAACAGTTTACACCTGGAGGTTGGGGATTTAGAAGTGAATTTCCTTAAAATGCAATTGTACCTATATTTGAAAAGCCTTTGTTTACCTCTGGGGGTATGTGTCTCTAGTTTGAATAATTAATTGCCACCTGGAAGGGAGGCCCAAGGCTCGTTGGTTGAGGAGTGGCTGGGGTGTGTGGTGTGTTTCCTATTCTGCAAGGGTAGGACAGAGATGGGCAGCTTCAGCAGGAGGCCAGGGAGCAAACAAGCTCCTTGATGTGCAGATAAGCTGTGGCAGTTGGCAGTGAGGCTCTCCACAGGCTGTGTTGGTGGGAGTTAAGGGAAGGTTGCGATAACCTGAACTGTTCTGTGTGGTGGGCCAAGCTGAATAGTACTTTTGAAATTGTTTTTAGGTTAGTGTTTTATCTTTAAAATTGCATGTCAATTTTGTATTTTATAGGTATGCCTTATAAAATATAAAATGTTTTGGATTACCAATTGTAACGCTTAACCGGTTTTTTTTCCCCCCAAGACGGAGTCTCACTCTGTTGACCAGGCTGGAGTGCGGTGGCGGCTCTTGGCTCACCGCAACCTCTGCCTCCTGGGACGAAGTGATTCTCCTGCCTCAGCCTCCCGAGTAGCTGGGATTACATGCATGCAGCACCACTCATGGCAATTTTTTGTATTTTTAGTAGACACGGGGTTTCACCATGTTGGCCAGGCTGGTCTCAAACTACTGACCTCAAGTGATCTGCCCGCCTCGGCCTCCCAGAGTGCTGCGATTACAGGCATGAGCCACAGTACCTGGCCTTAACTGTTTTAAAAAATAATTTTTACCTTTCAAATCTTTGAGTAAAGATTTGCTCACTTAGGAAGATGTGCTGTGTTTTTCCTGTGGCCTTTCAGGTGCCTCTGGTGATCAGCCACATGACCTTATTAACAGTGAAAAGTGAGTTCTCTTCCACTGAAACCAATGCTGTTAACAGTTTGTTACAGTCTTTAATGGGCACAGCATGTATGTCTATATTTGTATTCTTAAAAACACAAATGGGAGCATATATGCATATATATATATTTAGTGTATTATGCCTTTAAGAACACTTAATCTTTAAGATATTATTATAAGGCAGATCTATAAATATTAAGAAGATTATAATTATTAAAGTTATAATCTTTTCATTATAATCTGATATGATTATTATAGATTTATTTATAGATTTTTTTATAATCTTATATTTATAGATCTGCCTTGGTTTTTTTAAAGCAGTTTCATAGTTTTCCATTGCATGGATGTACTATAATAATGGTCTCTTATGGATATTTTGGCTGTTTCTAGTCTTTTGCTATTACACATAAATGTTATATTGAATGTCTTTTTATGTATGTCTTTGACCATCATGTCACATGTCTGAATATAAGGGTAGGAGATGTTTCTTAAGTGGCATTGAAAGGGCTTATACATTTATCTATTTATTTTATTTATTTATTTGTTTATTTTTTAGATGGAGTCTCGCTCTGTTGCCCAGGCTGGAGTGCACTGGCATGATCTTGGCTCACTGCAACCTCTGCCTCCCAGGTTCAAGCAATTCTCATGCCTTAGGGATTACGGGCATGAGCCACCACGCCCAGCCCCTGCCCTACTTTTATTTTTAAAACCGTTTATGGCTGGGCTCAGTTTCTCATGCCTGTAATCCTAGCACTTTGGGAGGCCGAGGTGAGTGGATTGCCTGAGGTCAGGAGTTCGAGACCAGCCTGGCCCACATGGTGAAACCCCATCTCTACTAAAAATACAAAAATTAGCTGGGCGTGGTAGAGGGTGCCTGTAATACCAGCTACTCAGGAGACTGAGGCAGCTTGAACCAGGGAGGCAGAGGTTGCAGTGAGCAGAGGTTGCGCCACTGCCCTCCAGCCTGGGAGACAGAGTGAGACTCCGTTGCAAAAAAAAAAAAAAAAAAAAAAGCCCAAAAAACACACAAAAATACCTTTTATTTGCACATGGTTCAATATGGTGTTGGTTAAAAGCTTCCCTCCTAGTACATTTCCTTAGCCACCTCAGTTTTCTCTGGAATGACCATTCATTGTTATTTGTTTGAACCTTTCTGGTATGTTCTGTGCACATACAGGCAGTTCCACATATCTGTATGTACATGTGTGCCTGTGTATTTTAATCCACAAAATTAAAATCCACAAAATGATAATTTGCTGCTGTTTTGTACCTTACTCTTTCTCATGTAATATCTTGGGGATAATTCCGTATCAGTTTTCTTTTTGGCCCTCTCCCTACCCTTTGAAAAAATACTGTTGCATGTTGTCAAATTCTGTATGTGCTATAAATTACTTAAGCAATTCCTTATTAATGTCAGACTTTAAAGTTGCTTCCAATTTTTTTTAATAAGTTGCCTTATTTTTCAGAGAGTAAATACCACTTAATAGAGATGTAATCAACAACTAGTAATTTAAGCCCACTGTCCTTTATCTGTGGAATGAGTTAGAGATTCACATTTCCTTTTCTGAAACCGTTGGGGCCAGATGTGTCTTAGAATTTAGAATTATTTTGGATTTTGGAAAGTTTACATTAACGCCCCTATCAGGATCTGAGGTGGTGTTCTCTAATCAAAGATAGTGTTTTTTCAGAAAAGAAAATACCTTCCCTAAGTAGGGTAAATACTATAAATAGCCTCCCTTTGGTTGGGGTTTTGCTTCCAAGTGTGTTATGAGAAAACTTTTTACTTTTTAGAGCTTTTTGGATGTTGGAATTGTGGGTAAGGGATTATGAACTTGGCAGTAGTACTTACCTGATGGTGGCTTTTTTTTTTTTTCGAGACAGAGTCTTGCTCTGTTGTCTAGGCTGGAGTGCAGTGGCGCAATCTCAGCTCACTGCAAGCTCCGCCTCCCAGGTTCACGCCATTCTGCCTCAGCCTCCTAAGTAGCTGGGACTACAGGCGCCTGCCACCACGTCCGGCTAATTTTTAGTAGAGACAGGGTTTCACCATGTTAGCCAGGATGGTCTCGATCTCCTGATCTCCTGATCTCCTGATCCACCTGCCTCGG
>chr10:90273335-90273329
ATAGGAGTAGTGGTTCAGTCATTCACTTGGACATTTTTTTATGCCACCATTTAATATTTGAGTATGTACTACAGACAAGAATCATGCTAACAAGTATTGATAGCATGACAAGAAGCATTAGACCTTGCCTTCTCTGAGGTTATTGTCAAACACAAAAAATATTAGAGAGAATTCTTGTTTTAGTTTGGAGTTTTGGACATTAGTAATGGCTGTTCCTCTCCATAGCTGTGTGTATTTGGACTGGTCACTTTGTCATTCTGTGCCGCAGTTTCCTCACCTGTCAAACAGAGGGCCCGGGTGTGATCTAGAATAGCCTTCCTCAAAGTGTGGTTCAGTGCCTATGTACTGTTCAGAC
>chr10:91558865-91558869
AGGCTTTTTCCTCTGACCAATCCCTCTCAAGCTGGTGGGCCAGCTTCCCTA
>chr10:96804124-96803956
TGTATTTTCAGTAGAGAAAAAAAAAAAAAAAAAAAGAAAAAAAAGTCACCTTTGAATCCACTTCTGATCTATTGATATATGAGGCATTTCAAATGTCTATCTTGTATACTAGTTAAGTAAACATGAGAAATTTTGTAATTACAAATTGGTTTTCAAGTTTTTTTTTGTTTGT
>chr10:97257127-97256842
AAAAAAAGAAAATGTGAAGTTGGGAATGACCTTCACATCTCATTTATGATTCACACAAAGCAGATCTTATAAATTTATAGTAGCATAACTATTTTTCAACAGTAATTATGTTGCAAAATTTGATCTTTGCATATTTTGAATGCAACAGATGTGATTTCAATGCTACACATATTTTTGAAAATGTGAAGTTGAGGC
>chr10:101288328-101288331
GATGAGAGGCCACAGCAGGCCCATTCTGTAGCCTGGGAGATTGAGGGCCAAAGGATCCCAGAACTAAGCCTACCTGTTTAACTAGACTCCAGTAACAACCCAGAGAGATCCATACAGACAGCTTAGCAAAATGGTTAAGTTGTAGGTTCTGCAAACAGAGTCCTGAGTTTGAAGCCCGGTTCTGTTACTTATTTTTTTTCTTTTTTCTTTTTTTTTTTTGAGACGGAGTCTCGCTCTGTTGCCCAGGCTGGAGTGCAATGGTGCGATCTCTGCTCACTGCAACCTCTGCTTCCCAGGTTCAAGTGATTCTCCTGCCTCAGCTTCCCAAGTGGCTGGGACTACAGGCATACGCCACCACGCCTGGCTAATTTTTTTTTGTATTTTTAGTGGAGACGGGGGTTTCACCATATTGGCCAGGCTGGTCTCGAACTTCTGACCTCAGGTGATCTGCCCGCTTCGGCCTCCCAAAGTGCTGGGATTACAGGCATGAGCCACCGCGCCCGGCCTGACTCTGTCACTTCTTAGCTGGTATGAACTTGGGTATGTTGTGTAACTTGTGTGGCCCATTTCCTCATCCGAAAATTGGGAACAACAATAATACCTACCTTGTGCGGTTGTTAAAAGGATCAAATAAGGTGGTGTCCTTTATAAAGTGTTCAGCACAGATCACCAAGTAAATGATCAACCAATGCTCCAACAATTTGCCAAAGTAAGA
>chr10:101728208-101728698
AGGTGAGTTTAAGCATCCTTTCAATGACTCTTTGCCGGATTCTGTTCTAGGTTCTGGGAATACAGCAGTCAGTAAGACAGACCCTCTGTCCTCCATAAACACAGAGAATGGTGACTTCAGACAGCGGTAAATGCTATGGTGAAACAGAAAATTTGGCAGAGGAATAGAGAATAATGGAGGCAGGGAAGATTCTAGACAGGAAGGCAGGGCTCTCTAAGGGGGTGAAAACCAGATCTGAACAAACTACCTGTCACCCTCTGACAATGTGACCTTGGATACATCACCTAATCTTTCAAGACTCTCCTTTCACCTCATCTCACAGGACTCACCTGAGAATTAAATGAGATAAGAAATGGAAGCCCTCCTAATACAGGTTAGCGTGAATAATGTTAAACAGTGAATATTTAATAAATGCTAAATAATCGAGTGCTTTAATCAAGAACGAAAGTCAGAAGTTTTTTTTAACAGTCCGGGTGCAGTGGCTCATGCTTGTAATCCCAGCACTTTGGGAGACCAAGGCAGGTGGATCACTTGAGGTCAGGAGCTTGAGACCAGTCTGGCCAACATGGTGAAAACCCATCTCTACCAAAAATACAAAAAAGTTAGTGGGGTGTGGTGGTGCATACCTGTAATCCCAGACACTCAGGAGGCTGTGGTGGGAGGATTGCTTGAATCTGGGAGGTAGAGGTTGCAATGAACCGGGATGGTGCCTCTGCAACCTCTGCCTCCCGGGTTCAAGCGATTCTCCTGCCTCAGCCTCCTAAGTAGCTGGGATTACAGGCACATGCCACCACACCCAACTAATTTTTGTATTTTTAGTAGAGACGCTTTCACCATGTTGGCCAGGATGGTCTTGAACTCCTGACCTCAAGTGATCCACCTGCCTCAGCCTCCCAAAGTGTTGGGATTACAGACGAGAGCCACTGCGTCCCGCCAAAAGTTTTTTTTAATTAAAAAAATAATAATAGAGTGCTACTAATCTATCATTTAAGATATTAGGAATATGTTTAGAAAGATGTAGAATGGGCTGGGAG
>chr10:101728733-101728698
CTCCCAGCCCATTCTACATCTTTCTAAACATATTCCTAATATCTTAAATGATAGATTAGTAGCACTCTATTATTATTTTTTTAATTAAAAAAAACTTTTGGCGGGACGCAGTGGCTCTCGTCTGTAATCCCAACACTTTGGGAGGCTGAGGCAGGTGGATCACTTGAGGTCAGGAGTTCAAGACCATCCTGGCCAACATGGTGAAAGCGTCTCTACTAAAAATACAAAAATTAGTTGGGTGTGGTGGCATGTGCCTGTAATCCCAGCTACTTAGGAGGCTGAGGCAGGAGAATCGCTTGAACCCGGGAGGCAGAGGTTGCAGAGGCACCATCCCGGTTCATTGCAACCTCTACCTCCCAGATTCAAGCAATCCTCCCACCACAGCCTCCTGAGTGTCTGGGATTACAGGTATGCACCACCACACCCCACTAACTTTTTTGTATTTTTGGTAGAGATGGGTTTTCACCATGTTGGCCAGACTGGTCTCAAGCTCCTGACCTCAAGTGATCCACCTGCCTTGGTCT
>chr10:101855081-101855065
AGGTATGATTTTCCATATCACTGTCCTCAGATGCAAGGAATAACTCCAGGCCCTCCTGGCTACCATGTAACCAGCTGATTCATTTTATTTGAATACATCAGACACTTTTTCTTTTTTCCCCTCCCTCACATCAGATACTTCCATTTTCTATTTCCGTTTTTTCTATTTGTTTCCATCTCAATAGCCTTCATCCATTGGGCACCTCCTATTTGCTAGGCCCTATCATTTTTTTAAATATTTATTTTGTATACTATCTCTAATCTTCATAATGTTATGAGAAGATAGTATTAGGACTATTTCACCATTAAGGAAACTGAAACCCAGGTCAAAGTCATGTAACTAGTAAATGATGGTTCAAAATTTGAACCTAGGTTTCTGATTTCATAGCCTCTTTATTCCCCACTACCATCCTGTTAGGTTCCTGGTTTACTTCCTATTCTGTAAGAAGTCTCTGTAAGCTTCTCTGTTAGTATCTTGTGGTCTCAGCCTCATCTGGCAGCCTGGCCCCTAGGAAAGACCATACATGTTGCCCTGGTTGGGAGAGGGCTGGTGGCAGCCTCACATGTTTTCCCCAAACAGGTTAAACTGTAGATGTCAGCTTAAATTGAGAAGAAAGTAATGAACACAAGTTTGCTGTCAGGTCACATCCTATTATTTAGGTGTCCTCTCACTGTTATTCTGCTGGGAATTCAGGTCAACAGAGATTCGAAACGGAGTAATTTTTCAGGCACAAGGCAAAGCCCTCTGGCATTGAGACTGAATAGCCATTGCCAGGAACTTTTCCATGTTGGTGATTCTTGTTTTGCCGCTGCTACCTTCAGGGTAGAATTTATTTTGTGTTTCAAAGGCCTTGCTGAAATAAACGGAGCACAGGGTACTGAATAGTCTGTGAGGAATGCATATTATGTGTGCTAGGGTGTGTATGTGTCTGAAACCTTGTCAGCAATTTTGAACTAACCTTGTTCACTGGGATCTCATCTACTTCCTGTCTTGAAGACATCCTGATCCTGATGTGGCCAACAGCCTCACAACCTGCATCATGCAAAGCCAGGCCTCTTTGCTTAGTTTTTCTTTAGTATAACCTGTGTCACTTTGCACTACCAAAGTTATACTGGCCATTCTCTGAGTTCTGGCTGATGCCTTGCTAGTTACACTGAGAGTGGTGAGGTCATTGTGGGAAGCTTGCTTTCACATTGCATAGACAATGTTAACCTGGTGCAGTGGCTCACGCCTGTTATCCCAGCACTTTGGAAGGCTGAGGCGGGCGGATCATGAGGTCAGGAGTTTGAGACTAGCCTGGCCAACATGGTGAAACCCCATCCCTACTAAAAATAACAAAAAAAAATTAGCCAGCATGGTGGTGTGCACCTATAATCCCAGCTACTCAGGATGCTGAGGCGGGATAGTTGCTTGAACCTGGGAGGTGGAGGTTGCAGTCAGCCGAGATCGCGCCGTTCCAGTCCAGCCTGGGCGACAGAGTGAGACTCCATCTCA
>chr10:107364402-107364398
AACTGACATGGTGCACCCAGCAGTGCACCATGTCAGTTTGCCATTGTCCGG
>chr10:109202936-109202937
ATGACTTAAAGTTTATTCTAGCTCTAAATTTCTAACTGAAACACTTCTTGTGTTAGAAATTGATCATCTTGTTTATGTTGTCTTTTATACTTAATACACCTTGATACCCCAGTATATGCTCATATAGCATATTATTATAAAATTATATAATTTATATATAATATATACTTATATGTATTTATATAATTTATATATAATAGTATCATATTTATATAGTATATTATAAAATTACATAATTTATATATTATATATTTTAATAATATGTATTTATAAAATTTATAAATAATAGTATCATATTTTATAAAATTTATACAGATCTCTCCCATTTTGGGCAATTTTGTTTGTCAGTACCATTAATATTTTCAAGACAGGCAATCTGTAGGTTCTCTCAATGTATCTTCTACTGGTAGAGAAGTGCTTGGAAATTTTGGTAGAGAAAGTATCAGAACATGTTTAGAGAGGCTATTTAAGAAATGGTTGCAGAGGGCTTTACCTCTTAGTTGACAAGTATTTATGTGATTAAAGGAGAAACTAAAATTAGTACACAGATGTGGAAGACTTGTAAAGAGAATGATTGAAAATTGTGCTTTACCTGCAAACAAAATATTGAGTAGACAGAATTAATCAAAAGAGAAATGTATCAACTGAGAAAAAAGTATCAAAGTTGGTAACTAACAATGAATCACATTGTATTAGTAAATTTAGAGAATAAATGTATGAACTATATAAAAACTGTATAAAAAATGAAAAAATGAGGAGACTTCATAATTAATACTTTTTGGTACCATAAGAGTGGTATAGGCTGGGTGTGGTGGCTCATGCCTGTAATCCCAGCACTTTGGGAGGCCGAGCGGGTGTGGATCACCTGAGGTCAGGAGTTGGAGACCAGCCTGCCCAACATTGTGAAACCCCATCTCTACCAAAAATACAAAAATTATACGGGCGTGGTGGCACGCACTTGTAATCCCAGCTATTCGGGAGGTTGAGTCAGGAGAATCGCTTGAACACAGAAGGCAGAGGTTGCAGTGAGCCAAGCTGGCACTATTGCACTCCAGCCTGGGCAACAAGAGCAAATCTCCTTCATTTGGGGTGGGGGGGGGGGAGAAGGGGGGAGGGGGTAATAAAAAATAATAGCTCATTTGTAGCCCAATCAAGCAACCTGAGAACCAGTTCATAGTGAGCTGTATGTCCTCTCACTTTCTGTTAGTCTCAGTGACCCCATCTCACCCCATGCAAATATGCAAAGCAGAGTCTGAGCATCATAAACATTAGCTGCACTAGTACAACTCAGTTTAGCTAGCTCTGCATTGGAAGGAGGTCTGGAAAAAATTAGGAAGAGTTGGAAGGGTTTATAATCAACAAAATGGACAAATCTTCACCTAGACAGACCAAAAATAAAGAGAAGATACAAATACTAAAATCAGTAATGAAAGAGGAAGTGTCATCTCCTATCTGACAAAAAATAAAAGGAATGTAGGAAAACTCTATGAAAAATCCTACACCAAAGATTATACTACTTAGATAAGAGAATTATCTAAGCTGACACAAATTATTAAAACTGACACAAGAAAAAGAACATTCGAGTTGACCTATAACAAGTAAGAAAATTGAATTACTAATTACAAGTCTTTCTACAAAGCAAAGTTCAGGCATACAAAGATTTCCTGATTAAATCCTATCAAATATTTAAAGAAAAAATAAGACTAATGCTTTAATCTCTCTCAGAAAACAGAATGAGACAACACATCCAAATTTATTCCCTAACCAGTACTACTCTAATAACAAAGCCAAACAAAGTCATTATAGGAATCAAAAATCATAAAATGACATCTCTCTTGAACATAGATGCAAAAAATCTCAAGCCAAATATTAAATCAAGCCTAGAAAGATTTTTTTTTAAAAGACAAATGGATTTTGGTCATATAGAATTTATACCAAGAATGCAAGAGTTGGCTTAACATTTGGATATCAATGAATTTAGTAAACGTTAATTCTATTACTAGAATGAAGAAGGAAGAACTAATGATTATCTCAATAGATACAGAGTAAGCATTTGACAAAATTCAAAATACATTTATGATAAAAAAGTCTCAGCAAACTAGATATAGAATGGAACTGCAACTTGATAAAGGGTATATATTGAAAACTTATGGCTAATATCATACTTAATAATATTAGACTCAATGTTTTCCTTTAAAACTGGGGATAAGGTGGGGATACTACTCTTGCCACATTTGCTCAACATTTTACTGGAGAAGCCAGTCAGCACGATAAAGCACAATGAAAATGGATAGATGGATGGATAGATAGATGTATCCACTTACAAAAAAAGTAAATCTGTCTTTATTTGCAGATGACATGATCCTTTATGTAGAAAATCCTACTGAATCAACAATAATAAAAATATACAACTGTAATCACAAAGGAGTTCAGTAAGTTTTCTGGATATAAGATCAACATACAATATTATATTTCTATATACTATCAAAGAACAGTTCAAAAATGAAATTAAGACAATAATTCTATTCAAAAGAATAAAACACAGGAATAGGCATAAGAAAAGAAATGTAATACTTGTACACTGAACACTACAAAACTTTGTATAGAGAAATTGAAGACCACATAAATAGGAGACATTTCATGTTAATGCATTAGGAGTTCCAATGTTGTAAAAAAGAAAATTTCCCCTTATATATCAATAGAATATTAAAGTTTATATCTCCAGATTCCTAATTTAGCATTTTTCTACTACAGCATTTTGCTCCTTGTGACAAAAGCTATTTGTTTATACCAAGGACATAATTATAAAAGTACAAAATCTTAATGTACTTAGTGTAGATTTTAATGGCAAAAATTGGAAAAAGTTTCTTAACAGAAGATTTTATAAATATACACAAAGTAATGAAATGTTAACACCCAATAAAAATAATGTAGAATTTTACTTACTGATCTAGAAAAATGCTCATGGTTAATTGACAAAAGTAGTTAGAAAAAATAGCATGTATATAATACACCCTATGTACTTCTATGAGCAGAGAAATAACTCTTTTAATATTCAAAGGATTAATAATAATTATCCCTGGGTTATGAGATTAAGCATAATGTTTTATATATTTTTTTGGATATTAGGAAAGACAGTTTGAATTCTTTAAAATAACCAAATATTGTAATATAAACAAAATAACATGCTCTCAGATATCTAGATTCTTATTTTCTGTCGTCTTTGACTGTCCTATCCTGTTTTTATAAAATACTTCATTTGGTCATTTGTTTTCTCCCTCCCCTTGTAATTTCTGGCAAACTTAGCCTGGGATCCTTTTCCCTCATTTGTTGCTAGTTCTACATGTTTTTTTTGGTTTCTTGGTAAGTAGAATGTTAGAGTTTTCTTATCTTTTATTACAGTTAATAAACAGAAGGTTAGAGGATGTTGTTTTAATTTCACAGTACTATACCAGCTACACAACGGGAAATCAAATTTGGCAGTTTCCTCTCCCATGAGATACATTTTAAATGTATATTCTTGACTGAGACACCCTCTGATTTAATGGCACTGATTGCCTGTTTAAATGTATGAATGACTGGGGAGCAATCATGCTTCTCTAGAAATAACCATAATTGACAGGCTGCTAAACAAGGAAAATGAGGTCTTAATGTGAATGTTAATTTCGAGCACATTTCCATTGTGTATATTTTTATGTATAAAATGTCAATGTTAGAAAAGCAGGCCGGGCGCGGTGGCTCACGCCTGTAATCCCAGCACTTTGGGAGGCCGAGGCGAGTGGATCATGAGGTCAGGAGATCGAGACCATCCTGGCTAACAAGGTGAAACCCCGTCTCTACTAAAAATACAAAAAATTAGCCGGGCGCGGTGGCGGGCGCCTGTAGTCCCAGCTACTCGGGAGGCTGAGGCAGGAGAATGGCGTGAACCCGGGAAGCGGAGCTTGCAGTGAGCCGAGATTGCGCCACGGCAGTCCGCAGTCCGGCCTGGGCGACAGAGCGAGACTCCGTCTCAAAAAAAAAAAAAAAAAAAGAAAAAAGAAAAGAAAAGAAAAGAAAAGCATTTTATTTATTTTTCATTAACATTTTATTTTAGAGTTTGAGATTTACAGAAAATTTGTGATGATGTACAAATTTCTCATTTACTCCATACCCAGTTTTCCCTATTAGTATTTTATTATATATTTGTATGGTAAATTTGTCACAATGAATGCACCAACATTTCTACATTATTAAATTTTACACTTTATTTAAAATTTCTCATTTTTAATTAGTCTTTTTTTCTGTTTATTTCTTCCTTCTCCTTCCTGTATGGAGTACCTAGCACTCATGTCTGTTACCTCTTGTCATGTAGTGCCAGGGGTAACAACTAGGGCAAGGAGTGAGGGAGACAGAGAAGACAATTTATTATTTACAGTGAAATAATTAATATAAAATCTGCCTCAGGTCCAGAACATCTCAGGTATGCGTTCAGGACAAAATTAATAAAGATGAATATTAAAAATTGAAGAGGGAAAAAGGGCACTGTCATAGAGTGATACTTAATTGACAATGAAACCAATGAAGGTAATTTTAATTGGGTAAACAGTATAGAACCACCTCTGAGGCTCAAGATGGGGTCTAGTGCCCCATTAAGGGCTGACCTTGGCAGAGATGAGAATAAACAGCTTATCTTCCAGCATTTCCAAGTTCTCTTCTCTGCAGTGCCTCTTTCTCCAGTTCTGCCTCTCTCCTTCCTTGAGCTCTTAGGGTTCTGTTTCTTTCTCCCAGTAACTATCACCACTATATACCTTGTACTGTGCTGGATGCATTGCAAGCATTCTCTTCAGCACTTACAAACACCCTTTCCAGTCCAGAAAGCTGTAAGGGACTTCCCTGGATTACACAGCTAGTGAGAGGCCAATCTGAAATCCCCATTATTTTCTCTTTTACCATTAAGTCTATATTTTGTCTACACAGTATACTCTCTTTCATGACATTGCCACAATTAAAATTTATTTTAGAAAAGACATTGTCTTGGATTTTCTATACTCAAACATGAAATTCAGTAAATATTTTTCTCTTAAGGACATTAATTTTAAGTTGTCTATCTTATAGTTGAATGAAAGTCTTAATCCTTAGTTTTCATATCCTTGGAAGAAAGATAGGTGAGGTGCTTTGACTCAGTAGGTTTTTCCAAGTGTGTAAAATTACTTTGTGTAGACAACATCTCCTTTCATTTTAATAAAGACAGCTTTATTAGGTCTATTTGTTATATCAATCAAGGAGATTAGAGGCTTGAAGTAGGGTTATCTTTTTCCATAAAGCAGGATCTGCCAGTCCTGAAGAATAAATTAATATTTTCAAGAATTCATCAAATATGCAGGGGTTTTGTGAAATGAAATTATCTTGCATAACAATGTATTCTTCAAAACAGATCTGAAAGGGCTGTTATTTAGTTTTTCTGTCATTAGCCTACTGATAAGTTGGGAAGCAAAAGTATCACAAAATCTCTGGAGGCTGAAGTTAAGTGGTATGTAAGGAAGCTTATAAATTAGGAATCTTGATGGCAATTTTACATTTTCTGTCTCTTCTGTTGGGATTAAGGAAGACGGACAGATTCATTTGTTTAATAATGTGGTACATCTGAGAGGTCATCTTTGTATCATCTTAACTGGTGTTTTCAAGAAGGCTATAGTAATGGTTTATATGTCATTTGAGTTGATTTTTTTGTTTAAGTACATGAAATTATACTAGAATCTTAAAATTCCACACAAATGGACAAGGTAGTTTAGTCTGAAAAGGAGGTTATTAACCCAAACAAATAATAATAATACAAAGCACAGGACCACATGTGATTTACCCATCCCAGGTCCATACAAAGCATATGATTTAATTCTGCAAGACTGATTCTGTAGGAATTGAGTATTCACCTATTTCCATGAAATTTCCTCTCAAGATGAGTATACATCCACATATCTGAACATAGAGAATGGCTGGTCACAAGAGACTGAACCAAAACAAGACCTTGTCCTGGCTCTATAGGATTCTAATTGGGTATAGTTTTCTAACTTATCTGTTGAGGCTAGGAAATAAATTCCCATATATGCTAAAGGCAACTCTCATTACTTACATCTCTGCCTCAGAAAATTAGGTAGAAAGAGGGTAGGACTCTGTCAATCATTGTCAATGAAATATGATCTTACTCTGTAACTGGAGGAAAGAGATATTTTTTCTCATGCAGATGTACAGCAGACTTTTTGGAAAATTACATAATTTCAATTTTTTATTAAGAATAAATTGGGGCATAATTTGTGTTATCTCTTTTTAACACTAAGAAACGAGTATGAACTTCCCTTTCTAATATGTAATTAAGAAGGAGAAGTAGATAAGATCTTGGGGAGAGGGCTGGAGAGGCAGAGCTCTGTCTTGCTGTCTGCCTCATTCGTCCATCCATTAACACATAAAATGACAAAGCTGAATGCACTCTAATGTATATAGCTGGATGCCCTCTGGGCTCTCTTCACTCATTCAGACAGATTTTTCTGCCCGTAGACTCGGGGAAACTGGAAAGAGAATAGAGATCAGGGATGTCTTTCAACCATTCAGAAGGCTGAATGTTTCATGGTCTCATCCTGGGCATGGACACAGAGGCATGGTTTGTAACCTTCAAGCAACTTAAGTTTATGGTGATTTCTAGCAATCTCTCCCTCTTCAAGCTCCCTTCCTCAGGGGGCAGCCACAACCTTATCCAGATGTTCTTTTCTGGTGTATTCTCCCATGCATTGTTTTGGAGGGTCTCATCTGACTCCCTTGCCTTTTCTGTTTGACTGCACCTGTTGGCACTGTACTTTCTTTGTCTTTCACTTTTTTAAAGGTACACAATACACCTGTACTTCCATTGTACTGGTTTATGGTGTAGGAATGAATCTGTATCTGGGAATAGTTTAGGTTTTGCTTGACTTTTTTTCTTAAACTAGGGTCCTACTTTTAACGTCTTGTCCCCCTAGTAGAGAATGTTTTTTTTTTTTTTTTTTCCTTTCAGGCCTAAGGGCAGTCACCACCCTATAGATGGACACTTGGAAAATAGTTTGCTTGGCCCTCTATGTGCTTCTAGAGGAATCCAGAAGCAATGTGTAAGTGTTATTTAACTCTTGCACTTTCATTTTATCTATCTCCACTATTTAAAATTCCCAATGACAACACTAAGACATTTATTTTTCATGATTTCTTCTACCTCATGAATAATCTTAGAACAAATAAATCTTCAAAAACGTCATATTTATTTATTGCCTAACTTGATAAACTCTTTTCCCTTCCTCACGGAGTTTTCGAGTGATTGACAAATCACATGTTTTTCCTAAACTGTTGTTTTGCCATCTATAAAGTGGGATTAATAAGACCTGTTTTAACATGTAAAAGTCTAGAACTTAGAAATCATAACATTATTTGCAACAGAGAGATAGCATATGATGATGAAGAGATTTATATTTACTATTTATAAGTACCTACTCTGTGCCAGGCAGAGCAAGGTGCTTTTACTACATTATCTCAGTTGACATCGCATGTGATGCTTAAAGAAGTTCAGCAACTCACCCAAGGCAGTGCATCTACTAGATCGTTGCCATTATAAGATCTGTTTATGTCTGGCTCAAAACTCAAGCTCCTACCATCACTGTGCTTCCAACAACAGGATTCTCGCTGGGCATCTTCCATCTGCCAAGTATTCCAAACAGTACAGAACGTTCACTCTGCCTTTGTAAAACGTGGCCTCTAAAGAAGATAAAGAAATAAATATTATAAATTTGGGGAAACCTAAATCCCTTAGGTGTATAATCCCAAGTGTAAAATGTCAAACAGGCTGACAGATTCGGTTGTAAAGGAGACATTTGAGTCTAGAAAAATGAAGACAGATTGTTACTTGCTTAGACAGCAAAAACAAGATCAGCAATGATGTCAGCTCCTCACGTCCCTTGTCCCATAACATTACATGGAATAAAAAGAAGCCAGATGACAGGCAGAGTGAGTGGTGAGTCACCCTGTTGTTAAAGAACCAGGTCCATTCTGCAGCTACACAGCCTGCGCTAAGGTGAGGCAAGGAGGA
>chr10:119547310-119547333
TAAAATACAAAAATTTAGCCAGGTGTGGTGGCACGCACCTGTAGTCCCAGCTACTTGGGAGGCTGAGGCAGGGGAATTGCTTGAACCTGGGAGATGGAGGTTGCAGTAAGCCAAGATTGTGCCACTGCATTCCAGCCTGGCGACAGAGTGAGACTTGGTCTCAAAAAAATAAAAATAAAATAATAATATAATAAAGTTTACTTTAAAAAAAATTGTATTAAAAAAACCTAGCCAGCTAGACGTGGTGGCTCAAGCCTATAATCCCAACCCTTTGGGAGGCCTAGGAGGACGGATCACCTGAGGTCGGGAGTTTGAGACCAGCCTGACCAACATGGAGAAACCCTGTCTTTACTAAAAAATACAAAATTAGCCAGGCGTGGTGCCGCATGCCTGTAATCCCAGCTACTCGGGAGGCTGAGGCAGGGGAATCGCTTGAACCCGGGAGGCAGAGGTTGCGATGGGCCGAGATTGCACCATTGCAGCACTCCAGCCTGGGCAACAAGAGCGAAACTCTGTCTCAAAAAAAAATAATAATAATAAAAAACTTAAAAAAATTAGCCATGCATAGTGGCATGTGCCTGTAGTCCCAGCTACTTAGAAGGCTAAGGAGGGAGGATCACTTGAACCCAGAAATTCCAGTTGAGCCTGGGCAACAAAGGGAGACAGACCCCCATCTCTGCAATAAATAAATAAATAAATAAATAAAATTAGCTAGGCGTGGTAGTGCACACCTGTGGTCCCAGCTACTGAAGAGGGCTGAGGTGGGAGGAGAGGATTGCTTGAGCCTGGGAGGTGGAGGCTGCAGTAAGCTGTGACTGCATCATTGCATTCCAGCCTGGGTGACATTACGAGACTCTGTCTCAAACAAACAAACAAACAAACAAACAAACCAACCAGATAAAGAGTGCTGTACCAGGAAAACTGCCTGCCCAGGAGTCGGGAAACCTAGTATCACATCATAGCTAAACACAAGTTCAGCGGCTGTCTGAGCCTCAGTTTCCTGATCTGCAGCATAATATGCTGATCTCCAAGGATCCCTCCAGCTGTGATATGCCAGGAATGTGGGACTTGAAGTGCAAGAGAGATCAAAGATGGGAAACGCAGCCAGTGTCTGCTTGCTCCTTCAATGGGAAATTAAGAGTTTTAAGAAAGCAAAACTAATGTAAAAATGAAGGCTTACCCAGGAGTGGGTAGCAGTGAGCTATGATTGTACCACTGCACTCTAGCCCGGATGACAGATGGAGACCTTGGCTCTTCTTGTTTTTGTTTTCTGAGACAGAGTCTCACTCTGTCACCAGGTTGGAGTGCAGTGGCGTGATCTCGGCTCACTGCAATCTCCGACTCCCTGGTTCAAGCGATTCTCCTGCCTCAGCCTCCCGAGACCAGGGACTACAGGCATGTGCCACCACGCCCAGCTGATTTTTGTATTTTTAGTAGAAACGGAGATTCACTATGTTGGCCAGGATGATGTTGATCTCCTGACCTCGTGATCTGCCCCCCTCAGCCTCCCAAAGTGCTGGGATTACGGGCGTGAGAAACCATGCCCGGTGAGACCCTGACTCTTAAAAAAAGTGGGGGCGGGGAGGGGAGGTGGGTAGGGACCAGATGCTGTAGCTCCCACCTGTAATCCCAGCACTTTGGGAGGCCAAGGTAGGAGGTCAGGAGTTTGTGACCATCCTGGGCAGCATAACAAGACCCCAGCTCTACAAAAATAAATGAATGACGGCTGGGCACATTGGCTTACACCTGTAATCCCAGCACTTTGGGAGGCCGAGGCAGGTGGATCACGAGGTCAGGATTTTGAGACCAGCCTCGCCAACATGGTGAAACCCCGTCTCTACTAAAAATACGAAAATTAGCCGGATGTGGTGGCACACACCTGTAATCCCAGCTACTCAGGAGGCTAAGGTAGGAGAACCGCTTGAACCTGGGAGGCAGAGGTTACCATGAGCCGAGATCGCGCCACTGCACTCCAGCCTGGGGGACGGAGCGAGACTCCATCTCAAATA
>chr10:124227091-124227035
GAATGGAATGCTGGGGGGAATACCATGTGGAATACTGTGTGGAATATTGTGTGGAATACTGTGAGGAATACCACGTGGAATACTGTGTAAAATGTTGTGTGGAATACCATGTGAAATACCGTGTGGAATGCCGTGTGGTATATTGTGTGGAATATGGTGTGGAACACAGTGTGGAATACCATGTGGAATAGAGTGTGGAATACCATGTGGAATATTGTGTGGAATATCATGTGGAATATTGTGTGGAATATCATGTGGAATATTGTGTGGATTACCGTGTGGAATAGAGTGTAGAATACCATGTGGAATATTGTGTGGAATAACATCTGGAATACGTGTGGAATACCCTGTGGAATATTGTGTCAAATACCATGTGGAATAATGTGTGGAATACCTTGTGGAATAATGTGTGGAATATGGAATATGGAGTGGAATACCGTGTGGAATACCGTATGGAATACTGTGTGGAATATTCTGAGGAATACCATGTGGAATAATGTGTGGAATATTGTGTGGAATACAGTGTGGAATATTGTGTGGAATACCATGTGGAATACTGTGTGGAATACCGTGTGGAATATCGTGTGGAATACCTTGTGGAATAGTGAGTGGAATACCATGTGGAATACTGTGAATAATATATTATTGAATACTGTAATATTGTGTGGGATACTGTGTGGAATAACGTGTGGAATATTGTGTGGAACACCATGTGGAATACCGTGTGGAATATTGTGTGGAATACTATTTGGAATACAGTGTGAAATATTGTGTGGAATACCTTGTG
>chr10:124227091-124228098
GAATGGAATGCCGGGGGGAATACCATGTGGAATACTGTGTGGAATATTGTGTGGAATACTGTGAGGAATACCACGTGGAATACTGTGTAAAATGGTGTGTGGAATACCATGTGAAATACCGTGTGGAATGCCGTGTGGTATATTGTGTGGAATATGGTGTGGAACACAGTGTGGAATACCATGTGGAATAGAGTGTGGAATACCATGTGGAATATTGTGTGGAATATCATGTGGAATATTGTGTGGAATATCATGTGGAATATTGTGTGGATTACCGTGTGGAATAGAGTGTAGAATACCATGTGGAATATTGTGTAGAATAACATCTGGAATACGTGTGGAATACCCTGTGGAATATTGTGTCAAATACCATGTGGAATAATGTGTGGAATACCTTGTGGAATAATGTGTGGAATATGGAATATGGAGTGGAATACCGTGTGGAATACCGTATGGAATACTGTGTGGAATATTCTGAGGAATACCATGTGGAATAATGTGTGGAATATTGTGTGGAATACAGTGTGGAATATTGTGTGGAATACCATGTGGAATACTGTGTGGAATACCGTGTGGAATATCGTGTGGAATACCTTGTGGAATAGTGAGTGGAATACCATGTGGAATACTGTGAATAATATATTATTGAATACTGTATGGAATATTGTGTGGAATACCATGTGGAATATTGTGTGGAATTCTGCATGGAATATCGTGTGGAACACCATGTGGAATATTGTGTGGGATACTGTGTGGAATAATGTGTGGAATATTGTGTGGAACACCATGTGGAATACCGTGTGGAATATTGTGTGGAATACTATTTGGAATACGGTGTGAAATATTGTGTGGAATACCTTGTGGAATACCATGTGGAATACCATATGGGATACTGTGTGGAATACCATGTGGAATATTGGGTGGAATACCATGTGGAATATTGTGTGGAATACCGTGTGGAATACTGTGTGGAATACCATGTGGAATACTGTGAATAATATATTATTGAATACTGTATGGAATATTGTGTAGAATACAGTGTGGAATACTGTGTGGAATATTGTGTGGAATTCTGCATGGAATATTGTGTGGAATACCGTGTGGAATATTGTGTGGGATACTGTGTGGAATAACGTGTGGAATATTGTGTGGAACACCATGTGGAATATCGTGTGGAATATTGTGTGGAATACCATTTGGAATACGGTGTGAAATATTGTGTGGAATACCTTGTGGAATACCATGTGGAATACCATATGGGATACTGTGTGGAATACTGTGTGGAATATTGGGTGGAATACCATGTGGAATACTGTGTGGAATATTTTGTGGAATACCATGTGGCAACCTAGTGAAATATTGTGTAAGATAACGTGTGGAATAACGTGTAAAATATTGTGTGGAATACCATGTGGGATACTGTGTGAAATACTGTGAGGAATATCATATGGAATATTGTGTGGGATACATTGTACAATATTGTGTGGAATACCGCCTGGAAAACTGTGTGGAATATTATGTGGAATACTGTGTGGAATATTGTGTAAAATACCATTTGGAATACCATGGAATACTCTGTGGAATATTGTGTGGAATACCGTGTGGAATACTGCGTGGAATATTCTGTGGAATACCACGTGGAATGCCATGTGGAATATCATGTGGAATATTTTGTGGAATATTTTGTGTAATACCATGTGGAACACCATGTGGAATATTGTGTGGAATACCATGTGGAAACCTAGTGAAATATTGTGTAAGATAACATGTGGAATAACGTGTAAAATATTGTGTGGAATACTGTGTGGGATACTGTGTGAAATACCATGAGGAATATTGTATGGAATATTGTGTGGAATACTGTGT
>chr10:124330946-124330939
GACTTTTCGGATGTCTGCAGTGAGCGTGATCAATTCCTGGATCTGTGTCTGCATGCTCACTGCAGACATCCGAAAAGTCCTTATTTCCA
>chr10:125508653-125508666
CCAGGCGTGGTGGCTCATGCCTGTAATCCCAGCACTTTGAGAGGCCGAGGCGGGTGGATCACCTGAGGTCAGGAGTTCAAGACCAGCCTGGCCAACATGGCGAAACCCCATCTCTACTAAAAATACAAAAATTAGCCAGGTGTGGTGGTGCATGCTTGTAATTCCAGCTACTCGGGAGAGAGAGAATTACAAGCATGAGGCAGGAGAATCGCTTGAACCCAGGAAGCGGAGGTTGCAGTGAGCTGAGATAGCACCACTGCACTCCAGCCTGAGTGACAAAGCGAAACTCCGTCTCAAAAACGAATAAATTAATTAATTAAATAAAATTAGTTTTTAAAAACGAATGTATTTGCCACAGAAGATGGTGAGTAAATGACAAAAATAATTGAAGTTAAAAAAACTGTATGGCAAGAAAGAGAAGAATCTGGAGAACATCAATTATCTAATTAAAAAATGAATTTCTGTGTTGCAAGCCCATAGCTCAGTGGTGGGTCAGTCACCTTTAATAAGATGCAGGGCATCCCCATTACTAGGCAGCATGGCAGGGGCACAGATGGCATTGGACTGCGGCAAGGGTATGGGGGTGATAAGTAATGATATCAGGAAGGGACATTAAAAATATGTGTGCCTGCGCCACTGCACTCCAGCCTGGGCGACAGAGCTAGACTCCGTCTCAAAAACAAACAAACACACAAAAAAACGTGTGTGCAGCCCGGGCACAGTGGCTCACGCCTGTAATCCCAGCACTTTGGAAGGCCAAAGCAGGCGGATTTGAGGCCAGGAGTTCAAGACCAGCCTGGCCAACATGATGAAACCCCGTCTCTATTAAAAATACAAAAAATTAGCTGGGCATGGTGGCACATGCCTGGAGTCCCAGCTACTTGGGAGGCTGAAGTGGGAGAATTGCTTGAGCCCAGGAGGTCAAGGCTGCAGTGAGCCGTGATCACACCACTGCACTCCAGCTTGGGTGTCCATGCTTACACATTCTTTTCTTACCTTCCCATCTCCAACTCAGGAGTACCTTGCTCTAGACAAGGATTTTTGCATATTTCTGTCCTAGAAGTATTTAGTCAAATTTGAGCAACAGAATGTATTTTAGATCAAAATTCCAGTAAAGATAAAGTGAGAAAATTCATTTCTCATAGTTTAAGAGGTAATAGAAGGAGCCCAGGTATGGCATATACAGAATGCACACATGCATTTTTTGTTTGTTTGTTTTTCTGAGATGAAGTCT
>chr10:127263368-127263367
AAACTAATAGACATTGTCTTTAATTACATTTTACAAGCCCCGTGTATCGAGAAAAGGTATGTTCACAGAGACAAAGACAAACAAGCACACAAATACATAAGAGACCACAGAGGCTGATTTTGTCCATTTCTAAGCCGTAGGTGGTAAAACTACATGTCCAGCTGTGCCATTAAAACTGAAATACAGACTCCAGAAGCTTCTGGAACCACTGCTCCTCCAGCCGAGGCAAGGAAGTCTCTGGTACTTGTTAAGGGGTGGAGGGAGCAGGGAAGTCTGGCAACACATAAAATATTA
>chr10:127713618-127714441
TCATATATTAATATATTAGTTTTCATATTAGTTACGTGTTATATAATATTATTGCATATAACTTACAGAGTGTAATTGGATTGTTTATAACTCAAAGGATAAATGCTTGAGGAGTCAGATACCCCATTCTCCATGAAGTGCTTATTTCACATTGCATGTCTGTATCAAAACATATTATGTATTATTTATTATATACTGTATTATTTAATATGTTCCATTAGATTAAAATTTTAATTATGTATTATAGTGTGACACTAATAGGTTGAGATTTATTTATTTATTTGGTTTTCTGGTATTCCTGGCTGAAGGAAATCATGCTTCCATTTCCACATAATGATTGCCTGTAATTCAGTTTTTCAGCTTTCCCCATTTCCCCATGTCAGTTAAATAGGTCTGGTTCTTCTTCCTCTTGTTGCATTTTCCAGACCTGGAGGATTTTTATGGGTTACCTCCCTGGAATTTGATAGCCCATGGCGTTTCTGAAAACTTTGGATTTCTGCAATTTTGCCAATTTTGTATATAAACGGTGGAGATGCTTTCAGAACAGATCAGCACCCCAGGCGGAACCCCTCCCACCTCCATGGATTTCATCTGAAGAGCCTCCATACCCACATCAGCTCAAGCTGATCATCATTATCCATGATGACGCAGAACTGAAATAAAATGTACTGTGTCCAAAGGAGTTCCACTCTGAGGCTCTTTTTTATTTGTTTAAGTTTTGTGGGTACACAGAAGATGTATATATTTATGAGGTACATGAGCTATATTGATACAAGCATGCAATGTGAATAAGCTCGTCATAGAGAATGGGGTATCCATCCCCTCAAGCATTTATCCTTTGAGCTACAAATAAGTCAATTACACTTTAAGTTATTTCAAAATGTACAATTAAGTTATTATTGACTGTAGTCACCCGGTTGTGCTATCAAACAGCGGGTCTTACTCATTCTTTCTAACTGTGTTTTTGGTCCGCATTAACTGTCTCCTCCTCCCCCACCTCCAGTTCCCCACTACCCCTTGCAGCCTCTGGTAACCATCCTTCTACTCTCTATGTCCATGAGTTTAATGAGGCTCTTTCCCACACCAAGCGCTGCTTTCTTCCCTGCCAATGGCTTGGAATTTTCTCTGTGTTTCCATCAGACTCTTGCAGGGAAGGTGGAAAAGAAGTCGTTTTCCATAATGTTTTAGATATATCCCTTTCATCTTTAATTACCTTTAGGTAGCTACTAACAGAATGTCAGCTCTGGGGACATAAAGCCAAATGCCCAACATCTGTCTAGGTTTGTTATACATTTCTAGAGAATTGCATTAAGAAAATAAAACTAGGCCGGGCGTGGTGGCTCATGCCTGTAATCCCAGCACCTTGGGAGGCTGAGGTGGGTGGATCACCTGAGGTCAGGTGTTCGAGACCAGCCTGGCCAACATGGCAAAACCCCCGTCTCTACTAAAAATACAAAAATTAGCCAGGCGTGGTGATGCATGTCTGTAATCCTAGCTACTCGGGAGGCTGAGGTGGGAGAATCACTTGAACCCAGGAGGCAGAGGTTGCAGTGAGCCAAGATTGCACCACTGCACTCCAGCCTGGGTGAGAGAGCAAGACTCCCTCACAAAAAAAGAAAAAGAAAAAGAAGAAAAGAAAAGAAAAGAAAACCAATCTAATTACAATATGGCAATCATCTATGTATCTCCACGGCACATGGAGTGGGTGGGGCATTGGGTACAAGGTTGACCAGTTCGTTCCGAGGCACCACACTGGGCTGGTGGGTCTCACTCACCCTTCTTGGTCTGTGAGGACCAGGTCTAGTAGCCATGGCCAGAGTCCCTTACACAGTGCAGCTTCTGTGTCCTGAGACCTTTACCACCCTGGAGACCCTAAAGAAGCAATGGGAAGAGCTCTGACCAGGGAGCAGGTGGGCGGCCTTCAGGTTCCCGTTTCACCAATTACCATCCAGGTGCCCTGGGGCACGACCCTTAAACTTGCTTGAGC
>chr10:128583248-128583316
TGTACGTAAGAATGTTCCTTCCCTGTGCTCTTAGCCTTACCAGGAACTACATGTCTGTCTATCATCATCTATCTATCTTTCTATCTATCTATCTATCTATCTATCTATCTATCTATCTATCTATCTATCTCTCTCTCTCTCTCTCTCTGTCTATCTATCTATCTATCTATCTATCTATCTATCTATCTATCATCTATCTATCTGTCTATCTATCGGTCTGTCTTCTATATACTTGTCTACAGACCATTCATCTGTGTATTATCTATCTATCTATCTATCTATCTATCTATCTATCTATCTAACATCTACCTATCTTGTATCTATCTACTTGTCTACAAACGATTCATCTATGTATTATCTATCTATCTATCTATCTATCTCTATCTTCTATCTACTAGTCTACAAACCATTCATCTATGT
>chr10:128583477-128583316
ATCTAACATCTACCTATCTTGTATCTATCTACTTGTCTACAAACGATTCATCTATGTATTATCTATCTATCTATCTATCTATCTCTATCTTCTATCTACTAGTCTACAAACCATTCATCTATGT
>chr10:129618768-129618772
TTCCCAGTTTCAATTGAATATAGCAATATATTTATATTGAATATAGCATTATATTGA
>chr10:130013974-130013973
GCATTGAGAGATTCAAGGGCAGTGCCGGCGGCTCTCTGGCAGGACCAGCACAGGGCACCAG
>chr10:131044305-131044338
TGAGGGCTTCTAGTGCTCCCCAGGACTGAGGGCTTCCAGTGCTCTCCAGGAGTGAGGGTATCCAGTGCTCCCCAGGACTGAGGACTTCCAGTGCTCCCCAGGACAGAGGGCTTCTGGTGTTCCCCAGGACTGAGGTCTTCCAG
>chr10:131512438-131512438
ATAAACCATACACACCACACATATACATAACACACACCCAAAACACACATGACACACACACACATAAACAGACACACCACACAAAGAACACAAAACACATGCACACACACAACACACACCCACAACACATAACATATGCACACACATAAACCATGCACACCACACATGTACACAACATACACCCAAAACGCACATGACACAAACATACACACATAGCCCTACACACCACACATAGAACATACAATACAACATGTACACTCACACAAAATGCACCCACAACACATAATATATGTGCATACACATAAATCATACACTCCACACATACACACAACATACACCCAAAACACAAGACACATGCATATACACATAAACATACGTATACAACATACACACCATGCACAACATGCACATTACACACACAACATATACTCACAACACACAGTACATATGCATAAGCACAAGGCACAGGGGCCACACACACATAACATATA
>chr10:131842230-131842232
CGGAGAGGACCGCAGAGGGCCAGAGAGGGCCGGAGAGGGCAGGAGTGGGCTGC
>chr10:132512685-132512784
TGAAAGAAGGACTCAGGTGGACCTGGGTCACTGGGGATAAGAGGAGGGCTCAGTGGACCTGGGTTGGGAATGACAGGAGGGCTCAGGTGGACCTGGGTCATTGGGGATGAGAGGAGGGGTCAGGTGGACCTGGGTCATTGGGGATGAGAGGAGGGTTTAGGTGGATCTGGGTTGTTGGGAATGAGAGGAGGGCTCAGGTGGACCTGGGTTGTTGGAAATGAGAGGAGGGCTCAGGTGGAGCTGGGTCGTTGGGGATGAGAGGAGGGCTCGGGTGGACCTGGGTCACTGGAGATAAGAGGAGGGCTCGGGTGGACCTAGGTCGTTGGGGATGAGAGGAGGGCTCGGGTGGACCTGGGTCACTGGAGATAAGAGGAGGGCTCGGGTGGACCTAGGTCGTTGGGGATGAGAGTAGGGCTCAGTAGACCTGGGTCGTTGGGGATGAGAGTAGGGCTCAGTAGACCTGGGTCGTTGGGGGTGAGAGAAAGACCGTGGTGGACCTGGGTCAT
>chr11:3358765-3358779
CGTGCTCTATTCCTTTCTCCTTCAAATCCTCCATTGTTTACTTAAATTGGATTTTGCTTATTTTTC
>chr11:3629269-3629419
TCATTATATATACATGTATATATATGTATACATATACACGTATATATGTATACATATACACATGTATATGTATACATATATACATGTGTATATGTATACATATATACATGTATACATATATACATGTGTATATGTATACATGTATACATATATACATGTGTATATGTATACATGTATACATGTATACATATACACGTATGTATGTATACATATACACGTGTATATGTATACATATATACATGTATATACACATACATATATACATGTATATACACACATATATACATGTATATATGTATACATATATGTATATACACATATATGTATGTATACATACATGTATACATACGCATACATGTATACATACATACGTATACATATGTACACATACACACGTATACATATGTATACATACATACGTATACATACACACGTATACACACATACGTATACATACGTATACATGCACA
>chr11:5875225-5875217
GAAATTTAATGCAAATTTTAACTGCAACTTTCTCCAAGAGAGAAAAAAAATTTTTAAGATATATGCTAAGAAAACAAAAATAATAGAAATGGTTTAAAAACATTTAATTCACTGAAAAAACTTTGTTACTCTTTTTAAAACATTTCTATTATTTTTGTTCTCTTAGCAAGTATCTTTGAAAAATTTTTTTCTCTTTTGGAGAAAGTTGCAATTAAAATTTGCATTAAATTTCTGAAAATGTTTTC
>chr11:7153482-7153480
ATAAGGGTGAGAGATGAAATAGGAGTTGGGAAGCGAGTAAACTGCAAAAGCAATACCAGGAGCCAAACAAGCATCATAGAAGCAGAAATAAAGAAGAGCAGATGGATTCATTTAGGTTTTAGAAGTAAAGTCATTAGGAATTATTGATAGACTGAAAACAGGAAAAGAGAAAATAGAAATTCAAGTTTTCTGGCTTGAGCAACTTTTAGGAATCCAGTTTCACTTGCTTGAAGCTCCCATGGTGTCCACATGTGCAAGAACACTAGAGGCTTACTTGGTTTGAGTGGGTCCATCCTGCTTCCACTAATAGACGAAGAAGGAAAACCAGAAAGCATGTTCATTCCATAATCGTCATTGTTCCCAATACCACCTCCTGATATTTCATCACTGGTTTCATAAGATCAGAGGGGTGCTTGCCTACCATGGCTGTCCCAATAATCTCCATAAATATCCTTGACTGCCATAGCAATGCTTTATCCTTGGATTCCATGTTTATGACTCAGTTAGCTCAAAAACAATCTATGTTCAGTCTTTCTCCCTAAAGTTTCACATCCTACTAGGATGGCTGTGCCAGCTGTATTTGCCAATCTCAACCACATATTGAAACAGAGTCCCCTAACTCCTTTCAAGGTCTCCTATGTTACACTCTGGGACATAGCCCAGACTTTCCCATGAAGAGGTCCTGTTTAAGGCCCTTTGTGTCATTTCCAGCCCTAGGCCTCATGTTTGCCAGCTAGAGGGACTCCAGGAATTTTTCCTAATCTCCTTATGTAAATTTTAACATCTCCTTATGCAAACCACTTCATGTCCTCCCCCCAAGCTCAGCACCATGAGGACAGGACCATGAGCATAGATGGCTTTTGCTTAAATAAGAGAGAGAGATGTTCTTTCAAACCTAGTTCCAGGGTAAGATGGGCCTATTGGTCATACACGTAAATAAATAAAGCAGCTATTCCAGTGTTTTGTTACAATGAGGAAAATCTTCCCAATTGCTATTTCCATCAGTAGAAATATAAGACTTCCATTAAGGCAAATTTTCTACCTCAAAAGCTACTCACTTATATGAGCAAAATTGAACCTATATTTCTTACCTAAATTAAAAAAAATATGTGTATGTGTAGGTTCAAACTTATTCTGAGAAATACTGGTAGATGAGCCAAAGCAAATATGGAGACTGAGAACCATGTAGAAACATAATTTATCTTGGTGGCAGGTGGGGAGCATGCCATTTTGAGGAGAGATGAACTGACTCTCAGATTAACTGAAGCAGGCAGTATCCATCCTGCATAGCAAGGAAAAGCCCTTTTATAACTAGTGTGGTTCCTGCTGTAAAGCAGAACAGGCTCATAGAAAGCTAAATGTTCCTTAACATAATATAGTTAATAGTGAGGTCTCACAATGGGCAAGGCCCAGAGTCATGCGGCTACAAATGATTTCTCTCTTGGCATATATTAAACCGTGTTGTCTACAGCAAAAAATAATACCTTGATGTGATGTGTTTACATCTTAGGTTAAATTTTTTTTAAAGCTAGTTTTCCATTTTATCTTTAGGAGGGACTACATAAAGTTAAGCCATATCCCTACTCCCGCCCCCCTCCAAACCTACCAATGAGGAAGAAAACTGCAATGAGCACACCAGAGAAATGTGAGATACTGCTGGAGTTTGCAAGATGCAAAGAATGAAACATTTAATCCTAAAATGTAAAGAGGGTTTTCTGAGTAAAGAGAGATGACAGAGAAATGATATTGAATGACTTAATAAGAGGGAGTTGCAGGAGGAAAGAAGGAGGCTGACATGGGGGGAGGCAGTTAAAGAGAGACAGAGACAGAGAGAGAGAGAGTAAATTGGAGGAAATGCCCACTGGGGCACCATCTTTGCAGAGCATGAATGGTTTGCATGGCAGGAAC
>chr11:7288649-7288653
TACCGCCAAAAGATAAAATTTGAAATCTGGTTAGGCTGGTGTTAGGGTTCTTTGTTTTTGGGGTTTGGCAGAGATGTGTTTAAGTGCTGTGGCCAGAAGCGGGGGGAGGGGGGGTTTGGTGGAAATTTTTTGTTATGATGTCTGTGTGGAAAGCGGCTGTGCAGACATTTAATTGTTATTATTATGTCCTACAAGCATTAATTAATTAACACACTTTAGTAAGTATGTTCGCCTATAATATTGAAC
>chr11:7844549-7844560
CTCTGGGAATAAGTTGGGGGCCTTTTGAGCAAGGAACCTTACAGTCCTGTTACTAGGAAGATGGTCTAGAAGGGGTGGATACCAGGGACTGGAAGGACACATCCATTTGGCATCATAGATGCCTTGCCCCATGGAATGTGGTGCAGTAGTAAGAAGCCCAGAATGGATCTGAAGAATGGGGCCAAGGCAGAGTCCCTTTTGTTTGGATCAAAAGGTGGTACTGCTTGTGAGTTAGTGATAAGAAACGTGGCTGGAAATGCATATCTGGGCTAGATAACAGAGGGCCTAGTATCCTTCTATAAGGAGTTCAGTCTGTATCCTGCAGAGAGTCGGCAGCCTTCAAAGTGAACTGAGCTGGCCATTAGAAGATGGAAAGAACCTCAAAATGTGAAGAGTGGATTAAAGGAGAGTCTTGGGTACAGAGAACAATCGAGCAAGGGGTTCAGCCAGAACAGCCCAGAGCATGCACTGGCGACTGTGGGCTTCCTTTTGGGTGAAAGAAAATGCCTATGAAAGAGATTCATGGTGGATAAACATGTGAAAAGCTGTAGATGTCAGGGGGATCCAGTAACTAGTTCAGTAGTGAGCGTGGACCCATTGAACACTTGAGCAGTAGAATTGACTTGACCAGCATTCAGCTTTCATGGAGGTGGTCTGGCAGTGTATGTGGATGGTGTGAAGGAAGAGAGCCATCAGCAAGGACACGGGCTGAGACATTTTCCATGTCAGACAGGATCAGGGTTTGAACTAGGGAATCATGGCAGAAATGAAGAAAGAAGATAGGCGCAAGAAGTGTCTCAAAGACAGAGTTTGTGTCACTTGACAATTGACTGAGACTCTGAGTTTTCAAGTCTCAGAATAATGGTAATGTAAGACTTAAAAGTTTGGTTTAATTTTACCTTACCTCTTTCCTAGGGAGATCTGACACAATTTAAACATACACACACACACACACACAAATACACACACACACTTCTACCACAATTAATATCATGGAATTCAAAAGTAGAAGACATAATTGAGAGAAAAGAGGAAGGAAATTTCCCCACTATATTTATTTAACAACATTGCTGTGTTGTTACTTCGAATACATTCAACATAGTAAGTCTAGGCTAGGAGTGGAGTAGGAGAAAATAGTGTTGAATTCAGCTGGAAGGATGGACAAAGGTTCATTGCACAGTCAGAGCCAGGATCCTGGTTCAGGAGCCATGGATATACAGATGATGGAATGAAGGATGGGAACCAATGAGATCATTCAGGGAGAGAGAATAGTGACAGCAAGGGCTCAGGGACAGACCTTAGGGTAAAATATATCTTTAACGGGTGGGGAAAGGAGTCAGCAGGGAAGAAAGGTGCCCTAAGATGTCTAAAAAGTAGTAAGGAACCTTGGAAATATGAGCATTTCTGACACTCCTAGCTTATGGTAGATGTAACCTGTTTTGTTGTGGTCTTATCTCTCTCAATCATAGCCTAACACAAAACCAAACCTCTTCAGGCACTGCACTTAGACAGTCTTACCCATTAAAATGTTTGCTTGTAATTTTTTTTTTTAATTCTGTGCCATCTAAATTCTTTTGGGTTCATTTCTAGAAGTGATCAAGTCTTCCACGTCCATTCGAGCAGTTACCACTTCAAACTGAGACATGGAAAGGTTTAGTAATTCTGGAAGAGTCTAAAAACCAGTGTGGAGATTCTAGCTTTAACAGCTCTTGCCTGGCAGAAGATATTTTTTTTTAACTCTGTTAGCTGTTACTGATGTGATTTCACATTTGCCTCTAAAGTTTCTAAGACATGGTTAACACATTCTAATTTGGAGGTTTTTAAAAATTTCTATTCCATTAGCTAAATATTTGTGTATCATTTTATCCTATTAAAATGTTATTCTGCATTCCAAGGAACTTCTAATTGAAATAACTTTTAAGTTTAAGGATTACTAATAATATCAAGGCTATTAGTTTTTAGAATATAACTAGACCTGATGATAAATTCCAGGAAAAACAAAATAGTAAATCTCTAATTATAAATATTTGTCTTATAATTTTCTACTTAAGCAAAAATTTGTGGTCTGCTTTTACAAAAATGCTGAGATTTAATGACTCTCAAACTTAATGAATCCAAATAATGAGTAGTTATCTGAATACTTTCAATATGCCAAGATTCATTCTGCTTTACATATATTATTTAGTACATAACTGTTATTTTCATTATTTTCTTAAGGAGGAAACTAAGACATAGAAATGCTCAGTAGTTTGTCAGATTCCCAAAATAGATGAGGCAGGATCTGAAACCAGGTAGGCTGATTCCAGAGCCCTCTGCCTAAACTATCTCTCCACTTATGATTTGTCAGTGTTTATTTTTTCATAATTTTGTTTTCCCTATTTTTTTCTTGCAAGATTAGACTCCTGTGAGGAAATTGTAGGCATATTGGAATGAGTTCAGTAACACTTCCTCTTAATTTGTTCCAGCACATTTACAATTTATTGTGTTTAACCAGTTTGTTCAACATTTGACAACTCATTGCTGTTTTCTTCCTTACCTTTACTGTTTATGGGGAAACAATTCAAACAACTTGGTTGAAGAACCTAAGAAATATTCTTAAATCTTAGAAAGTGAAAGAACATAAACCACTTTGAAAATCTGATGAAAGCTAAGTACCCATCCCTAGGAAGACTTGACTTACATAAAATTTTGCCTGTGATTTCAGAGGCTTCCTGTGTTTCTCAGGTCCCTGCTGCAGTTTCCTCATAGAATAATCCACTGGTTAAAAAAAAATCCCAGCTTTCCAAGTAAGAGCCAACCAATATTTCCCCATTTCACCTCTGGTGGAAACAAAGCACACCTGTCCCAAAGCCCTGTCCTCCTCACAGTCCTGGAACTGAAACCCTTCTCTTGGCTGCCTTGTGGCTTTAGACATGACAGCCTTAGAAGTAAATGCAACTTACCAAGCGCCTGTCGGACAGTTAGTCGGGATTCCCAGTGTTCTGGAAGCATCCATCTAGTGCATTTCCAGTCAGACAAACAGACTTCTTCATATCTGACTGGAGGGCTTGGTTTTTGTGCTCCACAGAAACTGTACTTATAAAGTTACAGTGTAATAAGTCTGTTATCTATTGTGATTCCAGAACTTCGTGGGTACCTAGGGAACAGTTTATACAGGTTTCTCTGAGATACTTTACATTTGATTTAAATCACCCTTGGGAATTAAAATCCTTAAATCATCCCCGTGACTAAAGATGACTCAGGTCATGATGCTTTGGTGCCTGTTCTCAGGATGCCTCCCATGTTCAGAACCTTGGGTGTGATACTAGGAGACAGCCATCCTCCCTTTTCCATGACATCTACAGTGGGTGGCCTTGAAGTTGTGGCTGTAAATGTTTTATGGGAGGCTAGGTAAGATTATGCAAAGATTGTATGACTAGGATGCACATATAGGACATTTTTGCTTGCAAAGGAAAGATGATCTTGGTTAGCATATTTATCCCAAAAGATATTGTAAGAGAAAAGTAGTGTTCATTTCTCCTACTGTTGTGTATTTCCCATCAAATCAAATTAAGGAGTCAGAGACTGAATGTTCTAATGGTCCTGTAGACCTCCTCCCCTCTCTCCCTTCTCCATTTCTCTCTGGATTGAAACTGGGGCAATCCATGCCTCCTGGTGTGGCTAGGGTCAGTTTCTCAATGCGGCTGGCCTTTTTCTCATGGCCACTGGGGAAAAAAAGATTAGAACCTGGTTGTACAGCCCTTAAAGTACAACGACACTGTCCGCAACCTTAGCATTTAAGTCAAGGCAGAGCTGAAGTCAAGAGCATTCTCAAATTAGAAAGTGCATTTTCTCTCCCTCAGCATTCCTGAAGTTCATTAATTCACACCAAAGAGGAGGAAACTGGAAAAAAACTACAATATTGGGTCAGACCTGGAGGTTTGGTTTTAGTGGTCTTTCTTAGTCAACTTTGTCAGTTTAAGTAACTTGTAGAAGGTAAATCTGTGACTTTTCATTCTGGTGAGGAGGGAGAATATCTAGGCTATATCTGGTGGAGAGTGCAATGTAAGTTTGATTTGCGAATAGAAGAACTCCATGATTTTGCAAATGCTGTAGTTGCTCATCACCAGGTTACCTTAACAATAAGCCATAGGACATTTGTTTCCAGTCCCTAGGACTGTGCCTATCTTGGGTAGTGACCAAAGGGGCCGGAGTTGGGGACAGAGTCAGAGAGCCAGCTGAACTACTGCCATTTATGTCACATTTCATCACTATCATTTCACTGTCTAGTCCCAGTACAAATGGTAATGTACTTTTTAGCAAGAATTGGTTTTTCTGTGGAATTCTCATTGCATGAGGAGCCAATTCTAGGAACTGAATATCTGGGGTGAAATCCAGCCAGGCCTTCTAAAGACTGGGTTTGCAGAAAGCAGATGACATTGCGGATTTTGTCTGGGTGAATGCCCAGAAGGGAGGAGATGAAGGGAGCAACTGACACTCTGTGTCTCACAGAGCTAAGGGAAGACTGACTTCGGCACTTCTGAACCAGCATTTACACTATGCCACCCTATTGCTCACAAATCTGAGAAAGAGAAATTCTAAGTCCAGGGGTGTCAGTCATCAGCGAGATTCTAAAGAGGAGGAAGGTGTTTTTAAGGATCAGCTTGGTCATGAGATTTAATTCTAGTTTTGGGGAAGGACTCATGTTAAAGGAAGGTACACATATGATTCATGCATTCAACTGGGGATACACTTTGAGACAGAGCATTCTCTAGATTGTAAGAATCTTGGTAACATTCTTTCTTGAAGGCAATGACCAGTAAGTGCTAGGGACATAACCCAAAACAACTGATACTTTGTTCTACCACAGCCAGGAACTCATGTGGGGTTGATGATTCTTTCATAGCACCGTGGGTGGGTGGGGGCTCTGAATTATCCTGTGTGCACTGGAGTAGCTGATGTGCTGCCGCATTTGGTTTGAGGCTTAGATTTCCCTTGATGAAATGTTTCCCTATTAATACAGTATAGAGTCGGTTAAGCTCCGAGGAATGTCCACCTATAATTCTGTCTTACTCTTACCAAAATTTAAGCAGGGCTAGAAGTGCTGGTACTATCCTGGAGTGGGAAATTTCAAGCTTCAGGGTAAAGGAAGGCTTTTTCACTCCTGCATTTACTTTCTTTGTATTTAATTTAAATCAGTTGGAAGAAGTGCTGATACTATCCTGGAGTGGGAAATTTCAAGCTTCAGGGTAAAGGAAGGCTTTTTCACTCCTGCATTTACTTTCTTTGTATTTGTGAGCCATGTGTGTGGCTTGGTTGTTTGGCCCAGGAAAGTCTCTGCTCTTTACGACCTGAGAAAAGACACTCTGGGCTGTGATTACATTATGACTATCACAATTCGAATGCCCAATTGTTTGCATCCATCAGATTTATTTGAATGACACAAACATATCGACCTACAGGATTTATTCAATAACATGTGCTATAACAGAAAAATATTTTTCCAGAAAATGATTCACATAATACTGTTAAATTTTTTTAATAGTAAAATTAACTTGTGTTGTTTTCCTTCAGAGAGGAAAGTCCATGGGTGAGACTAACTCAGAATTTTTACTGCATAAGCTCAAAATAAATAGGTGTTGTGTGATGTGAGAAATGAATGTCTTCTGTATTCCCCACCCACATGCCCCATAGAGTATGTAAGAGAAAAAAGAAATGGCATGAAGAAAATTTTTATTTGAGAAAAAAACAAACAACCACTCAGCAAAGTTTTAAAATATGGACTGTTTCTTTTGTTTTATACAGAACATTTTGGTTTTTTACATTTGATATTTTTGAAATTCAAACGTATTATCTCAGTTTCCAAGACCAGATGACACCAAACAGACTGGGCTTCAGTTTCAGCTTAATTGACAGCAGAGGCTTTAATGTGCTTCCCTTTGATGCACATTCAATAGTCTTTTTATTGGGACCGTCTCTGGGAAATTCCTTCCCTCAGAATGCCTTGAAGTGTATGAAGGGGGTTCAGCATGATTATGGCTGTGGTTACCTGGCACAATTTAGGACAAGACTTGAGCCAGTTTGTTTTGTAATCTCAGAGAATAAGGTTGGATAGACTCAGGATTGAGAGGTGGAAGACGTGGCTGCAAAAAGCTTCAGAGGGGAGAATCCTTGGGACTAAAGCCAGGTTGGGTACCTGAAGGATGAAGATGGTCCTCATAGCACTGGTGATCTTTAAGGCAACACCAGTTAAAAAAAAAATCTGGCAATCTTTTGAGCAAAACCCTAACAGGTAAGAGTTAGAGTCTGAGGGGCTGTGTAAGACTAGAGACAGACGATAGTCCAGTCAGCACGCAGAAGCAGAGAGACTGCCATTGTGTGTGTCCTTGAACTCAAGTGAGGCTGGGCCAGCAGCTCCCTTTGAACTTCCACAGTCACTGTGACTATGTAGCTCACAGAGTGCCTGATGGACCTGGATTGCCCATAGGATTCTCTGGCTAGGAAATGGTGATCCTTGGTGAGTGGGGCATGTAAGAAATAAATCTGGATAAAGGTGCCCATCATGACATTGGTTGCTCTCTGTAAAATGAGACTGTGCAGTATACTGTGGGAATGGCAGCAGCCCATACACACTGAAATGTGCATGGGACAAGAGAAATTCCAACCAAATTGGGGTGTCAGGATTGGCTCCTATTTCCATACGAGGATGAGGACATTCAATATTAAGAAAGATATGGAGAGAGACCTTTGATGCTCTTGATTTTTGGGGAACACATGGAGGCACTTTGGTCTGGTATACTGAATCTCTGCAGTCATTTTGTTCCTTGAATTTATTTTCTTCTGGGAAAAAAATGAAATATTCACAGGCATTGAGGAAGACAATGAATAATCAGTAGGATTGAGATTAGATGTAAATAGCTTTCTCTCAGCACATTGTCGTGTTAGTTCTGCAAACATAACTCCAAAATTGTATTACTTCATTCATGTCTACAAAGCACATTGAACATGGTTTTTAAAAAATTGACATTTGCTCCTGTGACTCTCACCCCAAGCCATTTAAAAATCTTTTTCTCTTATCCCTTCCTTGATTTATACCACTGTAGGCCTGCATTCTGATAATATTCCATCTTACATCTGAGCCTGATTTTAGCCATTAATTTCTTTTTATATATGTGTATTTTGCTTAATTTCATTCTTTATATATCAATTTATTTCTTTTCAACCTTTAGATTTAGGGGGGACATGTGCAGTTTTGTTACCTGGGAATGAAAATATCCAAGTAAAAGGGTAATCTAGAAAAATATTCAATGGAAGGAATTCTGATAATACATCATGGCTTGATATTTTTATTTAAGGATATGTTAATATGCCACTGGCATGGAGCACCACGGACTTCATATGATTTACATCAGGAAGATAAGACAAATGTATGATAAGATTATAAGATGCTGTTATTTGACTGGTATTCTAGGTGTGTTGTCCTCCCACACAGACAGATGTCCAAAGAGCTGACAGAACATTCATTGCTACACTACACCCTCATATCCTTTTCTTTCCTGCTCTTTTAGATATGACATTAAGTGAAAATGTCCTTTATTGACCAATTGAATACCTAGAACTATAGCATTAATTAACTAATTCATGCTTCAAAGCTATTGTTACCTACTAGGGTGTCTATAATTATTTCTAGCCATTCTATTTTCAGAATTATTTAAACTTATTCACAAGTGCATGCAGTTGAATAAGAAGACCTATTTCCTTTAGTCTATGTACTTACTTTATACCTAATTTGACATTTAAAATTCTTTCTTTTCACATTTTATATTGTTTTGCTTTTTAAATTGCATATTATTAATCTTTGAATGCTCTTCCCCCAAGTATTTAATTTGCAAGTGTACACACTTAAAACACAATTTGTATGTAACTTGGAAAAAAAGGAAATACGCATCTCCTTAATTATTATTGAACTTAACAAAAGCAATCTGATAAAACAAGACATGAAGATGAAGATAATTTTCTTTAGCATTTTACTATAAAACAATATAGTAAAAGATTTTGATATCTTTTTGGCCAGGAGTTATTTCTACAAAGGCAATTCTTAATGCAAGGTTAAAAATGCCTTCTTTAGTCTCGTTCTTACTCTTATTAGTTTTACTATTTATGTCAGATTCTGTTTGCTTGAAACCTGGATCCCCACCATTCATAGAATCTTTCAGAACTCTCACTTGGTGAACATGCACGCATTTGCACAGATTGACGTAAGAGATTATTTTCAAGCCTGTTATTGGTTTCTGAATGAAACCTGACCAGATGGTCGCTGTCAGGGGTGGGGCAAACTATAGATTCAGACAGTACTCACCAGTCATCCACAAAGTAGTTAGTAGAGATTTTAGAAATTTTATTTAAAAATGCCAGTTTTTTTTTCAATTTCAGAGAGTCAGGTAGTTTCAGGCCCCAAAGGGGGAAATGGTGTATTTCTTAGTATTTGTAATTGCTATTTGAATATACATATACACACACACACACACACACACACACACACACACATATATATGAATGAGAATTAATGACATCCCCTGTTGCTGTAATGCCCCATTATCTGGGGATGTGCTATGATTTACAGATGTATCAGCTTGAGATGCTAGGGAAGCAGGGGTTGGCAGAGATGTCGTCTCACCTATGAGTCCTCTGGGGCTTTGTCTTCAATTCTGCACCTCATCTTCAGTTCCAGACACAGGAGATGTGAATCCCTGGACAATCTTTAGACTCCATGGGGTCTCTAAAATTTACTATGAGCAGAAGTTGCCCTGTTCTCTGAAGAGTCATTGAACTGTGAGCCAGCTAATCCAAACCCAAAGTCTAATTTCAGGTAAACAACTTTCAGATCAAAGGTATGTAATTATACTAATGAGCTGTAAAATATATTTGCTTATGATTGCAATAAATCAGCCCTGGCTTCAGATCAGAGCCAGCGTGATAGTAGGACTGAATAATAATGATAATAAAAATCAGATTATTTACCCCATTTTCCTGAAGAAATCAACATTCTTTGATTTGCCATATTGGCTGGGATGAGTAGATCCAGGGGCCTCCACTTGAACCTTCCAATGTAATAGCTCTATTCCCTAGATCCAGGAGCCAATATTGGGGTAATTTTGGCAGTTGATGACCAAATCTATTCCAATTCTAAATCTGGTTGATATTGGGCTCACAATAAGGTGAAATTAGGTCAAAATTCCACTTACATCCTGATTCTTATAAGCTTCCTCTATGATTGGCAGACTGGACAACAGTGGACTTCTGGACCTCCAAAAATTAGTGCAGCTCAAAGTCATGTGTAATAACTCCTGAAAGTCTGGGTATTTCCCTTTCTCATTAATAGTTACCTTTAAATAGCCTCAAAATCATTTGGAATAGTTGAAGAATGAGAGTATATATGTGTATCCGAATAAGTATGTGATGTTACTGCAAGGTTTTTTCTCAATTTACAAAATATTTCTTTAAGATACTCTAGATCTCTGAATTGATTCAGGTCTGAGAATTGTGTGAGGAGCTTTCACTACATTTCATAGTATTTCAAATCAGTTTCCTTTCTTGCTCTCTGTCCCTAGAATGTATTGAATCGTACATATCAAGTAGCACCTTACTGGGTTGTCCAGCAATGATTTTAAGGACATTATATTTAATTAGCCACCTCTAAAGTTCCCTATAGGTCAGACATTTTTGGCTACTGTTATGATTGCCCTATTGACCTTGGTGTTATACTTTTAGCACACATATGACCTCTGTCACTTTAGGGTTTTGATATCATTATTGAAATTGATCCCATTTAGATTTGCTATTCATCTCTTACATCTCAGAGCTACATAAAATAGTGATTTCAGTACTTCTTAATAATAGTTATGCTTCTTTACCAGTGAGTTCAATGTCATGGAGTAGAAGATGCTCCTGAGATCTTCTTGGAAGATGCATACTTGGGCTACATACATGGAATGCACATGTTAAAACCAGCTCAACATACCATATCTTCCCAAACTTTCAATTGTCTCTTTTAATAACACCAAGGAATTTGTTCTGGCCTTCACTTTACTCAGGCAACTGTTCAGTGTAGGTTTTAGTCAACCAACTAAATAAGCAATTAGAACCATGTACATTATGTTCTAGCTAGCTGCTGTGGATGGAATGTATGCATCCCCCCAAAATTTGTATGTCAAAAAATCTAATTGCCAATATGATGGTATTAACATGTGGGTTCCTTGGGAGGTGATTATATCATGAAGGTGGAGCCTTGATGAATATGTTAGTGCTCTTATGAAAAAGGCCCCAGAGAGCTTCTGTCAACTTTTATTTAGATTCAGG
>chr11:8158782-8158766
GTGAGACTCCATCTTAAAAAAAAAAAAAAAAAAAAAAAAGGCTCCGTGAGGATAAGGATTTATATTTGTTTTGTTCATGGCTGTGTGTCCAGCTTTAGATGAGGCCTGCACGTAAGTAGACAATAAATATTTATTGACCGAGTAAAAGAATGAGTTAATTAATGAGAGCTGGCTCCTAGGGATCATGACTTCCTCTATTAGCATTTGTAAGCCATTACCTTATTATTATTACATTCATTATGGTTACATAAATGATCATGCATCCATGTGATAGACTATTATGAATTCAGTAATTTATATTCATGAAGAGTTTTAAATGACATGGGAACATTGTATGATACAAGTGAAAAATAAAGATATATACTCACTAGAAAGATGTCAGCATTTTCACAGGAAGGGGAACATCACACACCGGGGTCTGTTGTGGGGTGGGGGTGGGGAGGGATAGCATTAGGAGATATACCTAATGTAAATGACAAGTTAATGGGTGCAGCACACCAACATGGCACATGTATACATATGTAACAAACCTGCACATTATGCAAATGTACCCTAGAACTTAAAGTATAATAATAATAAAAAAAAAAAGAACTCAACATTTTAACAGTGGATATTTCTAGATCATGTAATTACGAGGGGTTGTTCTTTAAATTTTTCTGTACTTTCTCAGTTTTCTGTAGGTATGCATTTCTTTTATAATCAGAAGAAAAGTACTTTCTTTTCCCTTCCATATCCATTCAAAAAAATTTGAGTCCTTTTTAGAATCTAGCCCAAGGGTTACAACATGTTCACTTCTCTGTAGTTTGTAGAGTTTGTCATCCACTTTCTACTTTCCTCAGACTGGAACGGTAGTTCTCTATCTCCATTCTTTTAAGACTTCACTTTTTACCAACATAATTTCTTAAATTTTTCTTTAGTTCAGTGACCTTATTTGGAAGTTTTCCCAGTTCTCTTGATAGAAATTATTTAGTGAATAGACTTGAATTTATCCTCCTCTGGGACTTTACTTTTGTCCTTAGAATTGTTCATTCTCCACTGCACCAGAAACTTATCCCCTTTGATATAGAAACAAAATGGAAGTTGGCAAGTTCTGTTTTCTTACCATTACATTTTATCCTAAGGCAAATTACCTTTTTTCTCTAAACATCACTAAAAACACCCCTTTTGCTTTTGCTGGCCTTTTTGTAAATCTGGATTTCTTTTGGGCCTTGGCCTCCTCATGTCACTCTTCCAAGTCTTGCCACTCTTTCATGCTGATTACTTACGTGTCTGTCTGTTCATCTTTTCTGTCCTTTTAGAAGAGCTACCTGCACATCTACTTTTTTTTTCCTCTGCTGTTCCTACCTGCCTGAGAATTTTTGAAGTGCCCATATAGAAAGGCATTTTAAGGGCTTTCCTCTCAGAGAGCGTCTCATGCCATGGCATTATGTCTGTTTTTAAAACTTCTTAACTCTGGGCCAGGCACGGTGGCTCACACCTGTAATCCTAGCACTTTGGGAGGCTGAGGCAGACAGATCGCCTGAGATCGGGAGTTCAAGACCAGCCTGGCCAACATGGTGAAACCCTGTCTCTACTAAAAATACAAAAATTAGCCAGGCAAGGTGGTGCATGCCTGTGGTCCCAGCTACTTGAGAGGCTGAGGCAGGAGAATCACTTGAACCTGGGAGGCAAAGCAGTGACCCGAGATCGTGCCACTGCCCTCC
>chr11:9047060-9047060
GTGTGATCTTGAGCAAGAGAATTTAACACTCTAAGCTTCAGCTGTTAAATATAGGTAATAATACCTACCTGGGAAGGTTACTGTTAGGATTAATTGAGATAATGCAGACATGAGACTTACTGTTATGCTTGTGACAGATAAGAACTCAATAAATCATTATGATTATCACTATAAAGTGAGACCCCAATTTTTCCCATCTAAGACTTTTCAGATAAAATCTCCTATAATTGCCCAGAAGAGTCCCTTGTGACAAATCTCTAAACTGACCATCCTAGAACCTCGTGTCCTGGACCCTCTTGCTAGCTTTATCAGAGAGACAGAACTGATATTGCTCAAGTGCCAGGTCTCAAATTTAATTCTGAAGCACCACCACCAACACAACCCACACAATGGAACTGACACTATGAGGAGCCCTGGGCTGAGGCTCTGGGTCTCATAAGGCAGCCAAGCAGCCCCCTAGCTTTGCCTCTGCACAGAACTATGGACAGGAGCTTATTCATTGCCATAGTTGGTCAAGCCAGAGGGAGACCATAAGAGTAGCTTTGATGACAGAGTGTGGAGAAGGCTCGAGGGTACCTTACCCCTGCAGTCCTGCCCCAGCCAGGGAAGACCACCGTCCCTCAGACCTGTAAAGGGCAACATCCCCTCTTCTCATCAACCTTG
>chr11:10802035-10802030
TTTAGGCAACAAATGTTAAATTATGCAATATATGTGATTTCATTTGCTATTAAAACATGAAACTATTTTAGG
>chr11:11269892-11269892
AGCAGCGGCCCCCAGAGTGGAATCATCTTTCTCAGTGCCTGCTGCCCAACTCGCAGTTCCTCCAACACCTTCAGCAGGATGTTCCTTGCTGCAGTCCAGCAGCCCTTCTTCTGGTTGGGGGAATCCTCTTTTTCTGGTTTGAAGGACTCCCCCCAACCCCCTGCCCAGCACCCCCTCCAGCTCCCTAGCTCACAGCAGAGCAATGACCAATAACAGGTGCTAAGACAGGAAGGACAGGAAGCCCTTTCTACTCAGGTTTCAGCCCCTCCCCCATCCTCAAGTTCCCTGGGTCCCCTTTCCACAGGGATTCTCCTACTCTGGATCAGTAATTTATAGTTGAAAATTGATGAGCATGGTGGAACCCCCTGTACTTATGGGACCCCCAAGGGAAGAGAGGCCTGTTGTCTCAGGCACTCTAACACACCCAGAAATCTATCCAGCCCAGGGCTCACCTGGAGCAGCCCCCAGGGCTCCCCAGGCCATATCATAGACTCCCCGTCAAGTTCACATTTAACTCCCTAAACAGCCCCTTGGGCTCCACTGCAGACCAATGAAAGGACAGCCAGACATTCTCCAGGCTGGCCACACCTAATGGCCACCACCTACCACCCAGGGGTCAACACAGGGAGCAGGAGCCTCAAGAGGAAAGAGGCTCCCCTGGGGTTGCAGGCACTGCCTTTGCCATGCCCTCAAAGCCAGGGCTCCAACATCCTCTTCCCCCATACTTCCTTCCGTACGGAACTCGACTGCACTCATCCCTGTGCTTATTCCAAGGGGCATCTCCCTCTGGCTGTAGCTGTCCCGTGCTCCTACGTTCACTCGGTTACAGTCTCACTCTACCCAGCTTTCTTCACCTCGAAGCCACCACTTCCATAATCTCCCTTGCATCATGCCCGGCCCCAGTGTTCCCAAAGTCCCTAAACTAGCAGCATCAGCATCATCTGGAAACTTCCTAGAAACGCATGTCTGGGGACCCATCCCAGACCTCTGGAAGCAGAAAAGATCTGTGGTATAACAAGCCCTCCAGGTGATTCTGATTCCCTGTTGAAGGCTGAGAACCACTGCCCTGCACCACCCTGGCTCAGGCCACACCACCCTCCCTCCTGTGTGTGCCTAGGCCTCTGTCTTCAACAACATCCATTCATGCTACTCTACCTCCTCGTGCCTGCACCCACCTGCATCACACCTTCACTCCCTACCCCGCGTCCCTGGTGCAGAGGACTGAGAGTGAACACTGGAGCCAGACAGCCTGGGTTCAAGTCCCGGCCCTGCCACTTACTAGCTAGGTGATCTTGGGCAGCTGCTTGACCTCTTTGTGCTTCTGCTCCCTCTCCTTAAAAAGTGGGGATACTAATAGGGTATCTTTTATGGGGTTGTGAAAATTATGAATAAATTTATATGAAACAGAATAGTAATGGGTACATTGTCTTAGTAATGGGTATAAAGTCTTAGCTATTATTACTTCATCCATTGGCATCCTGACACCCAGTTGCTGTCACTGAGATCCACACCTTGCTACCGTCTACACCCACACTTGGCCATGCCTGTCAATGTCCATATCCCACCTCACCTGTGCTAACACCCACTTGTGTCACTACCACCTGCCTGGAGGCACCTGTTCTCACTGCAGCCTGTAGTCACATACCTGCAAGTTTCACACATCCCTGTCCTCTCAACTGCTTCCTGTAGTCACATACCTACAAGTTTCACACATCCCTGTCCTCCTGTAAAATGCGCCCAACATCAGCCCACTCCCAGTGATATCTACAGCCTGAGGGGCCAGCCTGAGAACAGCAGCCTCCCCTATAAGCCAACCTGGGGGCAGTTAAAACAGGGCAGGGGAGCAGCTCCCTCCTGAAACAGCAGCTCACCATTTGCCTGGGTCTGGATGACCGGGGGAAGAAGAGGTCCCAACATGGCCCCTGAGGGCCCTGACCTCCTGGGAGTGGGAACCATATGGCCAGTCCAGGATCTCTACATCTCAGAGGTATAAGATAAGAAGCAGAGGTTCTGGTAGGGCTGGGGCAGAGGCAGGAGGTCAGAGCGCAAAGGAGCAAAGAGGGTGAGGAGGCCCCAGCCCACATCCAGCCTGACCCTGTCCCAGCCTTGGCCAGCTGCTGCTACAAGATAGTAGTGGCTGTTTAGGGGCTCTCTGAACATGCTGGAGTGAAATTGGTTATTTCTTAATGA
>chr11:11560159-11560122
TAGGATGGAATAGAATGAGATACGATGGGATGGGGTGGAATAAAATGAGATATGAAGGGATGGGATGGAATAGAATGAGGTATGATGGGATGGGGTGGAACAGAATGGGATATGATGGGATGGGGTGGAATAGAATGAGATATGGTGGGATGGGGTGGAATAGAATGGGATATGATGGGATGGCGTGGAATAGAATGAGATATGATGGGATGAGGTGGAATAGAAAGAGATATG
>chr11:13016531-13016423
GAGCTGCCATGTTGCACACTGTGTGCTAGTTACACTCCAGGTGTGAGTGTGACTAGCACGCAGTGT
>chr11:18209136-18209133
CTAAGGGCCAGTCGGGGCAGCGGGCCGCCCTGGAGTCTCACCCCAGTCCTCCGTGCGAGGCGGCTGCCCCAGCCTGGCCGCTGCGGACCCC
>chr11:18378358-18378329
GACACTACAGGCATGCGCCACTGCACCCAGCTAATTTTTGTATTTTTAGTAGAGACAGAGTTTCTTTCCTTTTTCTTTTTTTTTTTGAGATGAAGTTTCACTCTTATTGCCCAGTCTGGAGTATAATGGCGCGATCTAGGCTCACTGCAACTTCTGCCTCCTGGGTTCAAGCAGTTCTCCTGCCTCAGCCTCCCAAGTAGCTGGGATTACAGGCGCCCACCACCACGTCCAGCTAATTTTTTGTATTTTTAGTAGAGATGGGGTTTCACCATGTTGGCCAGGCTGGTCTTGAACTCCTGACCTCAAGTGATCCACCTGACTTGGCCTTTCAAAGTGCTGGGATTACAGGCGTGAGTCACCATGCCTGGCCCATTTTGGACTGTAACTGATTCTTAGAATCCTTTTTGGTCCTTGCCCAATTCTATCTTTGACCCCTTGCTCAGATAAAGGCTGCTCTAAAACTTGTTCCCCTGCTTTTGTTTTCCCCCGAAAATTAGAGATGGGGGGGCAGGGAACACTATGTTGCCCAGGCTGGTCTTGAACACCTGGCCTCAAGCAATCCTCCCTCGTTGGCCTCCCAAAGTGCTGGGATTACAGGCATGTGAGCCGCCATGCCCATCCCTCCACTGCTTTTTAAAAGAGAAACACCTTATTACTTAGGACTAATGTCAGTTGTATATACAAGATTGGGCTGGCTACCAGTTTCCCAGTTTTTTATGGTGTGTCTAGGATGTAAAGCACATGAATGTTTCTGGTCATTGTCAAACACTGGATTGTCTCTGCCCCTTGCATGGATTCAGAAAGCCAGCCCCTGCCCAGGAGGCTCTGGCCTCCTTCAGTTTTGTTTTCCTCACAGGTTGGAAAGAGGCAGCCATATAATTGACCAGACAGCAGCAGAGTGAGCCACATGTCTCTGGGGGAACTGGCCTGCTCAGGACAGCTCTTTGCTTTGGCCTCACACTGCCCTGGGTTTAACTGGCTCTGCCACTCATTGTGAGAACATGGGCAAGTTTCTTGATCTCATGGGGCCTCAGTAGAATAGGGGTAATACTGTTCCTTTTTCTTTTTTTTTGAGATGGAGTTTTGCTCTTGTTGCCAAGGCTGGAGTGCAATGGCACGATCTTTGCTCACTGCAGCCTCTGCCTCCCAGGTTCAAGTGGTTCTCCCGCCTCAGCCTCTGGAGTAGCTTGGATTACAGGTGCCCACCACCACGCCTGGCTAATTTTTTGTATTTTTAGTAGACACTGGGTTTTGGCATGTTGGCCAGGCTGGTCTCAAAATCCTGGCCTCAGGTGATCTGCCCACCTCAGCCTCCCAAAGTGCTGGGATTACAGGTGTGAGCCACCGCACCCAGACGGTAATACCATTGTCATAGGTTGTCATAAGCTTTAAATGTAAAGCTCCAGGCCGGGCACGGTGGCTCACGCCTGTAATCCCAGCACTTTGGGAGGCTGAGGCGGGCGGATCACGAGGTCAGGAGATTGTAGACCATCCTGGCTAACACAGTGAAATCCCGTCTCTACTAAAAATACAAAAAATTAGCTGGGTATTGTGGCACGCACCTGTAATCCCAGCTACTCCGGAGGCTGAGGCAGGAGAATCACTTGAACCTGGGAGGTGGAGGTTGCAGTGAGCTGAGATCGTTTCACTGTACTCCAGCCTGGGTGACAGAGCAAGATTCCGTCTCAAAAAAAAAAGTAAAGTTCCAGTGCTCAGTAGGTACTCAATAAATATTAATTCTCTTTTCTATCCCTTTTGGGCAATTTGCAATGTGGAACTGAAGATGCTTCCTGGGAAGCTCCCAGGAGCCCAACCTAAGAAGAGGGGAAGGCCCAGAGGAGCCAGGAGCGAGATCTTTGACACTACCTGCTTCCCCACCTGCTGCTGCCTTGTCTGGGCTGGAGCTGTGCTAAGAGCAGTTCTAGGACAGATGAGGAGACAACTGTTCTGCCCGGGGCTAAGGACTGAACCCTCCAGGTAGCTGTCAATTACCAGCCCTCCCATTTTCTCAGCCTGTGTCTCAGAGCAAGGTGCAAAGGAAGGGAGGTCCCTGGGGAGTGTAAATGTAGCTCTAAGAGGGAGGCCACTGAAGTTGCTATTCTAGTCCACACCATTTGTAGGCAGCCTCTTGCAACCAGCAAGCTGTTTATTCCACAAAAACAAACAGTGATTTCTGGGGAAGTGAAGACTGCACTGTACAGGTTCCACTCCAGTCTGGGGATTAGGGGAGGCAGAAGAGCACAAGTCCTGGGGCTATTTTGGAAGGAAATTGGCTTCTAAAATCTCTTTTCTGGATTAGTAGTACTAGCTACCTGCAGGATTAGTGTTTATCATATTGTAGTCACCGTCACAATGCTTGCCTTTCCTGAATAGCACCTATACTATCATTTATTTAGCACTTTTCTTTAAATTGACTATTTTACTTAGACTTATCCTTAGCAAAATATGGGCCTGACATGCCAATTACCTTTCTTATTTTTCTTTTCTTTTCTTTTTTTTTTTTTTTTTTGCGACGAAGTCTCACTCTGTTGCCTGGGCTGCAGTGCCGTGGCACAATCTCGGCTCACTGCAACCTCTGCCTCCCGGGTTCAAGTGA
>chr11:19618916-19618908
GTGGGGAGGGATAGCATTAGGAGATATACCTAATGGAAATGACAAGTTAATGGGTGCAGCACACCAACATGGCACATGTATACATATGTAACAAACCTGCACAGTGTGCACAAGTACCCTAGAACTTAAAGTATAAAAAAAAAGAACAAACAAAATTTTGAAAAACACAAAAAAATTAAATGATCACATTTGAGCCCTACAATATTCCTGTGAGGTAAAGAATATTTAGCCTAGGATCAGAGGCAGGCCACAGAGATGTTAAGTAATTTGCCTAAGAACACACAGTGAGTAAGAGGCAGAAGCAGGATATGAACTCAGGTATGTGGAAATGCCTATGTGCTTTTGTGGATGGACACTTGAGAGCTTGTTATAAGAATGTGGGCAGATGTCAGGGGAT
>chr11:21317432-21317425
ATTTTGGCAATATATGCTAAAGAGTACACAAATAAGTGTGTACTCTTTAGCATATATTGCCAAAATGCTATTTACCAA
>chr11:23016591-23016589
GAGTTGTTTCAAGGGGCTGATATTGTTGTAATACAAGCTGAAGATGGAACTTTTGGAGGCTGGAGGACACAAAGTTTACTATCAATTTAAATATACAGAACTGTAAAGTAACAGAACAGTGGCCACTCAGGGCCCCAACAGAGCAAAAAGGCTTTGTTTATTGCTTGCCAAATTTTACATTGATGGTAATAATTGGCATTAGGGTCTTTTGAGCCCTGATAGCTGTCTGTGATGGGACACAAATGGGTAGTGTTTGGAGTGCAT
>chr11:23347666-23347665
CTATAAATCTGAAATTCAAAATAAGATTAAATGGACCATGATCCAGGTTCTTAAACGTAAATTAGAGCATCTTTATAAAATAATTATCCTCAAAGAAATAAGCAAATATATGCATTCACGAGCATGAATCAATTGCTCTAAATATTTCCATAACACCAAACAGCCTGTGAAAATTGAAAAAATATATAATACAGAAATGAAAACCCAATACAAGTGTTGTAAAATTAGATTGAAAAAATATTCTAGAAAATAGAACAAAAAGATCAAGATATAGGAAATAGAAGCAAAGGAGAAAATTAAATGACCAGTCCAATAGATCCTCATAGATCAAAGCCCCACCTCTGTTCCCAACTGCCTCCCTACTTCCCCTTTTGGCTTTGTCCTTCTTGATATTACCAAGAAGAACTCCACGGAAACTTATCTTACCTTGTTCTCCTGCTGAGGACAACCACCACTGAGCAGAGATACATCAGGAAGAGTTGAGGAAATTGGATCTATATTCCTAGAGGTTCTGAATGCTCAACCTGGAACTGAAAGGAAACACATCCAAAATTGATGAAATTCAAAGATAGGCTAAATTATAATAATTTTTCAAGATTTTAGAGATTACATTGAGTTATAAAATTAAGTGAAAATAAACTTTAACATATATTCCAAGCTTACTTTTCTTCAATTTTAAATGTATCCTAATCAGGTGCTTTTAAAATGTTTATCTTTATTATTTACTGTAACATTCAGTAAGGTTGCCTGTTTTATCAGTCTATTATCTATCTGCCTATCTATGTATATACCTCTATTTATCTATCTATCATCTATTTAAAGGAGGGAATAACTTCTGCTGAATATCACAGAACATAATTTTGTCTCTTTTCTATTGGAATGTACACACCATAAGGGCAGGAAATTGTGTTTGTCCTCATCACCTTTATATATCCAGTACCTAGAATTGTATCCAGCACATATTTAGTAGTCAAAATACATTTTTATTACAAAACAATCCTGCAAGGCAAACATGGTACATTTGTTGATGATGAAGCAAATGCAGTAGGGCCTCTTAATTTGCTAAAGATTCAGAGCTAATAAGTACAACAATCTATTACCTTGGCTACTTTCTGTCTGGGTGCCTCCATAGATTTATTTTGAAACCAAGTTCAATTAAACTTAGCATTTCAAAAAATGATTTGATATGCAGAAGAAGAATCTATAAACAAATTAGAATCATTAACTTTCAAAAGCAGACCAACACTTTTATGGTATAACATAAGTGATGTAGATAAGCAACCTTTTTGAATACCCCAGATGCATTAAAGCTTTTAAAATTAGCAACTTCAATAGCTCAGAATTCTTTAACACAGATATTTTGGAAGATTTTAAAGAAAGCCTCTCACCAAACACTTGTCAGACGCATCTCCCAAATAATTTCAATTCATGATTTATTTTCATAATACCTAAAATCACAGTAGTGTATCAAATTTCCATTGTAATTAATATGCATTTCATAGAGACTAATAAAATAGAGATATTGTCTGGCTTTCTAATACCTTTAACTGTCCCTCCAAATTTATCAGAAGTTTTCCCTTTTTATGGTAATTATGACTACTGATTCAAGAAGAGATTTCAGATGTCAATATTAAGTGTTCTGCCTTTGTGTGGCCATAGATTTTTAGAAGGATGTTTGCAGATATATTAGAATCCACATAGAATGACATATATCTATTTATATGATAATGTAATGCATTTGAGATTGCTACATGACTTCCTACTTCACTAAACATAAAAAATAAATATGCGGATAGTGCATTTGGCTGTTTTTGAAAAATTTGTGTTACTCTCAAAACTCTTAAGGAGTCACTCAAAAGCAGTTCATTTCTTACCTTCTAGTTGAAAGCAGTGACCTTGAGATAAAGTAAAGGTTAACTTAAAAAGGTTCACCAGCTGTGACTGCACTCAATAGCTTTCCATCTACTTCTTCTAAAGCTACACAAAACACAATACTAACACAATATATGTTTAAGCTCTTTGTAATGGTACCCAGGGGTACTCTTCTCCCAGAGCCCTTTCAATTTCACTTATTTCTCTTAGGCCTGGGAGCGGTGAGCAAATTGCCACAAGGCTAAAAATATCACCAATATATGCATGTCCACCCTTTTCAAAAACTCAGTAAAGGACATATCTTGGTAGTGAATTATTCCTTACTTCCCTCTGTATCCCACTTCTCAGAATAAATAGAGATATGAGACCTGTTTGCAATATTGCTGATGACTAAAAGTTCAGAACAGAACACCTCTTGAGGAAGTACTTGAGTCCTTGTGTCTATGCAATGATTTCAGTAGAGCCCCAAACAAAATTTCTCCAGATTTTCCCTTTCATTTTTCACTCTTATTCAAGTGAATTCTGTTTCTTCTTAAACCATTAAATAAATGTAAAGTGCTTTGAACAGATCCTAGCATGGAAAAACTGCTATGCAAATATTTGTTTCGATTCTGGACACTGCAGGCCCACACACAAACATATACTCACACAGTCACAGCCATGAACATGAATTTGCAGCTTATTTGTTCCTTTTTAGGTAAATACCTATTCTTTTATTAATCATTAATTTAATATGTTCAAGGTACCAATGCATGCCAAGAGATTCTCAGGTAAAGGCTTGCTGCATATAAATGTCCCATGTTTCTACACACTACTTAGACTAGTGTGTAGAGGGTTCATTGAAATTTTTTCGAATTATTCCTGTGCCCAAATATTTATCCCACTGTCTAACAAAAACAAACTTCCTATTTCCTGAGGATTACCTGCATTTTCTATAAGTCATATTGTGTTCTTACTGTTTTATCTATCATTCATATCTATCTTAATTTCTTTCCATCTTTCCCTTTAGTGACCAATTCAAAATTTAATTCGGTTATGATGATTTCTCCAATTATCTATTCAACCTGGCTCTGTTTGTAATGCTTCAGTTGCATTTTGATTTTGTTTTATGTCTATCTTTCTTTAAAAAAATAAATACTTTTGAGGTATAATTTACCTATCTAGAAATACTGACATTTTAAAACCACATAGTTTAGTGAGTTTTAACAAA
>chr11:24371560-24371546
CTAATTTTTGTATTTTAGTAGCAACTAATTTTTGTATTTTAGTAGAGATGAGGTTTCACCATGTTGGCCAGGCTGGAAACGTAGTCTTTTTCTAATTCTGTGAAGAATGTAAATGATAGTTTAATGGGAATAACATTGAATATTTAAATTACTTTGGGAATTATGGCCTTTTCCACAATATTGATTCTTCCTATCCATGAGCATGGAATGTTTTTCCAATTGTTGGTTTCCACTGTGATTTCTGTGAGCAGTGGTTTGTAGTTCTCCTTGAAAACGTACTTTACTTCCCCCTTTCGCTGTATTCCTAGATATTTTATTTTCTTTGTAGCAATTGTGAATGGGAGTTTATTTATGATTTTGCTCTCTGCTTGTCTATTGTTGGTGTATAGAAATGCTTGTGATTCTTGCACATTGATTTTGTATCCTGAGACCTTGCTGAAGTTGCTTATCTGCTTAAGAAGCTTTTGGGCTAAGATGATGAGGTTTTCTAGATACAGAATTATGTCATCTGCAAACAGAGATACTTTGACTTCTCCTTCTATTTGAATTCCCCTGATTTCTTTCTCTTGCTTAATTGTTCTGGCCAGAACTTCCAATATTATACTGAATAGGAGTGAAGAGGGCATCTTTGTCTTGTGTTGATCTTTAAGGGGAATGCTTCCAGCTTTTACTCATTCAGTATGATATGGGCTATGGGTTTGTCATAAATGGCTCTTATTATTTTGAGGTATGTTCCATCAATACCTAGTTTATTGACAGTTTATAATATGAAGGGATGTTAAATTTCATTGAAGGCCTTTTCTGCCTCTACTGAGATAATCATGTGGTTTTTGTCTTTAGTTCTGTTTATGCGATTAATTACATTTATTGATTTGGGTATGCTGAACCAGCCTTGCATCCCAGGGATGAAGCCAACTTGATTGTGGTGGATAAGCTTTTTGATGTGCTGCTGGATTCAGTTTGCCAGTATTTTATTGAGGATTTTGCATCAATGTTCATCAGAGATATTGGCCTAAAGTTTGTTGTTGTTGTTGTTGTTGTTGTTGTATCTCTGCCAAGTTTTGGTATCAGGATAATGTTGGCTTCATAAAGTGAGTTACAGAGGAGTCCCTCCGTTTCAATCATTTGAAATAATTTTAGAAGAAATGGTACTAGCTGTTTCTTGAAACTCTGGTAGAATTCAACTGTAAATTTGTCTAGTTCTGGGCTTTTTTTAGTTGGCAGGCTATTACTGCCTCAATTTCAGAACTTGCTACTCATTTATTCAGGGATTCAACTTCTTCCTGGTTCAGTCAAGGAAAGGTGTAGTGTCCAGGAATTTATCCATTTCTTCTAGATTTTCTAGTTTGTTTGCATAAAGGTGTTAATAGTATTCTTTGATGGTTGTTTTTATTTCTCTGGAGTCAGTGGTGATATCCCCTTTATCATTTTTTCGTATCTATTTGATTCTTCTCTCTTTTCTTCTTTATTAATCTAGCTTGCAGTCTATTTTATTAATTGAAAAAAACAGCTCATGGATCCATTAATTTTTTTTATGTCTATCTCCTTCAGTTCCACTCTGATCTCAGTTATTTCTTGTCTTCTGCTAGCTTTGGGGTTTGCATGCCCTTGGTTTTCTAGTTCTTTTAGTTGTGATGTTAGGGTGTCAATTTCAGATCTTTCTGGCTTTTTGGTGTGAGCATTCAGTGGTACAAATTTCCCTCTTAACACTGCTTTAGCTGCATCCCGGAGATTCTGGTACATTGTCTCTTTGTTCTCATTGGTTTCAAAAAACTTACTGATTTCTGGCTTACTTTCATTATTTAACCAGGAGTCATTCAGGAGCAGGTTGTTCAATCTTCATGTAGTTGTGTTGTTTTGAGTGATTTTCTTAATCTTGAATTCTAATTTGATTATGCTGTGGTCTGAGAGACTGTTACAATTTCATTACTTTGCAATGCTGAGGAGTATTTAACTCCCAATTATGTGATCAATTGTGGAATAAGTGCCATGTGGCACTGAAGAGTTTTGTAGATATTGATCAGGTCCACTTGAACCAGAGCTGAGTTCAAGTCCTATATATCTTTGTTAATTTTCTGTCTTGATGATCTGTCTAATATTTAATGTAAGGTATTAAAGTCTCCCACTGTTACACTGTGGGAGTCTAAGTCTCTTTGCAGGTCTCTAAAAATTTGTTTTATGAATCTGTGTTTTCCTGTATTGGAGGCATATATATTTAGGAGAGTTAGCTCTTCTTGTTGAATTGAACCCTTTCCCATTAGGTAATGCCCTTCTTTGTCTTTTTTGATCTCTGTTGGTTTAAAGTCTGTTTTGTCAGAAACTAAGATTGCCACCCCTGCCTTTTTTCTGCTTTTCATTTGCTTGGTAAATATTCCTCCATCCCTTTATTTTGAGCCTATGTGTGTCTTTGCATGTGAGATGGGTCTCCTGAATACAGACACGGGTGGATCTTGACCCTTTATTCAATTTCTGAGTCTGTGTATTTTAATTGGGGCATTTAGCCCATTTACTTTTAAGGTTATATTGTTATGTGTGAATTTAAACCTGTCATCATGATGCTAGCTGGCTATTTTGCAGACTTGATGTAGTTGCTTTCTATTGGCATTGGTCTCTGTACTTCAGTATGTTTCTGTAGTGGCTGGTAATGGTTTTTCCTAATATTTAGTGCTTCCTTCAGGAGCTCTTTCAAGGAAGACCTGGTGGTGATAAATTCCCTTAGCATTTGCTTATCTCAAAAGGATTTTATTTCTCCCTCACTTATGAATCTTAGTTTGGCTGAATATGAAATTCTGGGTTGGAAATTATTTTCTTCTTGAACGTTGAATATTGGCCCCAATCTTTTCTGTCTTATAGAGTTTCTGCTGAGTGGTCTACTCTTATGCTGATGGGCTTCACTTTGTAGGTAACCCTGACTTTCTTTTTGGCTGCATTTAACATTTTTTCCTTCATTTCAACCTTGGGGAATCTGATGATTATGTGTCTTGGGGTTGATCTTCCTATGGAATATCTTACTGGCATTCTCTGGATTTTCTGAATTTGCATGTTGGCCTATCTTGCTAGGTTGGGGAGTTCTGGATGATATCCTGAAGTATGTTTTCCCGTTTGATTGCATTCTCCCCATCTCTTTCAGTTACTCTAATCAGTCATAGGTTCAGTCTTTTTACATAATCCCAAGTTCTCAGAGGTTTTGTTTGTTCCTTTGCATTTGTTTTTCTCTAATCTTCTTGGCCTGTCTAATTTCAGCAAGATAGTCTTCAAGTTTTCAAATTCTATTCTCTACTTTGTCTACTCAGCTATTGATACTTGTGGTTGAATTGTAAAGTTCTCATGTTGTGTTTTTCATCTCCATTGTCTCACTTATGTTCCTAAACTGGATTTTCTGGTTAACAATTCTAGTAATGTTTTATCTTAGTTCTTAGTTTCTTTACATTTGGTTAGAAGATGCTCCTTTAGCTCAGTTAAGTTCATTATTACCCAACTTTGAAATCTATTTCTGTCAGTTCATCCATCTCGGCCTCATCCCAGTTCTGTGCCCTTGCTAGAGAGGTGTTGTAATCATTTGGAAGAGAAGAGGCACTCTGGCTTTTTGTTTTCGGCATTTTATTGTTGATTTTTTCTGATTTTTGTGAATTTATCTAGCCTTAATCTTTGAGGATGTTGACTTTGAATGGGGTTTCACGGGGACTTTTTTGTTGATGCTGTTGTTGTTACTTTCTGTTTGTTTCTCTTTTAACAGTCACTCCCTCTTCTGTAGAGCTGCTGCAGTTTGCTGGGGGTCCACTCAAGACCCTATTTACCTTGGTCCCTCCCACACCTGCAGGTGTCACCGTTGGAGGCTGCAGAATAGTAAATGTGGCTGCTTGCCCCTTCCTCTGGGAGCTCTATCCCCAAGGGGCACCAACCTGATGCCAGTGGGAATGCTCCTGTATAAAGTGTCTGGAGACCCCTTTTGGGGGTCTTACCCAGTCAGGAGGCACTGGATCAGGGACCCACTTAATGAAGCACTCTGGCTGCTCCATGACAGGAGGGGTGTGCTGTGCTGGTGGGGAATGCCACTGGTCAGGACTGCCCAGATTCCTCAGAGCCAGCAGGGGGAAAGACTAAGTCTGCTGATCTGCAGAGACCATGGCTGCTCCTCCCCCAAGGGGCTCTGTCCCTGGGAAATCAGAGTTCCCTTCATAAACCCCTAGCTCTAGGGAGTTGTTGAAATTCCTATAGGGAGGCCCCATGCAGTGAGTAGAGATGGGTCTAGGTCTGGCCTAAAGAGGCAGTCTGGCCATGATCTGCCACAGCTGCTGTGCTGTGCTGTGGGGAATTCCTCCTGAGCCCAAACTTCTCAATCTCCCTGGCACCAGCAGGGGAAAAATGGCAGACTGAAGCCGCAGTGATGGCAGCCAGTACTCTCCCCAGGAGCTCAGTCGTCTTAGGCATCAGGCAGCCGCAGTGATGGCTGCCACCCATTCCCTAGGGAGCTCAGTCATCTTACGCAGCAGGCAGCTGCAGTGATGGCAGCCACCTCTTCCGCTGGGAACTCAGTAGTCTCAAGCTGTCTCCAGCATAGCATCCACTGAGAATCTGCACAGCATAGTGTTTAGGACCCAAGGCCTTGGTGGCCTGGGCTCACGAGGGGATCTCCTGATCTGTGGGTTGCACAGATCCAAGGAAAAAGCATGGTTTCCCAAGCGGGGTAGCACAATCACTCACTGTCTCCCTTGGCTGGGTGGGAGCTCCTCTTGCCCCACGCAACTCCGGGGTGGGCTTTTGTGCCACCCAGCTTTTCCTCTCTCTCCGGGGATCGCACCAATGGCCTAGTCAGGCCCAGTGAGAGAACCTGGATACCTCAGTTGCCAGTGCAGGATTCTCTCACTGTTTTCATTCTTCTCAGTGGGAGCCTCTGACCATAGCTGTTTCTGGTCAGCCATCTTGGCCAAGTCCAACCATAATTTGAATTTTTGATGAGTTAGGCATTTTAATCATATGCTCTAAAGATGGTAGAAGGAGTGGATTTTTAAACAATGAGACACCACTCTTGAAGAGTGGTTTCAAGATTGTAATGAAATAATAAAAGCAACAAACTTAGCACAGGTCCTGGAGAAGATGGTAAGTAATGAACAATTGTAGCCTTAGATCCAACTACTTTAACTTATACAGGAGGATTCTGTGTTTCTATAACTAGGGCAGCTGCTCTCAATTGTCTATGATACAATTAGATTGACCTGAAATCTTGCAAAAAACAAACAAACAAAAAAAAATGAGACAGCCTGGGTAGATGACCAGCAGCCAAATTCAAAATATTTTATTTCCTGTTTAATTCACAGCAAATCTCATGATATGATAAAAATTGTGTCTGCTTATTTAAAAAAAGATATGATTAAACTTTATTGTAAGTATATAATTATAATATTTAATTTTTGAGGGGAGAAAGGGAATTAGATCCTAAAGAAAGCTGGAAACACTGTAAAATGCCTCTATCAAAAGGGTCTTGCAAAATTCCCATGTTGATTGTTCTCTAAGCTGTTAATTTTGTAGCTTAATCTAGCTCTGTGTACATGTGTGTCAATTCCCCCAAATGTCTCTTGCTACTAAAATTGTTACAAATATGCTGCTGCAATTTAACAGACAGAACATGTTGTTTTGATTATAAATTTACATAATTTATTTTTATAGTTTAATCAGTCCATGATCTAAACATTGTTTCACACCCAATACTTCAAATAGGCAAGGTATCATAGCATTTAGAGTGCTACATCTGGAGGCAGACAAACCTTGCGTTCTCTAATTCAGGCAACGCAGGTAATCCTAACACAGCCTTCCTTTCTAGGAACTATTACCAAAATGTTTGCCTTCTTGATTTATCAGGGTTGAAGGTAGTCTCAGTTCCTGTTTTAATTTTTTTCAGATGTGTGTCAGTCATCAGTTCTTGTGAGTCTCATTGTAGGAAACACATTTTACATATCTGATCATATGAACTCCTTACTCCTTTAAGTCTTGTCACTAAACTTGGGGCCAGAAGGCAGCTCCTTTATGACTCTTTCTCTTTAGAGACTTACAGCACAAAAGCAGCTTTCTAAATAAATCTCTCACTACTATCCTTCTCTTCTGTCTTAATCCATTAATGTTGTAGAAGTCGATCAAAGAATTCAAGTGGTACAAAACAGATACCTCTTCATTCTCTTTATGAAATATATATAGAGTCAGAGATTCATTGTTTTACTTTCACTTTTACATTCATAAAAAATTCAAAATGGTGGCCAGAATACTGTTCTAACATATTATCGGAGGGTTTGAAATTAAATTCAATCCCTTCAGTAGTTCTTTTGTAATATGTGTTTTTTTTTGTTTGTTTTTTTTTTTTTTGAGATGGAGTCTCCCTCTGTCGCCCAGGCTGGAGTGCAGTGGCGGGATCTCGGCTCACTGCAAGCTCCGCCTCCCAGGTTCACGCCATTCTCCTGCCTCAGACTCCCAAGTAGCTGGGACTACAGGCGCCCGCCACCACGCCCGGCTAATTTTTTGTATTTTTAGTAGAGACGGGGTTTCACCGTTTTAGCCGGGATGGTCTCGATCTCCTGACCTCGTGATCCGCCCGCCTCGGCCTCCCAAAGTGCTGGGATTACAGGCGTGAG
>chr11:25222982-25222979
AACATGTCATGCAAAGAACTGGGAAAGGTCATTTAGACTAAGCTCCTGTATTGGAAATGAGCTGGAGATATTCAAGGAATTGCAAGAAGAAAAGTGTGGCTGGACCAGAATGTGAAAGAGGAAGACTGATAGGATATGAAGTCAGAGTAAGAGGCTGTCATCTGATCATACCTGGTCTTGGAGGAATTTCAGACAGAGTGAGCTGGAATATGCCATAATATGATTTTAGTGATTTTAGTTGTTAAAGCATTGCTGTTACTATAGTGTGAAGAATAGATTCACACTTAGAATAGGGAAAAAACGCAATTTTTATTTTTTGCTTTTCTTTGGTTGGGCTAACAGGTTTTATTTTTAAAAATTTATCTTACATACTTCATAGGTTTTAAGTAATTTTATACATGCATGTTTAATCAATTTTTATGAGTTTGTATACATACATTTAAAATATCTGTTTAAACTTGTTTAGGAATATAAGAAATATTGCTTTCACTGGCATTTTAGATGATAGGAAGCCACAGATACAAGGCAGTAACACACACTCAGAAAAAAAGCACCCACTAGATCTTCTGGTTTCTAGATAGTCTTTTTAGTCTAAAAGGATTTTATTTTCTATTTTGCAGCCAATACCAATCACTCAGGCCAGTAGAATGGCTGCCTTTTCTGTAACTTGGGTTAGCAGCACGTATGAGAAATGTCACATGACCATGACTATCTTTTGTAGTGGAAGGATTTATCTCTAGAGCAGTGGGTCTTCTAAACTCAAGCAGCTCATCTTATGAGAACAAGTAGCAACATTTCTTAAGTGAATAGTGGCAATGGCTACTCCTACATCCACTTCTTCAGTTGTGCATATGTGTTGGTAGCCACAGGAGAGGCTATGCCATGTATTGTCTACATATTTAAGTCATATGCCCTATTCTATTGAATAATTTGGTCTACTTAGACAACTTCTTCCATTTCTGGTCTGAGCCGTGCAAGATATAGACCTCCTTAAGGATTTTGTGGTAATGAGAGATGAACAGAAATATATCTCTGTTAATAAAATATGTGGGTTTTGGAAGCCATATTTTCAGCCATGCATTTCTCAAAGCCCCATTTTATTTCTCAGTAGCCAACTCTTTCCTCACCTTTGCTGTATTTTTATAAGATAACTATAAATTGTGAGCACTTAATTGGTTCTGCAATCCTAACACCTTTATATTCAGGCCTTTGGACTACCAAGATATATCTTCTCTGTACCTGTAGAAAATAGGAGACTTTTAAAAACGTCCTATACAGACGTTTTTATTTTCCTCTTGTGTCTTGAGTTGGATAGTAAATATTTTATTTATCTTCTGTGTTGTGCACATTTTCTATTTTTTTAATAGAAGCCACACCCAATGCTACTTTTCTCTTAATGTCCATTTCCTCATTTCCCAGATCCTTGACCTCTACTCACACCACTTTTTATCCATGCCCAGGGAAAATGTGTGTAATCATAGTGCCACCACAAACTGTGGTTTATCAGGGACTCAATTCATCTAGTAGGAAAGATACAAATGACCTCATCAATAATATGATCAACCCAACCCCAGGTTTCTATTTTTAAAATTTATTATTTAGATTACCTCCCAGAGCCAACTACTATATCAATTAGGATCCTCCTATCAAAAAATAGTTGTACACCCAAGAAAATAGTAGAAGAGAGCTTAATCAGGAGACTTGAGAACAGGAAGAAGACAAGGATGCTCACTCTTACCACTGGTATTCAACATAGTACTGGAAGTCTTAGCCAGAGCAATCAGGCAAGAGAAATAAATAAAGGTAACCAAATAGGAAGAGAGGAAGTCAAACTATCTCTTATGGCATGCAATATGATTCTGTAACAGAAAATCCCATACTCTCTCCTCAAAGTCTCCTGGAATTGATTTTTTTAAAACTTCAGTAAAATTTCAGGATACAAATTCAGGATACAATTTCAATGTACAAAAGCCAGTAGTGCCAATAACATCCAAGCTGAGAGCCAAATTAAGAATGCAATTCCATTTGTAATAGCCACAAAAAGAAATAAACTACCTAAGAATACAGCTAATAGGGAGGAGAAAAAGCTCTACAAAGAAGATTAGAAAGCACTCCTGAAAAAAATCAAAGACAACAAGAACAAATGAAAAAACATTTCATGTTCATGAATACAAAGAATCAATGTTAAAATGGCCATACTGCTCAAAATAATTTACAGATCCCCTGTTATCCTATCAAATAAGCAATGGAATTTTTAATTTTTAAAATCAGAAAAAGCTATTCTAAAATGTATATAGAACCGAAAAAGAGCTCAAATAGCTAAAGCAAATCCTATTTAAAAAAAAAAGCCAGAGGCGTCACACTGCATGACTTCAAACCGTTTAAGGCTACAGTAACCAAAACAGCATCATACTGGTAAAAAAGCAGACACATAAACAAATGATACAAAACAGAGAGCTCAGAAATAATCCCACACGCCTACAATTATCTAATCTTCAACAAAGTCATTAATAAAATGCAATGGGAAAAGAATTCTCTATTCAATACATGGTGCTGGGATGACTGGCTAGCCATATGCAGAAGGTTGCATCTGGACACCTTCATTTTACCATATGCAAAAATCAACTCAAGATGGATTAATGGCTGAAAGATAATACATAAAACTGTAAAAACCCTAGAAGAAAACCTAGGAATACCATTCTGGATACAGGCTTTGGCAAAGATTTCACGGCAAAACCTCCAAAAGCAATTACAACAAAACCAAAAATGGACAAGTGACATCTAATTAAACTAAAAAGATTCTGCACTGCAAAAGAAACTGTCAACAGAGTAAACAGACAACCTACAGAATGGGAGAAAATATTTGCAAACTATGCCTCTGACAAAGATCTAATATTCAGAATATACAAGGAACATAGACAAATCAACAAGAAAAAAACAACCCTATTTAAAAATAGTCAAAGGACATAAACAGACCCTTCTCAAAAGAATATATACAAGTGGCCAACAAGAATGTGAAAAATTGCTCAACATCAGTAATCATAAGAGAAATACAAATCAAAACCACCTTGAGATACCATCTCACATCAGTCAGAATGGCTATTATTAAAAAGTAAGAAAAAAAATGTTGGCCAGTTTGTGGGGAAAAAAAGAACATTTATACACTGCGGGTGGGGATTCAGATTAGTGAAGCTACTGTGGGAAAAGAAGTTAGGAGATTTCTGAAAGAGCTAAAAACAGAACTACCATCCAACCCAGCAATCTCATTACTGGGCATATGCTTGAAAGACTATAAAACATTCTACCAAAAACAAGCAAACAAATAGACAAAAAAAACCCACATGCACTTTAAGTTCATCGCAGCACTATTCACAATAGCAAAGACATGGCATCAACCTAGATACTCATCAATGTTGGACTCGATAAAGAAAATATGGTACATGTACACCCAGGAGTATATGAAGCCATAAAAAACTGAAGTAATGTCCTTCGCGGCATCATGGATGCAGCTGGAGGCCATTAACCTAAGCAAATTAACATAGGAACACAAAACAAAATACCAAACATGTTCTTACTAGTAAGTGGGGCTGAACACTGAGTACACATGGACACCACGGCCTACTTGAGTGGGGAAGGTGAGAGAAGAGTGAGAGTCAAAAAACTATCTACTGGGTACTGTGCGCACTACCTGTGTGAGAAAAGTATTTGCACATCAAACCCCAAAGACATGCAATTTACTCATGTAGGAAACCTCCACATGTTCACTATGAACCTAAAATAAAAGTAGAAAAAAAAGACAATGATTCAAAAAATCATACAGCCTGCGTTCAGCATAGTCATCTTTCCCTCCAGCACATACAATTGTCCACCTGGCAATACTGACAAGAATGTGGCATCCTATGGATTTATGTTCTGAAGTTGCATATATAGACCCACACCTACTAAGCCTATTTGTTCTCAAACTCTGAAACTTAAAGTTGAGGTATCTCAACATGGATAAGGCGTTGCTGATCTGAAGTCTCACATGCACTCTGTACGAACAGCTTTGCTAGGTGGTAAGCAAGCTTTAGAGTCATTTAAATGGGAAAATATTTTGTTCTGTCTATCTCTTGAAAAGCAAATAGGCCACTTGGGCATTAAATTACATTAACTCACTAAATGTCATGGCTGTATTAACTACTGCCCAGGCAGCAAATTGGAAATATACCATCAGAGAGAAAGCTGTTTCTCTCAGTCACTTATTATGCCAGACTTTTTACTTTGCTATTACAGGATATAAAGGCATCATGATGGGGAAAAATTTGGAGACTAAGACACCTTGCCAAACACATTTTTTATTTGTTGTAGATCTTGATAACCTTGTAGGAATTTTTTGAAGGAAAAGTCAATGTTATTCTCAAAAGATTGTTTATTATAATTTTGGTAAGAATTCATAAGATCTACCCTTTAACAAACTTTTAAGTATATAATAAAGTATTGTATCGCATATTTAATGATGGACACTCTACACTCATTAAATAGCTACTCCTCATTTTTCTTTTCTATCCAGACCCTGGCAAACACCATCCAGTCTTTGATTCTATGTATTTGAATATTTTCAATACCTAATATAAGTAGACTTGTACAGTATTTGTGTTTCTGTGACTGATTTACTTCACTTAACATAAGGACCTCAAGGTGCAGCCACGCTCCTGCATATTGCAAAATTTCTTCTTTTTAAAGGCTGAACACGCTTCCATTGTAGGTGTACACACATTTTTTAATCCACTTACCAGTTAACAGACCTTTAGATTCTTTCCATACATTGGTTAATGGAAATAGTGCTAAAGTGAAAACAGTAATGCTAATATCTGTTTGAGATTCTGTTTTTAATTATTTTAAATAAATCCCAAGAAGCAGGATTGTTCTATTTTTAGTAATTTGAGGATCATCAATATTGTTTTTCATAGTGGATGCATCATTTTGCATTTCTATCAACAGTGTGTAAGGGTTCCAAAATCTTTACCAACACTTGTCTTTAAAAAAAAAAAAATTATTAGCTATTCTGACAATGTAAAGTGCTTTCTCACTGCAGTTTTGATTTGGATTTCTCTTATGATTATTGATGTCGAGTATATTTTTATATACCTGTTGATCATTTGTACATCTTCTGTGAAAAAAAAGTCTATTTAATTCCTTTACCCATGTTTTAAAATTTGGTTATTAGTTAGTATGCAATAGAGTTGTAGGAATTTTTTTACGCGTTTTAGAAATTAACCCGTAAGCAGATATGTTTTGCGAATATTTTTTCCCATTCTGTAGGTCACTTCTTCATGCTTTTTATTTTTTTCTTGATATGCAGCAGCTTTATAGCTTGATGCAGTCTCACTTGTATACATTGCTTTTTTTTTGCCTGTGTCTTTGGTATCATATTCATGAAATCATTGAAAAAACCAAAATGGGTTGAAAATTCTGGCAAATACGTTGCCGCAATATCGTTTGTGTTTGGCTATCTAGCTGAGATAATGAGTTCCAGTATTAATTCCTCTAGTAAAGGGCAGATTGCGCTCTCTCTCCAAACCCACACACCCAGTCATAGGGTCAGCCTGATTTGAAGATAAACCTCCTTGCAGTAAAGGTTTTTCATGTTCTTTGTTTCAAATTTTATGCCTTCTTGCTATAAACCGTGCAATTGCCACACTGCTCCTCTGACGCTTATGGACCTTAATGAAGGCAAGTGCCCCAAGTCTATGCTTCCTTCCTGCCCGAGCTCCCTGAGCTCCATGTGTCTGGCCTTCGGGCATGCTATGTACTCTCCAAGATCTATAAGTGATAAAATCTTTATTTCCATCTTGTGTCACTCTTAATCATTTAAGGGATACTCTTCATCTTAAAGCTCCTATATTAAAACACAATGTCAGAAAGCATTTTCCATATTTTTCTTCAAGGAGTTTTACAGTTTTATGTCTAAGGTGTAAGTCTTTGATCCATTTTGAGTTTATTTTTCTGTTCAGTTTCATACATTTGAATGTGGATATCCAGTTTTCATAGGACTACTTATTGAAAACAGTTTCCTTCTCCTATTGTGTGTTCTTGGTATCCTTGTAGTAGAACAACTGAAAGTATATGAATGGCTCTGTATACGTTCTATTAGTCTATATGTCCTCACTCTAGTACTAGACTGTTGTAAACACTATGGATTTTAAGATTTTTTTTATATTAGTAAGTCCGATGCCTCCAGCTCTGTTCTTCTTTCCCAAGAATGATTTGATTATTTGGTTTTGTTTTTTTTTTTTGTGGTTGCATATGAGTTTAGAATTGGTTTTTCTATTTCCTTTTTAAAAAGGCATTAATGTTTTTATAGAAATTGCAAGAAATTTGTACATGACTTTGGGGAACATGGACATGTTTAACAATGTTACTCTTTCCAATCTATGAACAAAGATTTTTAAATTTGTTTTTGTGTTATTTAATCACCTTCATCAATGTTTGGTGGTTTTCAATGCACAAGTATTTCATCTCCTTAGCTAAATTTATTTCTATGTATTGAATTCTTTTTTGCTTTATTGTAAATGAGATCTTTTAAATTCCCTTTTCAGATAGTTGCTAGTGTATAGAAATGTAATTGATTTTTGCATGTTTATTTGATACTCTAAAAATGTGCTGTATTTGTTTGTTACATCTGCTTTTTAATGGAGTTTTTAGTGTTTTCTATATGTAAGATCAAGTCTTCTGCAAGCACTTTACTTCTTCTTTTGCAATTTGCCTTTTATTGTTTATTTTTCTTGCCTAACTGCTCTAGCTAAAACTTCCATGATTACATTTAATAGAGGTGGGA
>chr11:32655085-32655097
TAGGGAAAATACACTTTAATGGACCAGTAGTATTATCTTGATATATGAAAT
>chr11:33648592-33649861
TTACAATGGAGTTTTTCTTTTTTTCCCTGGCCAGCCTCGAACTCCTGGGCTCAAGCAATTCTCCAACTTCAGCCTCCTAGTAGCTGGAACTACAGATGCAGAAATGCAACACTTCTTGAATCCAAGTGTTGCGGCAGAATCGAAGTCATAGCTGATATATCTGCATATTTCCTCATTAACAAAGGCTTGGGGGGAGTTGTTTGTTTTTATGAGGAGAGGAGGAAAAAAAGACCATAAAATTCCCAATTTTACCCTAATGGAGATGCCTCCCTTACTAGGGCAATGATAAGAATGGACAAAACTCCAACTGGGTAAGCTGCTGCTGCTGCTGCTTCATTTTTTTTTTTTTTTTTTTTACAATAGAGACAAGGTCTTGCTCTATTACCCAGGCTGGAGTACAATGGTGTCATCATAGCTCACTGCAACCTTGAACTTCTGGACTCAAGAGATCTCCCAACTCAGCCTCCCAAGTAGCTAGGACTACAGGCCCAGCCAATTTTTTTTTTTTTTTTTTTTTTCCCCCGTAGAGACAGGATCTCATTATATTGCTCAGGGCTTGTCTTACATTCCTGGTCTCAAGCGAGCCTCCCAAAGTGCTGGGGTTACAGGCATGAGCCACAAAGCCCAGCCTTGGGTAAGCTTCCTTATAAGAAGATTATATTCCAAAGTTTGGATATTCAAGTTCTCATTAGAGCCTGGAAGATGTCCCTATAAGTCACCCAGCGGGTAGAAAGAGCGTGGGATTTGAAGTTAGGCAGCTCTAGGTTCTAACTCCAGTTCTGCCATTTACTGCTGCATAAACTTGGGCAAGTTTCTTTACTTCTCCAAGCTTCAGTTTCCTCACTGAGTACTTTGGGATAATAATATTGATCTCAAAGGGTGGTTGTCGGATTAGAAGAGATAATTTCTACATAGCACTTAGCTGTGTCCAGTAGACAATGGGAGCTCAACAGATGCCAACTGTTGCTGTTATTTTTATTACCATTAATTCCATCTGTAAAGAGTCTAGTGGGGAAGATGTGTTAGCCCTGTTGTCTTTTTTGAAATCCCCTTCTTGTCTCCCAACAACAGGAAGGCTGTAGGATGTTTTAATTCTGCTTGGCATAGATCCATTATGACTGCTAGCAAAATTGGATTGGACATTAGATGTGGAGTCCAATTTCTTCACAGAGTTAACGGGTAAAATATGATCAAGAGTCTCCTGAACTGCAGTGCAGAAATCCCAGGCCACCAGCAGTAACCTTTTCCATGGTATAAATGCCATTAGCCTGGCCTAGTGTATTTATTTATTTATTTTTTTATTTTTATTTATTTATTTATTTATTTATTTATTTATTTTTTTATTTTTTTTATTATACTCTAAGTATTAGGGTACATGTGCACATTGTGCAGGTTAGTTACATATGTATACATGTGCCATGCTGGTGTGCTGCACCCACTAATGTGTCATCTAGCATTAGGTATATCTCCCAATGCTATCCCTCCCCTCTCCCCCGACCCCACCACAGTCCCCAGAGTGTGATATTCCCCTTCCTGTGTCCATGTGATCTCATTGTTCAATTCCCACCTATGAGTGAGAATATGCGGTGTTTGGTTTTTTGTTCTTGCGATAGTTTACTGAGAATGATGGTTTCCAATTTCATCCATGTCCCTACAAAGGACATGAACTCATCATTTTTTTATGGCTGCATAGTATTCCATGGTGTATATGTGCCACATTTTCTTAATCCAGTCTATCATTGTTGGACATTTGGGTTGGTTCCAAGTCTTTGCTATTGTGAATAATGCCACAATAAACATACGTGTGCATGTCTTTATAGCAGCATGATTTATAGTCCTTTGGGTATATACCCAGTAATGGGATGGCTGGGTCAAATGGTATTTCTAGTTCTAGATCCCTGAGGAATCGCCACACTGACTTCCACAATGGTTGAATTAGTTTACAGTCCCACCAACAGTGTAAAAGTGTTCCTATTTCTCCACATCCTCTCCAGCACCTGTTGTTTCCTGACTTTTTAATGATTGCCATTCTAACTGGTGTGAGATGATATCTCATAGTGGTTTTGATTTGCATTTCTCTGATGGCCAGTGATGATGAGCATTTCTTCATGTGTTTTTTGGCTGCATAAATGTCTTCTTTTGAGAAGTGTCTGTTCATGTCCTTCGCCCACTTTTTGATGGGGTTGTTTGTTTTTTTCTTGTAAATTTGTTTGAGTTCATTGTAGATTCTGGATATTAGCCCTTTGTCAGATGAGCAGGTTGCGAAAATTTTCTCCCATGTTGTAGGTTGCCTGTTCACTCTGATGGTAGTTTCTTTTGCTGTGCAGAAGCTCTTTAGTTTAATTAGATCCCATTTGTCAATTTTGGCTTTTGTTGCCATTGCTTTTGGTGTTTTGGACATGAAGTCCTTGCCCACGCCTATGTCCTGAATGGTAATGCCTAGGTTTTCTTCTAGGGTTTTTATGGTTTTAGGTCTAACGTTTAAATCTTTAATCCATCTTGAATTGATTTTTGTATAAGATCAATTCAAATGGCCATACTGCCCAAGGTAATTTACAGATTCAATGCCATCCCCATCAAGCTACCAATGACTTTCTTCACAGAATTGGAAAAAACTACTTTAAAGTTCATATGGAACCAAAAAAGAGCCCGCATTGCCAAGTCAATCCTAAGCCAAAAGAACAAAGCTGGAGGCATCACACTACCTGACTTCAAACTATACTACAAGGCTACAGTAACCAAAACAGCATGGTACTGGTACCAAAACAGAGATATAGATCAATGGAACAGAACAGAGCCCTCAGAAATAACACCGCATATCTACAACTATCTGATCTTTGACAAACCTGAGAAAAACAAGCAATGGGGAAAGGATTCCCTATTTAATAAATGGTGCTGGGAAAACTGGCTAGCCATATGTAGAAAGCTGAAACTGGAT
>chr11:35403942-35403887
GTTTGCCGGGAGCAGGAATATCAGGATTCTGTGCAGCTGAGGCGGCCGTGATCACGGAGCAGGGACTGATCCATGCGTCCATATGTTTGCTTAAAGGGAACTTTCCCGGCCGGGCGCGATGGCTCACGCCTGTAAGCCCAGCACTTTGGGAGGCCAAGGTGGGCGGATCATGAGGTCAGGAGTTCCAGGCCCGCCTGGCCAACAGTGAAACCCGTCTCTACCAAAAATACAAAAATTAGCCGGGCATGGTGGCGAGCACCTGTAGTCCTGGCTACTTGGGAGGCTGAGGCAAGAGAATCGCTTGAACCCGGGAGGCGGAGGTTGCAGTGAGCTGAAATTGCACCACTGTACTCCAGCCTGGGCCACAGAGTGAGACTCTGTCTCAAAAAAAAAAAAAAAAAAAAAAAAAAAAAAAGACTTTCCCCCTTTGCCTTTGAGCTGTTTCCTCC
>chr11:36054875-36055114
GAGTAGGTGGAAGGGTAGATAGATAGATGGGTGGGTCAGTGGATGGATGGATAGTTGGGTGGTTGAGTAGGTGGATGGATGAATGGGTAGATTTATGGGCCGATGTGTAAAGACAGAGGTCTCTCATTCCACAACCACATGTCCTACTGGAAGCCTTCTCTCCCTTCCTATCCAGGCTAGGTAGATGCCCCTTGTCCCTGCTCCCATAGCATTGCCTCTCTCTACATTTGACTTGTAAACAAGAAGATACAGTAAACTGTTATAGTTTTCATTTTCCAAGGAATCAGATGCTTCAGTACAGCCAGGAAAAGGTCTGATACACCTTGTTCACTGTTATCCCCACACCAAACAACATTAGCTCCTGCTACATGGGAGATGCTTAGTACACTTTTGTTGAATGAATCAATGAAAGAACAGTGAGTATTTACTAGTACTTGTGGGGGCAAATCATTGCTTGCATTCTTACATCTCTCTCACTACTGCTGTCTCAGAGCTAGTTTTCTCTTACCAGGAGGCCAGATGGGATTGCTGAGCAAGAATAAGATTGCTTCCATCTGTAA
>chr11:36055052-36055112
TTACAGATGGAAGCAATCTTATTCTTGCTCAGCAATCCCATCTGGCCTCCTGGTAAGAGAAAACTAGCTCTGAGACAGCAGTAGTGAGAGAGATGTAAGAATGCAAGCAATGATTTGCCCCCACAAGTACTAGTAAATACTCACTGTTCTTTCATTGATTCATTCAACAAAAGTGTACTAAGCATCTCCCATGTAGCAGGAGCTAATGTTGTTTGGTGTGGGGATAACAGTGAACAAGGTGTATCAGACCTTTTCCTGGCTGTACTGAAGCATCTGATTCCTTGGAAAATGAAAACTATAACAGTTTACTGTATCTTCTTGTTTACAAGTCAAATGTAGAGAGAGGCAATGCTATGGGAGCAGGGACAAGGGGCATCTACCTAGCCTGGATAGGAAGGGAGAGAAGGCTTCCAGTAGGACATGTGGTTGTGGAATGAGAGACCTCTGTCTTTACACATCGGCCCATAAATCTACCCATTCATCCATCCACCTACTCAACCACCCAACTATCCATCCATCCACTGACCCACCCATCTATCTATCTACCCTTCCACCTACTCATCCATCCATTCATCCATTCATCCATTCATCCATCTATCCATCCA
>chr11:37596613-37596978
GGAGAGAGAGAGAAAGAAAGGATGACAAATTTTTCAAACACTTAAAACCTTTGTTTTCCCTCCCTAGTGTTTTATTATAATATATATTTTAATTGACAATATTTTATATGATTTGGAAGATAATTTAGTAAAGGCTTATAAAAATGATATTACATTTTTATAATATCATTATTATAAAAATATTACATTTTTATAATATTATAAAAATATTACATTTTTATAATATTATAAAAATGATATTACATTTTATAATATTATAAAAATGATATTACATTTTTATATCATTATTATAAAAATGATATTACATTTTTATATCATTATTATAAAAATGATATTACATTTTTATAATATCATTATTATAAAAATATTACATTTTTATAATATTATAAAAATATTACATTTTTATAATATTATAAAAATATTACATTTTTATATTATAAAAATGATATTACATTTTTATAATATTATAAAAATGATATTACTTTTTATAATATTATAAAAATGATATTACATTTTTATAATATAAAAATGATATTACATTTTATATCATTATTATAAAAATGATATTACATT
>chr11:37684745-37684787
TTTATATTATTATAAAACAAAGATAAGTTTATCATTTTCTTTCCCATTTGGATGCCTTTCTTTTTTTTTTTTTTTTTTTTTTGAGACGGAGTCTCGCTCTGTCGCCCAGGCTGGAGTGCAGTGGCGGGATCTCGGCTCACTGCAAGCTCCGCCTCCCAGGTTCACGCCATTCTCCTGCCTCAGCCTCCCAAGTAGCTGGGACTACAGGCGCCCGCCACTACGCCCGGCTAATTTTTTGTATTTTTAGTAGAGACGGGGTTTCACCATTTTAGCCGGGATGGTCTCGATCTCCTGACCTCGTGATCCGCCCGCCTCGGTCTCCCAAAGTGCTGGGATTACAGGCGTGAGCCACCGCGCCCGGCG
>chr11:38791119-38791108
TTTTTTTTTTTTTTTTTTAATTACATGTAATTGTTTATTTAAAATAATTTTCCAGGTCTTCCAATGATTTAACAGGCTTTGCTTCACTTTTATCATCTCAAACAGCTATAAATCAACACACTTTTTGTATTTTATTTTACTACTATGTATGCTATTTTAATAACATTTTTCTTTATTAATACTAGAACCAAATATATTGACCAATAAGCAGTATAGATTTAAATTATCTTCTTGGGTTGGTCTGAGGTTGCTGATGGATTCTTGGGATTGATCTGATGCTAGAAGCTATCTTAGGCCCTGTCTCTAACTCACTGTATGTTTCAGGCAAAACATGCCACGGTTCTAGGTCTGTTTTCTCATCTGCAAAATAAACACCCAAATTAGATGATACTTATTGTTTTAACTAGCTATAAAATTCCAATACTATATTCCCCATCATTTTCACTTACTTTTACTTAATCTTTATTTGCTACTTTTCCACCTATAAAGCGTAATTTTCCATATCAAGTAAACATAAATTCATTAAAAAATAAACACAAACCCAAAATATTCTTATTCTAATATATCTGCATTAATAGATAAAAAGGCTTTAGCTTTAATTTTCATTTTTCATTTCTACCTCTTAAAGTCAATGATAAACTCACAAGTGTAAAATGAATGCATTTAAAAACATAAAAGATACATTTCAATGACAAGAAATATGCAATGATCATGAAAATCTACTGTACACTTTGCCACGGTCAAAGAATGAAGGACAATATGGAAAAGCCAATCTTCAAATATATCCTTAACAAAAACTCTCTCCTGCATAGTAAAAGCATCATCTAAACAGCAGCTCCAACCAAAAAAAAAAAAAAAAAAAACAAGCAGGGGAGATGGGACAGATAACTTTCTTCAGGTTTTCCAGATAAAAACATGTGGTCACCAGGAATTCAAGGTAACTAGGTACTTCAAAAGCCACATTTAATACAAAATAAAATGAGCATTTCTGACAGATGACAACAGTATGAAACTGATTTTTTTCTTTCCTAGATACAAAAATGATATGGGGCATTTCTTAACAGTTTAGTAATCGTCTAAGAATAATTGTAGAAATAACCCCAATTCCACCATCCCAGCCACTGGTGTAAAACAAATACCTTCCATGAAACTGTCTTTCACATAACTAAAATATCCTCACTTACTTGGAACAATTTCATGCTTACACATGATCACAAACATTTGTTTTTAGATGTTGTGGAATTACTGGAGCTGAGATTTCTGAAACAATATCTGAATCTTAGCAGAGAGATAATAATCCTTTCACTATACATTGCTTGGGCTTCCTTAACCAAATCTGAGTAACTACTGTAATAA
>chr11:38980219-38980220
GCAAGCTCTGCCCCATGGGTTCACGCCATTCCCCTACCTCAGCTTCCTCAGAACCTGGGACTAAAGGCGCCCGCCACCACGCCCGGCTGATTTTTTGTATTTTTAGTGGAGACGGGGTTTCACCATGTTAGCCAGGATGGTCTCGATCCCCTGACATTGTGATCCGCCCTCCTCTGCCTCCCAAAGTGCTGGGACTACAGGCGTGAGCCGCCGCGCCTGGCCACCTTTTACGTTTTTAATGTCATAATTCACACTTTTTTTTTTTTTTTTGAGACAGAGTCTCATTCTGTTGCTGAGGCTGGAGTGCAGTGGCAGTGATCTGGGCTCACTGCAAACTCCACCTCTTGGTTCGACCCATTCTTCTGCCTCAGACTCCCAAATAGCTGGGATTACAGGTGCACGTTGTGTATTCACTAACAAGTTGTGGTAGCAATAGTTATTTTTAATACCTTTTCCTTTTAATTTTCATATTAGAGTTAAACGTGATTTATACTATACCAT
>chr11:42721628-42721636
TTAAGCCAGTTTGAGCTGGTCTCTGCCACTTGCTCCCAAAAGATTCTTGCCTAATATGTTCATGAACAAAGGCAATGGATTGGCGTATAGGAGATAAATCTGAAGGAAGCAGTAGAGGGAAAGTTGACATGATTTCATAAGTTGAAGTGAAGCTTTAGAAAGGGAAAATAGAATATGGCTTTGGGGTTGATATCCTGAGCGGTAGAAGATTGTTTTCTCTGTGCTGGATTTCTTTCCTCATCCCTCCAGAAGCACTCTCTTCCCTTGTCCGCCTCACTCTTGCCCCAGGAGCCTGGCCTGTGCGAGTTGCAAAGACGAGCTCCTGTGTCTCCTGGCTGCTGGTAGAGTACGGCCAATGGGGAGAAATCAGAATACATACCTCTAGTTCTCTTACTTTGAGGCCATGTAAGATTGGCTGTGTCTGTGAATGAAGGTTATTGCTCTTCCCAAGGTAGTCTGATCTTTGTGATCCTGCCATTTGGGTTCTTTAGTTTATCTCCTCCACTTTGCATCTTTTCAGGCGTAGGTTACTCACAGTCATGATGCTGATAGCCTCAGGTTCCTGCACTATCCCTTATGGTTTCTCTGCTTCCACCCACACCTTTGTCATTAGTCCCTTGGTAAATTAACCTCACTGGAATTATCCTAAATTGAGTGTTCTATTTATTTCTGCTTGGAATTTCAAATAAATGCATGCATCTACCCTTCAAAAGAATTCATGAAAGGACATGTTTATGTTAAAACAGATTCCTTATATGTCTAGAATACTTTACAGTTTTCAAATTTTCATTATTTTTCTTATTCTCACAACCTCACGAAGCAGGCAGGTCAGGTAATATTATCCTCACTTTATAAAGGAAATCAAGACTCGGATAAGAAAATTGATGTTCACATTCATGCAATTAATGGAGTATCTTTGAACCTATGCCTTATGATTCCAGTTGCTCTGTGTTTATTCTAGTACAGCTTGATTTACCTGAAATAAATTAATTTGATTAAAGCTATTGTATTTTACTCTTTCTCTTTTATGTCT
>chr11:42959928-42959928
AACCTATTCTTTCCAGTAAGGACCCTGCTGCAGCCCCATAAACCTCCTAACGGAACAGAAATACTCCTTTTTACATAGCTGTATGCTTTATTCACTCAATTTCTTCATGTTTCTGCTAAAATATCAGTTTCGAAAAGTATTTACAACTTTTATAATAAAGGATTAATATCTCTGACATAAAAAGAGCTTCTAAAAATAGAGAAGTCATGACTTTCCAAGGGTAAAACAAACAAACAAAAAAATAAAAATAGAGAATAAAAATACCAACACTGCTATTGAAAAGTGGAATAAGGATATGAACAGAAAGATCATAGGAAAATTGCAAATGAATCTTACCCATATAAAAGATGCTCAGTCTCACCCATAATAAGATAAGTTTAGATCAAAACTGTACTAAGAGATACCATTATTGACCACAATAATGGGGTCAATATTGGTCAAAGTTATGGGGAAAGAGATTCTTTCATTCACTGCAGGGATTTTAGTATGTATGGTACTAAGGAGAGGAATTTGGCAATAGTTAGCGAAATTACACATTTATCTATTGACTCAGAAATTCCACTTTTAGGAAGTCATTAA
>chr11:47371383-47371355
TAGAGTCTCACTCTCACCCAGGGTGGAGTGCAATGGCATGATCACAGCTCACTGCAGCCTTGACCTCCTGGGCTAAGGTGATTCTCCCACCTCAACCTTCCGATTCACTGGGAGTACAGGCACCTGCCACCATGCTCAGCTAATTTTTGTATTCTTTGTAGAGATGGGGTTTCGCCATGTTGCCCAGGCTGGTCTTGAACTCCTAGGCTCAAGCAATCCACCCACCTCGGCCTCCCAAAGTGCTAGGATTACAGGTGTGAGCCACTGCGCCTGGGCAAAATCTTCTAATTTTTATTTTTACTATTTTGGGGTCTTATTTATTTTTTGAGACGGAGTCTCGCTCTGTCACCCAGGCTGGAGCGCAGTGGCGCAATCTCGGCTCACTGCAACTTCTGCCTCCTGGGTTCAAGTTATTCTCCTCCTGCCTCAGCCTCCCAAGTACCTGGGACTACAGGCACATGCCAACACGCCTGGCTAATTTTTGTATTTTAATTTTTATTTTTTTGAGACAGGGTTTCACTGTCTCACCCAGGCTGGAGTGCAGTGGCGCGATTTTGGCTCACTGCAACCTCTGCCCCTGGGTTCAAGTGATTCTCCTGCCTCAGTCTTCTGAGTAGCTGGGATTATAGGTGCCCGCCACCATGCCCGGCTAATTTTTGTATTTTTAGTAGATACGGGGTTTCACCATGTTGGCCAGGTTGGTTGAAATCCTGATCTCAGGTGATCCACCCGCCTCAGCCTCCCAAAGTGCTAGGATTACAGGCGTGAGCCACTGAGCCCAGCCTAATTTTTGTATTTTTAGTAGAGATGGGGCTTCATTATGTTGGCCAGGCTGGTCTTGAACTCCTGACTCAAGTGATCCACCTGTCTCAGCGTCCCAAAGTGTTGGGATTACAGGCGTGAGCCACCGTGCCTGGCCAAGACACTGTCTTAAAAAAAAAAAAAGAAAGAAAGAAAAGGCTGGGCATGGTGGCTCACGCCTGTAATCCCAGCACTTTGGGATGCTGAGACAGGTGGATCACTTGAGGTCAGGAGTTAAAGACCAGCCTGGCCAACATGGTGAAACCCCATCTCTACTAAAAATAAATTAGGCCAGGCCCAGTGGCTCATGCCTGTAATCTTAGCACTTTGGGAGGCTGAGGCAGGTGGATCACCTGAGGTCAGGAGTTTGAGACCAACCTGGCCAACATGATGAAACTCCATCTTTACTAAAAATACAAAAATTAGCTGGGCATGGTGGCGCTTGCCTGTAGTCCCAGCTACTCAGGAGGCTGAGGCAGGAGAATTGCTTGAACCTGGGAGGCGGAGGTTGCAGTGAGCCAAGATCGCACCACTGCACTCCAGCCTGGGCAACAGAGCGAGACTTCGTCTCGAAAATTAAAAAAAAAAAGGCAGGGTCTCACTTTGTCACCCAAGCTGGAGTGCAGTGGTGCAATCTTGGCTCACTGCAGCCTCTACCTATGGGGTTCAAGCAATTCTCCTGCCTCAGGCCCCCAAGTAGCTGGGACTACAGGTTTGTGCCACCATGCCTGGCTAATTTTTTGTATTTTTTATAGAGATGGGGTTTCACCATGTTTGCCTAGGCTGGTCTCGAACTCCTGGGCTCAAGCAATCCTCCTGCCTTGGCCTCCCAAAGTGCTGAGATTACAAGTGTGAGCCACCACGCCCAGCCTAATTTTTAATTATTAAAGTAACAAATATTAATTGCAAAAACTTTAAAAATACAACAGCATATCAAGTAACACATCCCCCTCTTTTCAATCTCATTTCCCACTGATAGAACCTTAGTTTATCCTTACAGACGTTTTATTGTGTGTATATAATCCTAAGTGTTAATAAGTATATATACATACACATGTATATTTTATTCATTCAAAAATGGAATTTCATATCATGCCATTCTGCATTTCTCCATGACATATGTAGCATATCAGAGATTGATAAAAGCTATTTTTCCAGTCTGTCTTTCT
>chr11:47371383-47371689
TTTTTTTTTTTTTTTTTTTTTTTTGAGATAGAGTCTCACTCTCACCCAGGGTGGAGTGCAATGGCATGATCACAGCTCACTGCAGCCTTGACCTCCTGGGCTAAGGTGATTCTCCCACCTCAACCTTCCGATTCACTGGGAGTACAGGCACCTGCCACCATGCTCAGCTAATTTTTGTATTCTTTGTAGAGATGGGGTTTCGCCATGTTGCCCAGGCTGGTCTTGAACTCCTAGGCTCAAGCAATCCACCCACCTCGGCCTCCCAAAGTGCTAGGATTACAGGTGTGAGCCACTGCGCCTGGGCAAAATCTTCTAATTTTTATTTTTACTATTTTGGGGTCTTATTTATTTTTTGAGACGGAGTCTCGCTCTGTCACCCAGGCTGGAGCGCAGTGGCGCAATCTCGGCTCACTGCAACTTCTGCCTCCTGGGTTCAAGTTATTCTCCTCCTGCCTCAGCCTCCCAAGTACCTGGGACTACAGGCACATGCCAACACGCCTGGCTAATTTTTGTATTTTAATTTTTATTTTTTTGAGACAGGGTTTCACTGTCTCACCCAGGCTGGAGTGCAGTGGCGCGATTTTGGCTCACTGCAACCTCTGCCCCTGGGTTCAAGTGATTCTCCTGCCTCAGTCTTCTGAGTAGCTGGGATTATAGGTGCCCGCCACCATGCCCGGCTAATTTTTGTATTTTTAGTAGATACGGGGTTTCACCATGTTGGCCAGGTTGGTTGAAATCCTGATCTCAGGTGATCCACCCGCCTCAGCCTCCCAAAGTGCTAGGATTACAGGCGTGAGCCACTGAGCCCAGCCTAATTTTTGTATTTTTAGTAGAGATGGGGCTTCATTATGTTGGCCAGGCTGGTCTTGAACTCCTGACTCAAGTGATCCACCTGTCTCAGCGTCCCAAAGTGTTGGGATTACAGGCGTGAGCCACCGTGCCTGGCCAAGACACTGTCTTAAAAAAAAAAAAAGAAAGAAAGAAAAGGCTGGGCATGGTGGCTCACGCCTGTAATCCCAGCACTTTGGGATGCTGAGACAGGTGGATCACTTGAGGTCAGGAGTTAAAGACCAGCCTGGCCAACATGGTGAAACCCCATCTCTACTAAAAATAAATTAGGCCAGGCCCAGTGGCTCATGCCTGTAATCTTAGCACTTTGGGAGGCTGAGGCAGGTGGATCACCTGAGGTCAGGAGTTTGAGACCAACCTGGCCAACATGATGAAACTCCATCTTTACTAAAAATACAAAAATTAGCTGGGCATGGTGGCGCTTGCCTGTAGTCCCAGCTACTCAGGAGGCTGAGGCAGGAGAATTGCTTGAACCTGGGAGGCGGAGGTTGCAGTGAGCCAAGATCGCACCACTGCACTCCAGCCTGGGCAACAGAGCGAGACTTCGTCTCGAAAATTAAAAAAAAAAAGGCAGGGTCTCACTTTGTCACCCAAGCTGGAGTGCAGTGGTGCAATCTTGGCTCACTGCAGCCTCTACCTATGGGGTTCAAGCAATTCTCCTGCCTCAGGCCCCCAAGTAGCTGGGACTACAGGTTTGTGCCACCATGCCTGGCTAATTTTTTGTATTTTTTATAGAGATGGGGTTTCACCATGTTTGCCTAGGCTGGTCTCGAACTCCTGGGCTCAAGCAATCCTCCTGCCTTGGCCTCCCAAAGTGCTGAGATTACAAGTGTGAGCCACCACGCCCAGCCTAATTTTTAATTATTAAAGTAACAAATATTAATTGCAAAAACTTTAAAAATACAACAGCATATCAAGTAACACATCCCCCTCTTTTCAATCTCATTTCCCACTGATAGAACCTTAGTTTATCCTTACAGACGTTTTATTGTGTGTATATAATCCTAAGTGTTAATAAGTATATATACATACACATGTATATTTTATTCATTCAAAAATGGAATTTCATATCATGCCATTCTGCATTTCTCCATGACATATGTAGCATATCAGAGATTGATAAAAGCTATTTTTCCAGTCTGTCTTTCT
>chr11:47429114-47429080
GCTGAGACAGGCTGATCACCTGAAGTCAGGAGTTTGAGACCAGCCTGACCAACATGGTGAAACACCGTCTCTACTAAAAATACAAAAATTAGCCAGGTATGGTTGTGGGTGCCTTTAGTCCCAGCTATTTGGGAGGCTGAGACAGGAGAATCACTTGAACCCAGGAGGTGGAGGTTGCAGTGAGCTGTGATTGTGCCATTGCACTCCAGCCTGGGTGACAGAGCAAGACTCTGTCTCAAAAAAAAAAAAAAAAAAAAAGAATGAGACGTTCAGCCTAGAATGGTCCTAAAATCCAGGTAGGTCAATCCTTCTCTTTAACATTCCACCAGGCTGTGGTCCGGCACTGGCTTTGGGGATTAGGAAAAAGATTGCATATAGAACTGAGCTCAATTCTGAATACAGGAAACACAGCTGGGAATTTATAACCAAAGCAACGTGAAGGGGTCAGTGGATTGAAAATTACTAAGGGGAAGTATTAACAGTAGGGGGATTCTTTTTTTTTTTTTTTTTTTTTTTGAGATGGAGTCTCGCTCTGTCGCCCAGGCTGGAGTGCAGTGGCACGATCTCGGCTCACTGCAAGCTCCGCCTCCTGAGTTCACGCCATTCTCCTGGCTCAGCCTCCCAAGTAGCTGGGACTACAGGCGCCCGCCACCACGCCCGGCTAATTTTTTGTATTTTTTAGTAGAGACGGGGTTTCACCGTGTTAGCCAGGATGGTCTCGATCTCCTGACCTTGTGATCCACCCGCCTCGGCCTCCCAAAGTGCTGGGATTACAGGCGTGAGCCACCGCGCCCGGCCAGTAGGGGGATTCTTGCTAAAATGGCCTAACAGGATTCTTGTTAAAGCAGGCCAAGGACGGCCGGGCGCGG
>chr11:47557575-47557554
GGCGGGATCTCGGCTCACTGCAAGCTCCGCCTCCCGGGTTCACGCCATTCTCCTGCCTCAGCCTCCCGAGTAGCTGGGACTACAGGCGCCCGCCACCACGCCCGGCTAATTTTTTGTATTTTTAGTAGAGACGAGGTTTCACCGTTTTAGCCGGGATGGTCTCGATCTCCTGACCTCGTGATCCGCCCGCCTCGGCCTCCCAAAGTGTTGGGATTACAGGCGTGAGCCACCGCGCCCGGCCCTATTTTTCTTTTTAAAGAGACAGGGTCAGGCCGGGCACGGTGGCTCACGCCTGTAATCCCAGCACTTTGGGAGGCCGAGGCGGGCGGATCACGAGGTCAGGAGATCGAGACCATCCTGGCTAACACGGTGAAACCCCGTCTCTCCTAAAAATACAAAAAAATTAGCCGGGCGTGGTGGCGGGCGCCTGTAGTCCCAGCTACTCGGGAGGCTGAGGCAGGAGAATGGCGTGAACCTGGGAGGCGGAGCTTGCAGTGAGCCGAGATCCGGCCACTGCACTCCAGCCTGGGCGACGGAGCGAGACTCCGTCTCAAAAATAAATAAATAAATAAAGAGACAGGGTCTCGCTATAT
>chr11:47638410-47638361
TAGCCAGGGTGGTCTCGATCTCCTGACCTCGTGATCCTCCTGCCTTGGCCTCCCAAAGTGCTGGGATTACAGGCATGAGCCGCCGCACCCGGCCGAAAAACATTTTCTTAAAACATCTTCTTTCCTGGGAAGCAACAGGAATTCCTTTAAAATGAAGTGGGGTTTTTTTTTTCTTTTTTTGTTTTGTTTTGTTGAGATGGAGTCTCGCTCTGTCACCCAGGCTGGAGTGCAGTGGCGTGATCTCGGCTCACTGCAAGCTCCGCCTCCCGGGTTCATGCTGTTCTCCTGCCTCAGCCTCCCTAGTAGCTGAGATTATAGGCATGTGCCACCACGTCCGGCTAATTTTTTGTATTTTTAGTAGAGACAGGGTTTCGCCATGTTAGCCAGGATGGTCTTGATCTCCTGACCTCAGGTGATCTGCCCACCTCGGCCTCCCAAAGTGCTGGGATTACAGGCATGAGCCACTGTGCCCAGCCTGAAGTATTTTATTTTGCTCTACATACCTTCTTCCTCTGACCCAGTCATTTGGAGCAGAAATTAAATACATGCACTTATTTGATCACCTACACAGCTCAGTTTATTTCTTCAAAGGAAGAAGGAAGCTGACTAAAACATACATTTTTTTTTTCTGAAGTTATTTTCCTCTTATTTCTGGTGTTAACCTGGTAAAATATTTTTTATTAAAAACTTATATTTTTAAAAAAAGAATATAACTGGCTGGGTGCAGTGACTCATGCCTATAATCCCAGCACTTTGGGAGGCTGAGGCGGGTGGATCACCTGAGGTCAGGAGTTTGAGACCAGGCTGGCCAACATGGTGAAACCCCATCTCTACTAATAATACAAAAAAATTAGCCAGATGTGGTGGTGCACACCTGTAATCCCAGCTACTCAGGAGGCTGAGGCTGGAGAATCGCTTAAACCCGGGAGGCGGAGGTTGCAGTGAGCCAAGATGGTGCCATTGCACTCCAGCCTGGGCAACAAGTGCGAAACTCCGTCTCAAAAAAAAAAAAAAAAAGAATATAACAAAGTAAACATAAAATTCAGGGTAGTGGTTATTTGTTGGGAGATGGAGAGGAGGAACCACATGTCTGGGATAATGACAATGACTTTCCTTGGCTAGAACTGGTGGATCATGTCTGTCATCCCAGCACTTTTGGAGGCTGAGGCTGGGGAACTGCTTGAGCCCAGAAGTTTGAGACCAGCCGGGGCAACATAGTGAGACCTCCTCTACAAAAATTTAAAAAAAAAAAACATTAGCCAGGTGTGATGTTACATGCCTGTGGTTCCCGATACTCAGGAAGCAGAGGGGAGAAGATCACTTGAGCCCCTTAGGTCGAGGCTATGGTGAGCTGGGATTGCACCACTGCACTCCAGCTTGGGTGACAGAGTGAGATTTTGTCTTGGGGAAAAAAAGGATTTTCCTTGACCTAGATTATGGCTATATGGATGTTTGCCTTTTAATTATTTTTTACTTGTACTTTTGTGTTTTGCGCACTATTCTGTGCGTTATATTAAATTTTTTTTTTTTTTTTTTTTTGAGACGGAGACTTGCTCTGACGCCCAGGCTGGAGTGTAGTGGCGTGATCTCGGGTCACTGCAAGCTCTGCCTCCCGGGTTCACACCTTTCTCCTGCCTCATCCTCTTGAGTAGCTGGCACTACAAGTGCCCATCACCACGCCCGGCTAATTTTTTTTGTATTTTTAGTAGAGACAGGGTTTCACCATGTTAACCAGGATGGTCTCAATCTCCTGACCTTGTGATCCACCCGCCTCGGCCTCCCAAAGTGCTGGGATTACAGGTGTGAGCCACCGCACCCGGCCTAAATATTTACAGTTTAAAAGCCTCACCAAATTGTACATGAAGGCATGGTAGTTTACTTGTGGGAAAAGGGAGGGATGAGAGATGAAACTTCAGCTTTGTCTGTGGCACTTTATTTTAAGACCGCAAGGCCAGGCATAGTGGCTCACCCCTGTAATCACAGGACTTTGAGAGATGACCAAATGAGAGGATGGCTTGAGCCCAGGAGTTCAAGACCACCTTTGGCAACATAGTGAGACCTTGTTTCAAAAAATAATAAAATATTTTAAGAAGGCAAGGCCGGGCGCAGTGGCTCATGCCTGTAATCACAGCAGTATGGGAGGCCGAGGCTGGTGGATGACTTGAGGCCAGGAGTTTGAGGCCAGCCTGGGCAACATGGCAAAATCCCGTCTCTACTAAAAATACAGAAATTAGCCAGGCATGGTGGTGCATGCCTGTAATCTCAGCAACTCAGGAGACTGAGGCACGAGAATGGCTTGAACCCAGGAGGTGGAGGTTACAGTGAGCCGAGATTGTGCCACTGCACTCCAGCCTGGGCAACAGAGTGAGACTCTGTCTGAAAAAATAAAAAGAAGGAAGAAGGCAGGGGATGTTAAGCAAAAAAGGGCAAAATGTTAACATCGGTTTAGCCTTGGTGGTGGATGCATAGGTAAATTATTAATTTTTCTGCATGCTTGAGATTTTTTAATAAAATGTTTTTATTTTCCAAGTTCCAAAGAACTGGAAATCGAAATGTTTTTAAAACATCAAAGTTACTTTTTTTTTGTTTTTGAGACGGAGTCTCACTCTGTCGCCCAAGCTGGAGTGCAGTGGTGCGATCTCAGCTCACTGCAACCTCCACCTCCTGGGTACAAGCACTTCTCCTGCCTCAGCCTCCCAAGTAGCTGGGATTACAGGTGCTCACCACCACGCCCTGCTAATTTTTGTATTTTTAGTAGAGACGGGGTTTTGCCATGTTGGCTAGGCTGGTCTCGAACGCCTGACCTTGTGATCTGCCCACCTCGGCCTCCCAAAGTGCTAGGATTACAGGAGTGAGCCACCGCGCCAGGCCTATTTTTTTACTTCTAATGCTAAAGATTGTAATATAATTTTGAATGTACGGATTTCTCATTTGCACCTATTACTATGTAGGTTAACCTGAATTAACCTTTAAGGAAGTCTTAGTATTTAGAACGTACTTCTGGAGAAAGAATTGTTTATAAAGGGCAATTCTGGTGTTTTATAAAGGTGTTATGAATAAGAAGTCTGTAGCATTTAGAACAATCGAAGGGAAGTTTCTGCAGCATGAATGTAATTCACAATATAAAACTAATGGGTTTTCTAGTTTATTCTATTTCCTAGTGGTACTAAGGGTATGTTTTTTTGTTTGTTTGTTTTTTGAAACGAGTCTCACTGTTGCCCCGGCTGGAGTACAGTAGCACGATCTCGGCTCACTGCAACCTCCGCCTCCCGGGTTCAAGCGATTCTCCTGCCTCAGCCTCCCGAGTAGCCAGGATTACAGGCGTGTGCCACCATGCCCAGCTAAGTTTTTGTATTTTTAGTAGAGACGGGGTTTCACCACGTTAGCCAGGATGGTCTCGATCTCCTGACCTCGTGATCCGCCCGCCTTGGCCTCACAAAGTGCTGGGATTACAGAAGTGAGCCACCGTGCTCGGCCGAAGGGTATGTCACTGTTTGTGTAACTCTCAAAAATGTAGCAGTAGGCTAAGAGTTGTGACTCACTTCTGTAATCCAGCACTTTGGGAGGCCAAGGTGGGCGGATCACCTGAGGTCAGGAATTTGAGACCAGCCTGGCCAACACCAGTGAAACCCTGTGTCTACTAAAAATACAAAAATTACCCGGGAGTGGTGGTGGACACCTGTAATCCCAGCTACTCAGGAGGCTCAGGCAAGTGAATCACTTGAACCCAGGAGGCAGAGGTTGCAGTGAGCTGAGATGGCACCACTGCACTCCAGCCTAGGCAACAGAGTGAGACTCCATCTCAAAAAAAAAACTAGCAGTATTGGCTGGGCACAGTGGCTCACACCTGTAATCCTAGTGCTTCTGGAGGCCAAGGTGGCAAGATCACTTGAGGTCGAGAGTTGGAGACCAGCTTAGGCAACATAGGAAGAACCCCATCTCTACAAAAAATAATAAATAAATAAATAATTAGGCCAGGCGCAGTGGCTCACACCTATAATCCCAGCACTTTGGGAGGCTGAGGTGGGAGGATTGCTTGAGCCTAGGAGTTCCAGACCAACCTCTAGGCAACATGGTGAGACCCCATCTCTACAAAAAATTAAAAAACAGAATTAGCTGGGTGTTGTGGCATGCACCTGAAGTCCCAGCTCCCTGGGAGGCTGAGGTGGGAGGACCACTTGTGCTGGAGAGGTTGAGGCTGCAGTGAGCTGTGATTACACCACTGCACTCCAGCCTGGGCAACAGTGAGACCCTGTCTCTAAAAAATTGCATATATATATAAACATAGCAACAGTTCCTGCAGTCCTCAGTGTACTTTTTAAGGCTTTAACATAGCCCCCAATTCTAATGTGGTTTTTTTTGAGACAGAGTCTCACTCTGTTGACCAAGCTGGAGTGCAATGGCACGATCTCGGCTCACTGCAACCTCCGCCTCCTGGGTTCAAGCAATTCTCCTCCCTCAACCTCCTGAGTAGCTGGGATTACAGGCATCTGCCACCAC
>chr11:47892977-47893196
CATCTCAGACGATGGGCGGCTGGGAAGAGGCGCTCCTCACTTCCCAGACTGGGCAGCCAGGCAAAGGGGCTCCTCACATCCCAGACGATGGGCGGCCAGGCAGAGACGCTCCTCACTTCCCAGACGGGGTGGCGGCCGGGCAGAGGCTGCAATCTCCGCACTTTGGGAGGCCAAGGCAGGCGGCTGGGAGGTGGAGGTTGTAGCAATCCGAGATCACGCCACTGCACTCCAGCCTGGGCAACCTTGAGCACTGAGTGAACGAGACTCCGTCTGCAATCCCGGCACCTCGGGAGGCCGAGGCTGGCTGATCACTCGCGGTTAGGAGCTGGAAACCAGCCCGGCCAACACAGCGAAACCCCGTCTCCACCAAAAAAATACGAAAACCAGTCAGGCGTGGCAGCGCGCGCCTGCAATCGCAGGCAGTCGGCAGGCTGAGGCAGGAGAATCAGGCAGGGAGGTTGCAGTGAGCCCAGATGGCATCAGTACAGTCCAGCTTCCGCTCGGCATCAGAGGGAGACCGTGGAAAGAGAGGGAGAGGGAGACCGTGGGGAGAGGGAGAGGGAGGGGGAGGGGGAGGGAAGTAGGGAGAGGGAGAGGGTCTCCTTCGTTTCTGAAGGATAATTTTGAAGGGTACAGAATTCTAGGTTGGTGGCCGGGCGCGGTGGCTCACGCCTGTAATCCCAGCACTTTGGGAGGCGGAGGCAGGTGGATCACGAGGTCAGGAGATCAAGACCATCCTGGCTAACAGGGTGAAACCCTGTCTCTACTAAAAAAAAAAATACAAAAAATTAGCCGGGCATGGTGGCAGGCCCCCGTAGTCCCAGGTACTCGGGAGGCTGAGGCAGGAGAATGGTGTGAACCCATGAGGTGGGGCTTGCAGTGAGTCAAGATCGCACCATTGCACTCCAGCCTGGGGGACAGAGAGAGACTCCATCTCAAAAACAAAAACAAAAACAAAGAATTAGTAGGTTGGTGATTTTTTTTCTCTCAACATTTCCTCCCTCCCTCCCTCCCTTCCTCCCTTCCTCGCTTCCTCCGTTCCTCCCTTCCTTCCTTTCTCGACAGAGTGTCACTGTCGCCCAAGGCTGGAGTGAAGTGGTGCGATCTAGGTTCACTGCGAACTCCACCTCCCGGGTTCAAGCAATTCTCCTGTCTTAGCCTGCTGTGTAGCTGGGATTACAGGCATCTGCCACCACGCCCGGCTAATTTTTGTATTTTTAGTAGAGATGGGGTTTCACCATGTTGGCCAGGTTGGTCTCAAACTCCTGAATTCAAGCAATCCACCCACCTCGGCCTCCCAAAGTGCTGAGATTATAGGCATGAGGCACCGCACCCAGCCACTTTTCAGTTTTATACATTTCTATTAACATCCTCAAGCTCATTCTTTTCTCAGTTGTGTCTTGTCTACTAATGAGCCCATCAAATAATTCTGGTTTTTTTGTTGTTGTTTTTGTTTTTTTGTTTTTTTTAAGAGACAAGATCTCACTATGTTTCCCAGGCTGGTCTTGAACTCCTGTCCTCTAGGAATTCTCCTGTTTCAGCCTCCCAATACAGGTGTGAGCCACCATACCCAGACAAAGCATTCTTCATTTTTGTTACAGTGTTTCTTTATCTCTAACATCTTTTTCATTTTTTTCTTAGAATTTCTTTCTGCTTATATCATCCATCTGTTCTTTTTTATTTTTTTCATTTGTTTTTGCATGTTGTCTACTTTTTTTCATTTTTCTTTCTTTCTTTTTTTTTTTTTAATTGAGATGGAGTCTTGCTCTGTTGCCCAGGCTGGAGTGCAGTGGCGCAATCTCGGCTCGCTGCCACCCCCGCCTCCCGGATTCAACTAATTCTCCTGCCTCAGCCTCCCGAGTAGCTGGGATTAATGGCACGCGGCACCAGGCCCAGCTAATTTTTGTATTTTTAGTAGAGACAGGGCTTTACCATGTTGGCAAGGCTGGTCTCGAACTCCTGACCTCAGGTGATCCGCCTGCCTCAGCCTCCCAAAGTGCTGGGATTACAGGCATGAGCCATCGTGCCCAGCCTTACTTTTTTTATTAAAGCCTTTAGCATATTAATCATAGTTTAAAAAAATACCTGGTCTAATCATTCCAACATTCCTGCCATATTTCACTCTGTTTCTGATGTTTGTTCAGTCTCTTCAAATTGTGTTTTCTGCCTTTTAATATGCCTTGTATTTTTTGCTGAAAAGCAGATATGTTGTATTAGGTAAAAGGAACTGTAGTAAAAAGGCCTTTTGTAACATGGTGGTAAGGTGTTGGGGAGGAGAAGTATTCCATAGTCCTATGATTAGGTCTCAGGCTTTCGGTGAGCCTGCAGCCCCGAACTGTAAACTTCACAATTGCCTCTCAGTTTTCCCCGTTTAGGTGGGACAGGATAGCTAGAGGGGGCTGGAGTTGGTTATTTCCCTTCCCCCAGATTGGATAGGTTTTGATAAAACCCAGCAGGTTAAGCGCTGGTAAATAGTTTCTCCTGGGGACAAACCCCATTAAGAACAGAATTGAGGCCAGGCGTGGTGGCTCACGCCAGCACTTTGGGAGGCTGAGGCAGGCGGATCACTTGAGGTCATGAGTTCAAGACCAGCCTGACCCCATCTCTACTAAAAATACAAAAATTAGCACATGATGGTGCACACCTGTAGTCCCAGCCACTCAGGAGGCTGAAGTGGGAGGATCACTTGAGCCTGGGAGGCGGAGGTTGCAGTGAGCTGTGATCGTGCCACTGCACTCCAGCCTGGGCAACAGAATGAGACCCTGTCTTAAAAAAAAAAAAAAAAAACCTAAACAAAAAAAGAACAGAATTGAGAACTGGCCAGGCATAGCAGCTCACGCCTGTAATCCTAGCTCTTTGGGAAGCCAAGGTGGGAGGACTGCTTGAGGCCAGGAGTTCAAGGCTGCAGTGAGCTATGATCATGCCACCGTTATCCAGTCTGGGCAACAAAGCAAGACCCAGTCTCCAAAAGAAAAAGAACAAACAAACAAAAAACAGAATGCTCTGGCCTGTTTCAAAATGGTTCCTTTTCCTTTCCCCCTGCCAGAAGCATGAGGAGATTTTTCTCTGATATTTGATCCTAGAAGTAAAACTCACAAAAGTATAGAGGCCCCCGCTATGACCGGTCTCCCTGAAATTTTTAACTCTCAGACTTGTCCACACCGACCCTCCAGTAGTCCATCAGTTGTAGTTCAGGCTTTTCTTCCCTTCCACCAATAAATACTATTTTTTGTTATTGTTATTGTTTTTGTTTTGAGACAGAGTGTCACTCCTGTTGCCCAGGCTAGAGAGCAGTGGCACAATTTCAGCTCACAGCAACCTCCGCCTCCTGGGTTCAAGTCATTCTCCTGCCTCAGCCTCCCGAGTAGCTGGTATTACAGACATGTGCCACCACACCTGGCTAATTTTTGTATTTTTAGTAGAGACAGGGTTTCTCCATGTTGGTCAGGCTGGTCTTGAACTACCGACCTCAGGTGATCCGCCCGCCTCGGCCTCCCAAAGTGCTGAGATTACAGGCATGAGCCACCACGCCCGGCCAAATATTGTATTTTATCTGCTTGCGTGTCTTTCCAATTTGAGGGGCAGGCGTTTGCCCTGTGACCTCACTTCTCTGAAGAATCTAAGAAGAATTGTTGATTTTTTTTTTTTTTAGTATTTATTGATCATTCTTGGGTGTTTCTCGGAGAGGGAGACTTGGCAGGGTCATAGGACAATAGTGGAGGGAAGGTCAGCAGATAAACATGTGAACAAAGGTCTCTGGTTTTCCTAGGCAGAGGGCCCTGCCGCCTTCTGCAGTGTTTGTGTCCCTGGGTACTTGAGATTAGGGAGTGGTGATGACTCTTAACGAGCATGCTGCCTTCAAGCATCTGTTTAACAAAGCACATCTTGCACCACCCTTAATCCATTTAACCCTTAGTGGACACAGCACATGTTTCAGAGAGCACAGGGTTGGGGGTAAGGTTATAGATTAACAGCATCCCAAGGCAGAAGAATTTTTCCTAGTACAGAACAAAATGGAGTCTCCTATGTCTACTTCTTTCTACACAGACACAATAACAATCTGATCTCTCTTTCTTTTCCCCACATTTCCCCCTTTTCTATTCGACAAAACCGCCATTGTCATCATGGCCCGTTCTCAGTGAGCTGTTGGGCACACCTCCCAGACGGGGTGGAGGCCGGGCAGAGGCGCCCCCCACCTCCCAGACGGGGCGGCTGGCCGGGCGGGGGCTGCCCCCAACCTCCCGGACGGGGCGGCTGCCGGGTGGAGACGCTCCTCACTTCCCAGACGGGGCGGCTGCCGGGTGGAGGGGCTCCCCACTTCCCAGACGGGGCGGCTGCCGGGAGGAGGGGCTCCTCACTTCTCAGACGGGGGGGG
>chr11:47893008-47893256
CTGCCGGGCGGAGGGGCTCCTCACTTCTCAGACAGGGTGGCCGAGCAGAGACGCTCCTCACCTCCCAGACGGGGTCTCGGCGGGGCAGAGGCGCTCCCCACATCTCAGACGATGGGCGGCTGGGAAGAGGCGCTCCTCACTTCCCAGACTGGGCAGCCAGGCAAAGGGGCTCCTCACATCCCAGACGATGGGCGGCCAGGCAGAGACGCTCCTCACTTCCCAGACGGGGTGGCGGCCGGGCAGAGGCTGCAATCTCCGCACTTTGGGAGGCCAAGGCAGGCGGCTGGGAGGTGGAGGTTGTAGCAATCCGAGATCACGCCACTGCACTCCAGCCTGGGCAACCTTGAGCACTGAGTGAACGAGACTCCGTCTGCAATCCCGGCACCTCGGGAGGCCGAGGCTGGCTGATCACTCGCGGTTAGGAGCTGGAAACCAGCCCGGCCAACACAGCGAAACCCCGTCTCCACCAAAAAAATACGAAAACCAGTCAGGCGTGGCAGCGCGCGCCTGCAATCGCAGGCAGTCGGCAGGCTGAGGCAGGAGAATCAGGCAGGGAGGTTGCAGTGAGCCCAGATGGCATCAGTACAGTCCAGCTTCCGCTCGGCATCAGAGGGAGACCGTGGAAAGAGAGGGAGAGGGAGACCGTGGGGAGAGGGAGAGGGAGGGGGAGGGGGAGGGAAGTAGGGAGAGGGAGAGGGTCTCCTTCGTTTCTGAAGGATAATTTTGAAGGGTACAGAATTCTAGGTTGGTGGCCGGGCGCGGTGGCTCACGCCTGTAATCCCAGCACTTTGGGAGGCGGAGGCAGGTGGATCACGAGGTCAGGAGATCAAGACCATCCTGGCTAACAGGGTGAAACCCTGTCTCTACTAAAAAAAAAAATACAAAAAATTAGCCGGGCATGGTGGCAGGCCCCCGTAGTCCCAGGTACTCGGGAGGCTGAGGCAGGAGAATGGTGTGAACCCATGAGGTGGGGCTTGCAGTGAGTCAAGATCGCACCATTGCACTCCAGCCTGGGGGACAGAGAGAGACTCCATCTCAAAAACAAAAACAAAAACAAAGAATTAGTAGGTTGGTGATTTTTTTTCTCTCAACATTTCCTCCCTCCCTCCCTCCCTTCCTCCCTTCCTCGCTTCCTCCGTTCCTCCCTTCCTTCCTTTCTCGACAGAGTGTCACTGTCGCCCAAGGCTGGAGTGAAGTGGTGCGATCTAGGTTCACTGCGAACTCCACCTCCCGGGTTCAAGCAATTCTCCTGTCTTAGCCTGCTGTGTAGCTGGGATTACAGGCATCTGCCACCACGCCCGGCTAATTTTTGTATTTTTAGTAGAGATGGGGTTTCACCATGTTGGCCAGGTTGGTCTCAAACTCCTGAATTCAAGCAATCCACCCACCTCGGCCTCCCAAAGTGCTGAGATTATAGGCATGAGGCACCGCACCCAGCCACTTTTCAGTTTTATACATTTCTATTAACATCCTCAAGCTCATTCTTTTCTCAGTTGTGTCTTGTCTACTAATGAGCCCATCAAATAATTCTGGTTTTTTTGTTGTTGTTTTTGTTTTTTTGTTTTTTTTAAGAGACAAGATCTCACTATGTTTCCCAGGCTGGTCTTGAACTCCTGTCCTCTAGGAATTCTCCTGTTTCAGCCTCCCAATACAGGTGTGAGCCACCATACCCAGACAAAGCATTCTTCATTTTTGTTACAGTGTTTCTTTATCTCTAACATCTTTTTCATTTTTTTCTTAGAATTTCTTTCTGCTTATATCATCCATCTGTTCTTTTTTATTTTTTTCATTTGTTTTTGCATGTTGTCTACTTTTTTTCATTTTTCTTTCTTTCTTTTTTTTTTTTTAATTGAGATGGAGTCTTGCTCTGTTGCCCAGGCTGGAGTGCAGTGGCGCAATCTCGGCTCGCTGCCACCCCCGCCTCCCGGATTCAACTAATTCTCCTGCCTCAGCCTCCCGAGTAGCTGGGATTAATGGCACGCGGCACCAGGCCCAGCTAATTTTTGTATTTTTAGTAGAGACAGGGCTTTACCATGTTGGCAAGGCTGGTCTCGAACTCCTGACCTCAGGTGATCCGCCTGCCTCAGCCTCCCAAAGTGCTGGGATTACAGGCATGAGCCATCGTGCCCAGCCTTACTTTTTTTATTAAAGCCTTTAGCATATTAATCATAGTTTAAAAAAATACCTGGTCTAATCATTCCAACATTCCTGCCATATTTCACTCTGTTTCTGATGTTTGTTCAGTCTCTTCAAATTGTGTTTTCTGCCTTTTAATATGCCTTGTATTTTTTGCTGAAAAGCAGATATGTTGTATTAGGTAAAAGGAACTGTAGTAAAAAGGCCTTTTGTAACATGGTGGTAAGGTGTTGGGGAGGAGAAGTATTCCATAGTCCTATGATTAGGTCTCAGGCTTTCGGTGAGCCTGCAGCCCCGAACTGTAAACTTCACAATTGCCTCTCAGTTTTCCCCGTTTAGGTGGGACAGGATAGCTAGAGGGGGCTGGAGTTGGTTATTTCCCTTCCCCCAGATTGGATAGGTTTTGATAAAACCCAGCAGGTTAAGCGCTGGTAAATAGTTTCTCCTGGGGACAAACCCCATTAAGAACAGAATTGAGGCCAGGCGTGGTGGCTCACGCCAGCACTTTGGGAGGCTGAGGCAGGCGGATCACTTGAGGTCATGAGTTCAAGACCAGCCTGACCCCATCTCTACTAAAAATACAAAAATTAGCACATGATGGTGCACACCTGTAGTCCCAGCCACTCAGGAGGCTGAAGTGGGAGGATCACTTGAGCCTGGGAGGCGGAGGTTGCAGTGAGCTGTGATCGTGCCACTGCACTCCAGCCTGGGCAACAGAATGAGACCCTGTCTTAAAAAAAAAAAAAAAAAACCTAAACAAAAAAAGAACAGAATTGAGAACTGGCCAGGCATAGCAGCTCACGCCTGTAATCCTAGCTCTTTGGGAAGCCAAGGTGGGAGGACTGCTTGAGGCCAGGAGTTCAAGGCTGCAGTGAGCTATGATCATGCCACCGTTATCCAGTCTGGGCAACAAAGCAAGACCCAGTCTCCAAAAGAAAAAGAACAAACAAACAAAAAACAGAATGCTCTGGCCTGTTTCAAAATGGTTCCTTTTCCTTTCCCCCTGCCAGAAGCATGAGGAGATTTTTCTCTGATATTTGATCCTAGAAGTAAAACTCACAAAAGTATAGAGGCCCCCGCTATGACCGGTCTCCCTGAAATTTTTAACTCTCAGACTTGTCCACACCGACCCTCCAGTAGTCCATCAGTTGTAGTTCAGGCTTTTCTTCCCTTCCACCAATAAATACTATTTTTTGTTATTGTTATTGTTTTTGTTTTGAGACAGAGTGTCACTCCTGTTGCCCAGGCTAGAGAGCAGTGGCACAATTTCAGCTCACAGCAACCTCCGCCTCCTGGGTTCAAGTCATTCTCCTGCCTCAGCCTCCCGAGTAGCTGGTATTACAGACATGTGCCACCACACCTGGCTAATTTTTGTATTTTTAGTAGAGACAGGGTTTCTCCATGTTGGTCAGGCTGGTCTTGAACTACCGACCTCAGGTGATCCGCCCGCCTCGGCCTCCCAAAGTGCTGAGATTACAGGCATGAGCCACCACGCCCGGCCAAATATTGTATTTTATCTGCTTGTGTGTCTTTCCAATTTGAGGGGCAGGCGTTTGCCCTGTGACCTCACTTCTCTGAAGAATCTAAGAAGAATTGTTGATTTTTTTTTTTTTTAGTATTTATTGATCATTCTTGGGTGTTTCTCGGAGAGGGAGACTTGGCAGGGTCATAGGACAATAGTGGAGGGAAGGTCAGCAGATAAACATGTGAACAAAGGTCTCTGGTTTTCCTAGGCAGAGGGCCCTGCCGCCTTCTGCAGTGTTTGTGTCCCTGGGTACTTGAGATTAGGGAGTGGTGATGACTCTTAACGAGCATGCTGCCTTCAAGCATCTGTTTAACAAAGCACATCTTGCACCACCCTTAATCCATTTAACCCTTAGTGGACACAGCACATGTTTCAGAGAGCACAGGGTTGGGGGTAAGGTTATAGATTAACAGCATCCCAAGGCAGAAGAATTTTTCCTAGTACAGAACAAAATGGAGTCTCCTATGTCTACTTCTTTCTACACAGACACAATAACAATCTGATCTCTCTTTCTTTTCCCCACATTTCCCCCTTTTCTATTCGACAAAACCGCCATTGTCATCATGGCCCGTTCTCAGTGAGCTGTTGGGCACACCTCCCAGACGGGGTGGAGGCCGGGCAGAGGCGCCCCCCACCTCCCAGACGGGGCGGCTGGCCGGGCGGGGGCTGCCCCCAACCTCCCGGACGGGGCGGCTGCCGGGTGG
>chr11:47893238-47893196
CATCTCAGACGATGGGCGGCTGGGAAGAGGCGCTCCTCACTTCCCAGACTGGGCAGCCAGGCAAAGGGGCTCCTCACATCCCAGACGATGGGCGGCCAGGCAGAGACGCTCCTCACTTCCCAGACGGGGTGGCGGCCGGGCAGAGGCTGCAATCTCCGCACTTTGGGAGGCCAAGGCAGGCGGCTGGGAGGTGGAGGTTGTAGCAATCCGAGATCACGCCACTGCACTCCAGCCTGGGCAACCTTGAGCACTGAGTGAACGAGACTCCGTCTGCAATCCCGGCACCTCGGGAGGCCGAGGCTGGCTGATCACTCGCGGTTAGGAGCTGGAAACCAGCCCGGCCAACACAGCGAAACCCCGTCTCCACCAAAAAAATACGAAAACCAGTCAGGCGTGGCAGCGCGCGCCTGCAATCGCAGGCAGTCGGCAGGCTGAGGCAGGAGAATCAGGCAGGGAGGTTGCAGTGAGCCCAGATGGCATCAGTACAGTCCAGCTTCCGCTCGGCATCACAGGGAAACCGTGGAAAGAGAGGGAGAGGGAGACCGTGGGGAGAGGGAGAGGGAGGGGGAGGGGGAGGGAAGTAGGGAGAGGGAGAGGGTCTCCTTCGTTTCTGAAGGATAATTTTGAAGGGTACAGAATTCTAGGTTGGTGGCCGGGCGCGGTGGCTCACGCCTGTAATCCCAGCACTTTGGGAGGCGGAGGCAGGTGGATCACGAGGTCAGGAGATCAAGACCATCCTGGCTAACAGGGTGAAACCCTGTCTCTACTAAAAAAAAAAATACAAAAAATTAGCCAGGCATGGTGGCAGGCCCCCGTAGTCCCAGGTACTCGGGAGGCTGAGGCAGGAGAATGGTGTGAACCCATGAGGTGGGGCTTGCAGTGAGTCAAGATCGCACCATTGCACTCCAGCCTGGGGGACAGAGAGAGACTCCATCTCAAAAACAAAAACAAAAACAAAGAATTAGTAGGTTGGTGATTTTTTTTCTCTCAACATTTCCTCCCTCCCTCCCTCCCTTCCTCCCTTCCTCGCTTCCTCCGTTCCTCCCTTCCTTCCTTTCTCGACAGAGTGTCACTGTCGCCCAAGGCTGGAGTGAAGTGGTGCGATCTAGGTTCACTGCGAACTCCACCTCCCGGGTTCAAGCAATTCTCCTGTCTTAGCCTGCTGTGTAGCTGGGATTACAGGCATCTGCCACCACGCCCGGCTAATTTTTGTATTTTTAGTAGAGATGGGGTTTCACCATGTTGGCCAGGTTGGTCTCAAACTCCTGAATTCAAGCAATCCACCCACCTCGGCCTCCCAAAGTGCTGAGATTATAGGCATGAGGCACCGCACCCAGCCACTTTTCAGTTTTATACATTTCTATTAACATCCTCAAGCTCATTCTTTTCTCAGTTGTGTCTTGTCTACTAATGAGCCCATCAAATAATTCTGGTTTTTTTGTTGTTGTTTTTGTTTTTTTGTTTTTTTTAAGAGACAAGATCTCACTATGTTTCCCAGGCTGGTCTTGAACTCCTGTCCTCTAGGAATTCTCCTGTTTCAGCCTCCCAATACAGGTGTGAGCCACCATACCCAGACAAAGCATTCTTCATTTTTGTTACAGTGTTTCTTTATCTCTAACATCTTTTTCATTTTTTTCTTAGAATTTCTTTCTGCTTATATCATCCATCTGTTCTTTTTTATTTTTTTCATTTGTTTTTGCATGTTGTCTACTTTTTTTCATTTTTCTTTCTTTCTTTTTTTTTTTTTAATTGAGATGGAGTCTTGCTCTGTTGCCCAGGCTGGAGTGCAGTGGCGCAATCTCGGCTCGCTGCCACCCCCGCCTCCCGGATTCAACTAATTCTCCTGCCTCAGCCTCCCGAGTAGCTGGGATTAATGGCACGCGGCACCAGGCCCAGCTAATTTTTGTATTTTTAGTAGAGACAGGGCTTTACCATGTTGGCAAGGCTGGTCTCGAACTCCTGACCTCAGGTGATCCGCCTGCCTCAGCCTCCCAAAGTGCTGGGATTACAGGCATGAGCCATCGTGCCCAGCCTTACTTTTTTTATTAAAGCCTTTAGCATATTAATCATAGTTTAAAAAAATACCTGGTCTAATCATTCCAACATTCCTGCCATATTTCACTCTGTTTCTGATGTTTGTTCAGTCTCTTCAAATTGTGTTTTCTGCCTTTTAATATGCCTTGTATTTTTTGCTGAAAAGCAGATATGTTGTATTAGGTAAAAGGAACTGTAGTAAAAAGGCCTTTTGTAACATGGTGGTAAGGTGTTGGGGAGGAGAAGTATTCCATAGTCCTATGATTAGGTCTCAGGCTTTCGGTGAGCCTGCAGCCCCGAACTGTAAACTTCACAATTGCCTCTCAGTTTTCCCCGTTTAGGTGGGACAGGATAGCTAGAGGGGGCTGGAGTTGGTTATTTCCCTTCCCCCAGATTGGATAGGTTTTGATAAAACCCAGCAGGTTAAGCGCTGGTAAATAGTTTCTCCTGGGGACAAACCCCATTAAGAACAGAATTGAGGCCAGGCGTGGTGGCTCACGCCAGCACTTTGGGAGGCTGAGGCAGGCGGATCACTTGAGGTCATGAGTTCAAGACCAGCCTGACCCCATCTCTACTAAAAATACAAAAATTAGCACATGATGGTGCACACCTGTAGTCCCAGCCACTCAGGAGGCTGAAGTGGGAGGATCACTTGAGCCTGGGAGGCGGAGGTTGCAGTGAGCTGTGATCGTGCCACTGCACTCCAGCCTGGGCAACAGAATGAGACCCTGTCTTAAAAAAAAAAAAAAAAAAACCTAAACAAAAAAAGAACAGAATTGAGAACTGGCCAGGCATAGCAGCTCACGCCTGTAATCCTAGCTCTTTGGGAAGCCAAGGTGGGAGGACTGCTTGAGGCCAGGAGTTCAAGGCTGCAGTGAGCTATGATCATGCCACCGTTATCCAGTCTGGGCAACAAAGCAAGACCCAGTCTCCAAAAGAAAAAGAACAAACAAACAAAAAACAGAATGCTCTGGCCTGTTTCAAAATGGTTCCTTTTCCTTTCCCCCTGCCAGAAGCATGAGGAGATTTTTCTCTGATATTTGATCCTAGAAGTAAAACTCACAAAAGTATAGAGGCCCCCGCTATGACCGGTCTCCCTGAAATTTTTAACTCTCAGACTTGTCCACACCGACCCTCCAGTAGTCCATCAGTTGTAGTTCAGGCTTTTCTTCCCTTCCACCAATAAATACTATTTTTTGTTATTGTTATTGTTTTTGTTTTGAGACAGAGTGTCACTCCTGTTGCCCAGGCTAGAGAGCAGTGGCACAATTTCAGCTCACAGCAACCTCCGCCTCCTGGGTTCAAGTCATTCTCCTGCCTCAGCCTCCCGAGTAGCTGGTATTACAGACATGTGCCACCACACCTGGCTAATTTTTGTATTTTTAGTAGAGACAGGGTTTCTCCATGTTGGTCAGGCTGGTCTTGAACTACCGACCTCAGGTGATCCGCCCGCCTCGGCCTCCCAAAGTGCTGAGATTACAGGCATGAGCCACCACGCCCGGCCAAATATTGTATTTTATCTGCTTGCGTGTCTTTCCAATTTGAGGGGCAGGCGTTTGCCCTGTGACCTCACTTCTCTGAAGAATCTAAGAAGAATTGTTGATTTTTTTTTTTTTTAGTATTTATTGATCATTCTTGGGTGTTTCTCGGAGAGGGAGACTTGGCAGGGTCATAGGACAATAGTGGAGGGAAGGTCAGCAGATAAACATGTGAACAAAGGTCTCTGGTTTTCCTAGGCAGAGGGCCCTGCCGCCTTCTGCAGTGTTTGTGTCCCTGGGTACTTGAGATTAGGGAGTGGTGATGACTCTTAACGAGCATGCTGCCTTCAAGCATCTGTTTAACAAAGCACATCTTGCACCACCCTTAATCCATTTAACCCTTAGTGGACACAGCACATGTTTCAGAGAGCACAGGGTTGGGGGTAAGGTTATAGATTAACAGCATCCCAAGGCAGAAGAATTTTTCCTAGTACAGAACAAAATGGAGTCTCCTATGTCTACTTCTTTCTACACAGACACAATAACAATCTGATCTCTCTTTCTTTTCCCCACATTTCCCCCCTTTTCTATTCGACAAAACCGCCATTGTCATCATGGCCCGTTCTCAGTGAGCTGTTGGGCAC
>chr11:48587782-48587779
TCAGAAATTTTTTTTAGTGAGGAAATACTGGAAGCACAATCTGCTGTGGGTCTCTGGGGAGACTCAGGAGGCTT
>chr11:50291044-50291043
AATTTATAATTACTCTAAAAACAAATCCCTCTAAAAAGGGAAACTAGGGACTACCCAGACAAGATGGAAATGCTCTGATTAATTTATTAAACTGCATGGAATTTCAGTCTGTAGTGAGC
>chr11:55543632-55543633
GTATGAAATAGACCAAATGTATCATCCACTGAGATAGAAAATGTGATTAGAGTAGGTTTGAGAATGGGGGAAGAATCAGAA
>chr11:55547207-55547207
TCCTTTAATCTCTAGAAACTGTACTTTCTAGAGACTGTAATTTTTAAAGTCATGGCATCTCAAGATCAGT
>chr11:58199876-58199862
GTTAAAAAATCAAATGATTTTTTAACAAGTGCAGAAACAAAAAGATACTGGTTGCATTGTAACTCATGCAACATCCTTTTTTTTAGAAAAGAAAAACACAGATTTGGCCTTCGCACATTTTTTGCAAAGAACAGAAGGTATTTTTTTCTGTAGTGTGATCACAATGAAAACTTTATTGTCATAACAAAAAAGTTTTCATAAAAAAAAAAAAAAAAAAAAAAAAAAAG
>chr11:60048668-60049557
ACATTCTTAAGATACCTAAATGCCATTGTGTTATATATATCATGGTCCTCTTTTTCACTCAGCTCTGTTAGTAATACCCAATGTTTGTTTGTTTGTTTGTTTGTTTGTTTGAGAGAAGTCTTACTCTGTCACCCAGGCTGAAGTGCAGTGGCATGATCTAGGCTCACTGCAACCTCTGCCTCCCAGGTTCAAGTGATTCTCCTGCCTCAGTCTCCCAAATACTTGGGATTCCAGGCACGCATCACCACACCCCACTAATTTTTGTATTTTTAGTAGAGACAGGGGTTTCACCATGTTGGCCAGGCTGGTCTCGAACTCCTGACCTCAAGTGATCCACCCACCTCCGCCTCCCAGAGTGCTGGGATTACAGGCCTGAGCCACTGTGAGTGTGCAGTCTGCTGTATCCAAATACTGCACTGACATCCACTATGTTTTACCTAACCACCACCCATAAATGAACACACAGGGATTGTAGCTTGATATCAGGAACCTTCTCATACCCATGTTCCTTAATTCTGTGTGAGGATTTCTTTGCAATGTATAATCAAAATCCTAATTGCTGGGCCATAGGATGTGCACATAATTAACTTGACTGAGGACTGCCAGGTAGTAAACTCTAGAATGTCTGCACCTCTATGTGCACACATACAGTGCATGTAGCACTCAATATTCCCACTTACTGCCACCCATGGCACCATTCAACTCCATTTCTTACCAGCCTAAAAGTATTTCTGGGTAAATTTAGCTAAGCTGTAACTACATTTACTAGAATTATCTTTCCTGAACAGTCTTTGGGTTGGTCATATAAGAAATTTGTGTGGGATTTGGAAGGTAGAAAGTAAGACAGTAGCCATGGTGCACCAAAATGGGTTTAGGGTGCAGGTTACACATTTTGTCTCTGGTCCTCTGGCTCACCTCCCTAGTACCGGACTATAGCTGGGCCTATAATTTCTTCTGCTCTCACCAAATCTCCTTTAGCATCTCTGAGTCTTGCACCAAGTGCTTGCACAACTCCATGGCAATGGATGCCAGGTCATCCTTGTGATTAAGGTTGGAGATGAGAGGAAGATGTGGTTCCAATGTGTTCTTTTGCTTCCATGCTTCAAGGTCGCTTAATTACTGTACAAAACACATAACATAAAATGTACCATCTTAACCATTTTTTCAAGTCCAGCTTGTTTTCCAGGTTGCCAGCCCTGCTGACCTACAAGCAACATCAGGCTCACCATCAGATGCAAAAGTAACAGCCTTCCCAGTTCTCAAAATTAATTACGATCAATCCCTTATCAATATCACTCAGTCTGGTTCTGCTTACCTGATTGAACCCTAACTGCTACAAGGTATAAGTATTATATCATGACTCTTTTCTGGTTTTCGCTTCTCTATTAGCTTTTTGGACTTGTTTTCCTTTGAGTCATCGGTAGATTTGTTTGATTAGAACAGTATAACATACATTTCACTGAAACCAGCTTTCAGTTTTAAAATGCCTTTTCAACCTTCTCTGAAGAAGAACAGTAGATGCTAAGGAATTCTAGGGTTTTCACAGAATATAGAATCCCCTGCCCTCAGGATTACTCCTTAATTTTAGGAATGACTTTAAAATATCATTAATTTTACTTCTATTCCATTCAACATTTTAAATATATAGTTTCACATATTAAAGATCATATAACCTTTTGAAATTCTGACTATTTTGCAAGCGTCAGAGGAATACCGGATCTTTATCAAAATAATCCATCTCTTTTTTATGATGTGAGGCTTTTGCTAGCCCTACATCTTCCTAAATTTATATCCAGACTAGAAATAGAAATTGATGTATTTGTGTATCCTAATTAGTCCCAAATATTGATTGAAGATGAATCTGCAGACGTAGTAGGGGAGAGGAAGCCCTGTAGTCACTCACTTGTGGGTCCCACGTAGACCCGGAGTTACTTCTTGTGCTTTCCTCCTGGGTAAGAAGTCCACGTCTAAGACCCAGGTGCTTTTCTAGAGAGAAGCCCACATGGCTGTCATACCTTCCTGCGTTTGTGTCCCCACTGTCCGTGAAGACAGATCTCATTCCCAGTGGGCCTAGGTCTGTGCAGAGACTCATACTGACTCAGCTTTTTGCAGCATATCTTCCTTCACCTTTGTTCCTGGAATGAAGACTCTAACTCCATCGCGTCACTAAAACATGATTCTAAAGCAAGAATTTCTATTCTAACCTGTCACCTTCTCCACTTCTGAAGAAAAACAGGGATATATTTTCAAGAAAAAATAAATCAGCATTTAAATATATGAAATACACTAACTCTTTGATGATTTTTAATCATACCAGGTCTAGCTTTGCCTTCTGCAAAACTGAAAACAAAGTGTCTGTTGTTTGTGTGAAATATATTGGGTTTTATAAGCATTCTTGATGAATTCATCCCTGCATAACTTACATGTAATGAAAGAGAATGAACATATACACATAGAAAGTCTCACCAGGCTACCAGCCATGAAGTCACAAACAGAGTACTTAACAATAGAGACACTGGTTATTTTATCATTTGCATCTTTGATTTCTAATAAGGACCGGTAATCATGTAAGCAACACCTCAACCAAAATGACAATGATTTTGAGACTGAAATCTTTGCATGTGATAAATAAACATTTGTTTTTTTAAGACACTGATATTTGAGGTCATGTTATTGTAGCAGAACCTAATCAGTACTGCCTGATGCAGGTAAAGAAACAAATTTATACTGCTTTATACAACTGGCAGTTTGAGACCTGAAATAATTTGAAATCTGAATTAAGTCACTCCTAGGTTTCAGTTGTTCTAATAACGGTCATTGCCCTAAACTACTATTCAAGAACAGTGTGGTGATTATAACTCCCCCAAATCACTTAAACACACACACACACACACACAGAGAGAGAGACAAGTTTTTGTGGGCAAATGGAGGACGGGTCAGAGATGGGAAAACAAAGGACTTGCTCAAATATTTAAATTAATTATAGAAATAGAGATGATTCAAATGTTTACCTACTTTTATACATTAGAATGAGAGAGTAAATACCGTTTAGTAGAATTCAGTCAAGAAAAATAGATCCTACAATCCTATTGCACCCCTTGCTTTCATTTTCTCAAATGCCAGTCAAGGTGGTCCTTGACTAATTATCCAGTTAATTATTACTTTGACAGTTCAGACTTATCGTGGGAAAAATGTCCTATCCTCAATCTTTCCAATTTTAGTAAATATTATTACTGTCCACACAATTGCCTAGACCAGACATCTGGTTGTCAGGCTCGATTTTCACTAATTTCTTACCTCACTTTAAATCCATTTGGAAATATTTTACAAAATACATAGAAAATGAGCCCACATATTTTTCCGTCTTCACTGCCACAAACTCAGGCTATGACAACATCATCATTTGCCTTAATTTTTATAAAACTCTTACATGCGCTCCTGGCTACTGCTCTCATCCATTTTTCACAGGGTAATAAAGAGTGATTTTATAATATAAATCAGATCCTGTCACTCCTCTGCTTACAGTGTCTGCAGTGACTTCTTATCTCTCCAAGATAACTGTATGTTGCTGCTGGTAGCCTGATGGGTTCCCCATTATGTTTTTATGGGCATGGGCATTGTTTCTTCTTTTGGTAAATGATTGAATAAGAAATTCACTAAAGATAATATGTAAAATCCAGTATAATTCTCATGATCAGCAGATTTTTTTTAGTTTTTGTGGAGGCAAAGCTTGACTTTGTATAATTAAAAGCTACCAAAGAGTTAGCAGTAATGTATATGTTTAACTTGAATTATTTTTGTCTTAAATATATAATATTCCCTGGTTTACTTAGGAGGAAAAGAGAGAAGCTAAATTGAGCTTTGATTCAACCACATAAAATAAGCACTCTCAAATGTTTTAAACTAATATGTACAGATGTAATAGAAATAACTGAATCCATCACAATTAAAGAAGGTAGGAGAATTTGCGAAATGAAGAATGGAACTATATTTATTCTGGCTTTTTTTTTTTTTTTTGAGATGGAGTTTCGCTTGTCACCCAGACTGGAATGCAATGGCAGGATCTTGGCTCACTACAACCTCCGCCCCCTGGATATAAGCGATTCTCCTGCCTTTGCCTCCTGAGTAGCTGGGATTACAGGTGCCCACCACCATGCCCGGCTAATTTTTGTATTTTTAGTAGAGTCGGGGTTTCACCATGTTAGCCAGATGGGTCTTAAACTCCTGACCTCAGGGTGATCCACCCGCCTCAGCTTCCCAAAGTGCTGGGATTACAGGCATGAGCCACCGCGCCTGGCCTGGCTTCATTCTTAAACGTTTATGTGAATTTAAGACAAATTACTTCCTCTTTCTGAGCCTAACTGGCATCACCTACAAAACGAAATGGCAGGATTTTCTCCTTTTTAAGGGCTAAATAGTATTCCTTGTGTATGTACACCACATTTTGTTTGTTGCTGGATGCTTGGGTTGACTCCATATCTTGGCCATTACAAAGAGTGCTGCAGTGGACATGGGAGAACAGATATCTCTTTGACATACTGATTTCATTTCCTTTAGATATATACCCAGTTATGAGATTGCTGGAGCATATGGTAGTTCTATTTTTAATTTTTTGAGGAACCTCCATAAAGTTTTCCATAGTGGTTGTACTAACTTACGTTCCCACCAGCAGTATGTAAGGATTCCTTCTTTTCTACATCCTTGCCAACACTTATCTTTTGATTTTTTATAGTAGCTATCTGACTAGAGTGAAGTACCACATGATCTCACTCATATGTGGAATAAGTAGAATAGTGGTTACCAGAAGATGAGGGGCGGGGAGGGGAGGGGAGAGGAGGAGGAGGGATGCTGAGGGATTGGTCAACAAAGCTAAAGTTAGGAGGAATAAGTTCTGGTGTTTTATTGCATAGTAGGATGATGAAAGTTAAGAATAATGTATTGCATATTTCAAAATGGCTAGAAGAGAGGTTTTTGAATGTTCTCATTAAAAGAAATAATGTGTAAGGTGACAGATATGCTAAGTACTCATTACGTGATTTATATATGTATTGAAACATCACTGATAGATACTATTATGTGTAAATCATAATTTTTTTA
>chr11:60120417-60120416
ATTAAGTTTAGCATTAAAAGATTTGTAAAAGTGTAATGTGATGCCACACATGTAGGATTTTTTCTTTCTGTTTTGTTT
>chr11:63559621-63559615
AATGAAACAGTGGCCAAGTGACAACACCCAGAACCCTCAGGGAGGGCCTGATGGACCCAGGAGTCTACAATGGACCCTGCTAGAAGCAGCCCAGCTTAGAGAAAGCCTGTTGCAATGTCAGTTTCTGAACAGCCAGTTTATCTAATGACCAGCTTCTAAACTTACGTGTGTATTCACACTTTCCTTTACTGATTTTTATTTTCTTTTCAAAAGGACATTTAAACAAATGTCTTGGTCCCAGCTCACTCCAGCTACAGGAGCAGGAATGGGGACCAGAGAGACCCTCTGCCAAGGAGAGAAACAGAGGAGTAGCACCCAGTCTTGCCTGGACAGACTGCAGATCCTAAAAAGAAGGGGAACTGGAGGAAACAAGATTAATACAGGTATAAAAATATGTCACCAATAATTTATTCTTTTTCATGAGAAAAATACACTGTCTCCTCCATCTCCACCCGTTTGTATCCCCTAACCCAATGTCTCCCCTTCTTGGCTTCTAAGATTCTGTTTTCTGCCCCATAGTTTTCCTATCTCTGCCCCTAGTCTTCCAACATCTCACCTCTTATTTCCACCTGTCGGTCTCCCCCAGGCCCCTCTCTTTCCCCTCTTCCTCTCACTCTCCCATTCCTGCCCCTCAGTCTCTCAGTTCTGGGATGGGGTTCTTCCTTCTCCCCAATAGATAGCACCCTTTCCTGTATTGCTGGTGAGGTACTTTGGACAACAGTTTGCCACTTTCTTATTAAACTAAATATTCACTTACCGTATGACCCTACAATCCCACTCCTAGGTATATACCCAGAAGAAATAAAAATCTGTGTTCACACATACAAAAAAAAAAGCCTGCATGGGAATATTTATAGTGGCTCTAATGATTATTGTAAAAAACTGAAAATCACCCAAATGTCATTCAACTGGTGAATGAATAAATAAATGGTGGTACATCCATACAATGGAATACTATTTAGCAATAAAAAGGAACAAAGTGCTAACACATGCTACAACACACATCAACCTAAATGCATTAAGTTAAAGTAACTGGACACAAAAGGCTACATTCTGTATGGTTTCACTTATATGACATTCTGGAAAAGGCAAAACTATAAGGACAGAGAAAAGACCATAGCTTGCCAGGAGCTGGAGGTGTGAGCATATATATGGGGGTTGACAACAAAGGGGCATGGGAGAATTTTAGGGGAATGAGGTGTAGTGTCCCCCAATTTTCCCCCACTTTCTTTCTTTGTCCTGACTGAGTAATACAGAATGCCTTGACACTCTGTGACCCGGCTAGCTGTGTGTTGCCCTCTGCGACTTGAACCCAAGCTGGAGCCTTTAACGTTCATTCCCAGTCACTGATAAAGTTGTTTAGGTTGTTGCATGAAACACTGAAAGAGCAAATGTGTTGCTAAGCACATAGAAACTAGCCCCAGCTTTGAACCAATTTCTTTAAACCCTCATGTAAACCTCATAACCCAACCACCTTGTTCCAGACATTCCTGGGAAGAACATATACTGTCTTGCTGTCCAATGAGAGGACACTTCAGCCCTCTGCATACAAGTTCCCCTAATAAATGCTTTGGACTGATCAGCCTGGCATTTAGCGCTTCTTTCTTTGGAATCCGAACTGGCCCCATCTCAGGATTTTTGGGGACAGTCCCCTGAAGAAACTCCCCTGACACCACTTTTGGGGCCACTCCAACCATGGGTTCAGCTGAACAGAGAACATTAGGCAATTATTCTGTAACTGGATTATGGTGATTATGGTGATGGTTACATAGTCATATGCATTTGTCAAAACTCATAGAATTGCATACTAAAAAGGATAAATTTTACTATTTGTAAATTATTGTTAAATAAATCTAATTTTTTAAAAACTAAACACATGCACACAGTTAAAGAGAAAATTTCCCCAAAATGCTAGCTGTAACCATAAACAAAACTTAAGCTATCGTTATGTCAACATTGTGGACTTATGTTCTGCTTTCTGTAGCATCCCAGTAGACAGGTAAAGTCAGTATTTCTTTAATTTTACTTGGAGAAGTCAACAGCATACTTGGACAGTATTACTGAGGCTCCCATATACTTTTCACAAGTTTTACATAAAAATTTAAAACCCCTGAAATTTCCCAGAAATGCAATATGTAGATGATTTGTTTCTGTGTTCCTCATCTAAAGAGGACTCAGAAATTTACTCAATATATCTCTTATAACAACTAGCTCATAAGGGGTATAAGATCTCTCAAGATAAGCTTCAACTTTCATAAGAGATGGTTCGTTATCTAGGTCATAATTTATCTAAAAAAGGAATATTTCTGTGCCCAGAAGGAATAAATAATATCCAAAATTATCCTTGACCTGTAACAGAAAGACAACTTAGAGGATTCCTCAGGCTTGCAGGATATTGCAAGTCCTGGAGCCCAAATTATTCTCTATTGGCCTTTCCACTCTCTTTTTTTGTGTATGCCAGAAGGCTTGTGGAGAGTATTAATAGTAGCCTGTTCAGTAGTATTGACACACTGGGAACACCCCTGATATGGTTTGGCGTGTCCCCACCCAAAATCTTATCTTGAATTGTAATCCCCATATGTTAAGGGCGGGACCAGGTAGAGGTAATAGGATCATGGGGGTGGTTTCCCTCATGCTGTTCTAATGATACTAAGTGAATCTCATGAGATCTGATGGTTTGTTTTGTTTTGTTTAAGACAGAGTCTCGCTCTGTCACCCAGGCTGGAGTGCAGTGGTTCAATCTTGGCTTACTGCAACCTCTGCCTCCCAGGTTCAAGTGATTCTCATGACTCAGCCTCCCAAGTAGCTGGGACTACAGGCATGCACCACCATACTCAGCTAATTTTTTAATTTTTTTTAGTAGAGATGGGGTTTTGCCATGTTGGCCGGGCTGGTCCTGAACTCTTGACTTCAAGTGATCCACCCACCTCGGTCTCCCAAAGTGCTGAGATTATAGGCATGAACCACTGTGCCCAGCCATCTTCACTCTATTAACTAACCAAAAATAGCACTGAGGAACTTCTTCCATGGGAAATAAAACATGAGAAGACCTTTACTGAACTTAAATGGGCTTTACAGAATCCTTTCACACTAGGACTCCCCAACTATTCTAAGCCCTCTACATGTTTGTCTGTAAATGGAACAATCAGGCTTTTCTCACCCAAAAACATGGAGGAAAAAGTAGACCTATAGCCTATTATAGCCTGTAATTGGACCTAGTAACCAGGGCATATCCAAATTGTTTAAAGGCACATGTCAACATGACCTCACAGTTTCACCACTCAGATACAAATAAGTAAGCTTATGCAGCACTGCTACCTTAAAAGTATGTAAGTCTCTAGTCAATTACAACAGAAAACAATGTACTTCTTCATTTATATACCTTATAAACTGAGCTGTCATTGCTGTGAGCCAAGCTTCTTGTCATTTTAGTTCAAAGTCTCCGGATTCAAGAATTGTTCTTTTGTATACGCAACAAGCCTTTTAAATTTCTCTAGCTTGATTTGATTTCATGTATATACACATCTATACATAGACATATATGTGTATATATACATATATAAGTATCAGTATTTCTACAACTCTTGAAAAGAGTTGCATATATATCTACGTATATAGATGCTCTGAGTTTCACTTCCCCTGTGACTCAGCCCAAGTCTGTAAGTGTACATATACATATCTTCCTATTAGTCATATTGATAATATGTGTTATGCACTGTATTCTCTCAAGAGTCTTAAATGTTTGTCAGCAGCCACTGACTCATCATGACAATCTCTATAAGAATTATATCTGGGCCGGGCGCAGTTGTTCACACCTGTAATCCCAACACTTTGGGAGGCTGAGGTGGGTGGATCACGAGGTCAAGAGATTGAGACCATCCTGGCCAAAATGGTGAAACCCCGTCTCTACTAAAAATACAAAAAATTAGCTGGGCGTGGTGGCGGGCACCTGTAGTCCCAGCTACTCAGGAGGCTGAGGCAGGAGAATCACTTGAACCCAGGAGGCAGAGGTTGCAGTGAACCGAGATTGCACCACTGCACTCTAGCCTGGCAACAGAGCGAGACTCTGTCTCAAAAAGAAAAAAAAAAAGAGTTAAATCTGTATGTGTACATATACACATACAAACTTGGGCTGGGTCACAGGGAAAGTGAAACTCAGAGCATCTGTATATGTAGATATATATACATCTATACACATGTATATATATGTCTATATATGTAGATAGATATACATCTATGTGTGTATATATAGATGTGTATATATACATCTGCTGTACAACTATTTTAATGGCTATATAGCATTCCATTATATACAGGTATATCTATTTTACTTGACCAACCCCCTGCTGTCTTGCACTTGAGTAGTTTCCAGTATTTTGGCATTTTCTTTGACGCCATGATGCTTCAGATGGAAAGGGAGGTTGCTTTAGCCCCTGGCCAGGCCTTGCACCAGTGCTTTCCTGTACCTTCCTTCATTTCATCCCTCCATGAGGCAGGACATAGGGATTTTCATCCCTGCTTTGTAGAAGGTGCA
>chr11:64759016-64759014
GCCTTGGCCTTGCCCTCCTGGGGAGCTCTTGGAGGCGCTTCCACATGTCCTGGCATCCTGCTGGGCTGTGCGGG
>chr11:66213957-66213865
CGGGAAGCGGAGCTTGCAGTGAGCAAAAAAAAAAAAAAAAAAAAAGAAAAGTCCTAGTATATAGAACTCTTAGAATCAATGAAGGAAAAAAGATCCTATCAAAGTAGAAATTTAAAGTATATTAGTAGGCCGGGCGTGGTGGCTCATGTCTGTAATCCTAGCACTTTGGGAGGCCCCAAAGAGCACTAAGGAAGGCAGATCACCTGAGGTCAGGAGTTTGAGACCAGCCTGGCTAATATGC
>chr11:67035686-67035483
TTTAGCCGATTTGAACCTACCCATAGGTGGCTAGGAGCTGCCATAACAGGCGGGAGCCACCGAAACCGGCATATCGCCCTTTTTTCATTATTTTTGTTTATTTACTTTTTTCGAGATGAA
>chr11:67233575-67233526
GAGAGCGTCACTATGCCCAGCTAATTTATATATATATATATATATATTTTTTTTTTTTTTGTTTTTGTTTTGTTTTGTTTTTTTTTTTTTGTAGAGATGGCGTTTCAACATGTTGGCCAGGATGGTCTCAAATTCCTGGGCTCAAGTGATCTGCCTACCTCAGCCCCCCAAAGTGCTGAGGTTACAGGCGTGAGCTACCATGCTCAGCCTCCAATAGTTTAAGGGAGTTTGTGTTATTACTACCACACTTGACCTTGTATAATTGATTAGTGGATTATTATATGGCTTTTTACAACTGAATTCAATGGAGTCAAATCTATCTATAGACATTCCCTAGGGCTGAAAAGACTTTTTTAAAAATCATGAATCAGAAACACAGATACCCAGGCCAATGGAATGTTATGACATCCCCTAGGGCTGAAAAGACATTTTTAAAAATCATGAATTAGAAATACAGATACCCAGGCCAAAAGAATGTTATGAGGTGTAACCTTAGAATTCTTTTTTCTTAGGGTCCCTAAGACAATTATACAAGTTAAAAGTCTCAAAGGTCACAATTTAGGCCGGGCGTGGTGGCTCACGCCTGTAATCCCAGCATTTTGGGAGGCTGAGCCGAGTGGATCACCTGAGCTCAGGAGTTCGAGATTAGCCTGACCAACATGGTGAAACCCCATCTCTACTAATAAAAATTAGCTGAGCGTGGTGGCATGCTCCTGTAGTCCCAGCTACTCAGGAGGCTGAGGCAGGAGAATTGCTTGAACCCAGGAGGTGGATGCTGCAGTGAGCCGAGATCGCGACACTGCACTCCAGTCTGGGCAACAAGAGCAAAACTCTGTCTCCAAAAAAAAAAGAAAGTCACAATTTAAAGTTTCCCACATACATCCACAATGGAATATAAGTCTTACCACAATGGAAATGAAAAATCTGAATGTCCTTTGTTCATTTAAGGGTATGAAGTGAAAGTCTGGGAAAGTATAGCTAAATTTGTTTTGTTGCACACATGAATCATTATAGAAGTAGGACCACACCTACCTGGAACTTTGTCATTTCCTCCCATAAACATAAATAAAACCTACGATGATATCAACTGCCTCTTCTTATAGCAAACATTATAAAACCAAACTATAACACCAACTATCTAGTTTCTATCACTACTAAAAAGGACCAACTTCACCAGGTTTTTGCCCCTTTTAAGCCTCTGTTATTTTTTACCTTTTCACTGACGCATAAACAATATAAGATCTAATTAAAATGTCGATTTTAAAAAGAATAAAAGATGAAGTCCTATCCTAGTCTTTGGAATTCTCTCCTAAGGTGGCCAGGAGAAGCTGAGGAGCACCTCATCTGGTTATGTGGTGGCCACAGAAAACCTGAATGAGGCATCAACGATGGAAAAGACTTACTATGAGACATTTAGTCCATTTTCACTGAGGTCACAAAATTATTCCCTATAAGTATTTTTTTTTTTTTTTTGAGACTGAGTTTCGCACTTGTTGCCCAGGCTGGAGTGCAATGACGTGATCTTGGCTCACTGCAACCTCTACCTCCCGAGTTGAAGAGATTCTGCCTCAGCCTCCCCAGTAGCTGGGATTACAGGTGCCCGCCACCATGCCCAGCTAATTTTTTTTTTTTTTTTTTTGAGATGGAGTCTCACTCTGTCGGCTCACTGTAACCTCCACCCCAACTGG
>chr11:68888898-68888880
TTGAACTCCGGACCTCAGGTGATCCACCGCCTCAGCCTCCCAAAGTGCTGGGATTACAGGCATGAACCATGACACCCGGCCAACAGCAAGGTCTTGAAGAGACATTTGTACAACCATGTTCGTAGCAGCACTGTTCACAATGGCCAAAAGGTGGAAGCAACCCAAGTGTCCATCCATGGATGGAAGGATCAACAAAATGTGGTCCATCCACACAATGGAATATCATTCAGCCATAGAAAGGAAGGAAATTCTTATGCATGTCACAACACGGATGAACCTTGAAGACACTGTGCTCAGTGAGAGAAGCCAGACACAAAAAGACAAGCATTTGTATGTTTCTGCTTACATGAGGTCCCTAGAGTAGTCGAATTCCAGCAGCAGAAAGTAGTAGGATGGTGGGTGCCAGGAGCTGGAGGAGGGAGGAGTAGGAGGTGAGTGTTTAATGGGGACAGAACAGGCCTGGTGCTGTGGCTCATGCCTGTAATCCCAGCACTTTGGGAGGCCAAGGTGGACGGATCACCTGAGGTCGGGGGTTCGAGACCAGCCTGACCAACATGGGGAAACCCCGTCTCTACTAAAAATACAAAATTAGCCAGGTGTGGTGGCGCATGCCTGTAATCCCAGATACTCAGGAGGCTGAAGCAGGAGAATCGCTTGAACCCGGGAGGCAGAGGTTTTGGTGAACCGAGATCGTGCCATTGCACTCCAGCCTGGGCAACAAGAGCAAAACTCCATCTAAAAAAAATAAAAATAAAAAAAATAAAAAAAAATTGCTAAAGGGGAAGCCCTGAACTACAACCATTTGCTTCCTTTTTTTTTTTTTTTTTTTTTGTTTTGGAGTCTTGCTCTGTCATCCAGGCTGGAGTGCAATAGCGCGATCTTAGCTCACTGCAACCTCCACCTCCCGGGTTCAAGCAATTCTCTTGCCTCAGCCTCCCAAGTAGCTGGGACTGTAGGTGCACAGCACCATACCAGGTTAATTTTTTTTGTATTTTTAGTAGAGACAGGATTTCACCATGTTGGCCAGGCTGGTCTCGAACTCCTGACCTCATGTGATCCGCCTCCTCAGTCTCCCAAAGTGCTGGGATTACAGGCTTGAGCCACCACATGTTGACATGATTTTTGCTGAGAAAAATGCAGAATTTCATTTACCTTTTAGAAAACTTAAAATTTCCCCAAATTTGCTCTTCTAAGACTCCTTCCTTTTGCCATCTTTGATACCACATGAAGAAACCTAGGGGAGACTTCTAGCAGCCCTGAGACCCCTTGAAGAACATAGAAAAAGGTGCCTTGCACATCCCCTATTTGGGGTTTTCTGTTTTCCTTGTGGAGCCCCAAGAGTCATGAGCTCCCAAGACCCTCAGGTCTAAAGGGCTGCTGTCTTCTGCATTGAGTTACCAGATCTCTTTGGCTTTTGAGATACCCAGGATTATTTTGTACTGTGAGAGAGCGCTTGACCTCTGTGTGTGCGGCAACTGGCAAGTCACTGGCAAGGGCTACAATTTTGGAGGTGGCTGACGGTGGTTGCAGTGAATAGTTATTACTGCAGGGGCTTCTTGTTTCTTTGTGACTTTCTATAAGAAAGGCACGATTTGAGGCCAGGTGCGGTGGCTCATGTCTGTAATCTCAGCACTTTGGGAGGCTGAGGCAGGCAGATCACCTGAGGTTAGGAGTTTGAGACTAGCCTGGCCAGCATGGCGAAACGCTGTCTGTACTAAAAATACAAAAATCAGCCAGGCGTGGTAGCATGCACCTGTGGTCCCAGCTACTTGAGAGGATGAGGCAGGAGAATCGCATGAACCCAGGAGGCAGAGGTTGCAGTGAGCCAAGATCGCGCCACTGCACTCCAGCCTGGGTGACAGAGCGAGACTCTTGTCTCGAAAAGAAAGAGAGAGAGAAGGAAGGAAGGAAGGAAGGACGGAAGGAAGGAAGGAGAAAGAGGAAGGGAGGATGAGGAGGAAAGGGAGGGAGGGAGGAAAAGAAAGAAGGAAGGAAGGGAGGGAGGGATGGAGGGGGAGAGAGAGGAGAGAGAGAGAGAGAAATACAAAGAAAGGAAGAAAAGGAAGGAAGGAAAGAAAAAGAAAGGGAAAGGAAAGGAAGGAAGGAAGGAGGAAAGAGAAGAAAGAAAGGTTAGAACACTTGGACGCAATGGAAACACCACAGAGGAAGAAGGCTCCCATGGTGGATGGGCTGATCACAGAAGGGGCTGATTGGCACTGGACCACACATCAGCCTTGGGGGATGCCTTTTCAGTGTGCTGCTTGTGGAAGCTCTGTGGAGGCCGGTCCTAGAGCATTTCCTTCTTATCGGGGACCCAAGTTTCAGTGTAAAAATGGAATCCTTCATTTCTGGGGGTCTAGATGCTCTGCCCTCCAGCTACACCTGTTTTTTGCATAAATAAGTATCCGGCCCTGGAAACTGCAAAAGCTTTGTTGGTTCTGTTTGGTAATGGACTCCACCCTGAGCTCATTGGTCCAGTTGGAAAATAGAAATTAAACTAGAAACTATGTATCTATTTACACACATATACATACTGTGTGTGGGCCCATCCCGACTCACTGCAACCTTCACCTCCTGGGGTCAAGGGATCCTCTCACCTCAGCCTCCCAAGTAGCTGGGACTATAGACACGCACCATCACACCTGGCTAATTTTTTATGGTTTTTTGGTAGAGACAGGGTTTTGCCATGTTGCCCCGGCTGGTCTCAAACTCCTGGGCTCAACTGATCGGCCCACCTCAGCCTCACAAAGTGCTGAGATTACAGGCATGAGCCACTGCACCCAGCTTTTTTTTTTTTTTTTTTTTATGAGATCTCATTA
>chr11:75731454-75731454
GCTGGATGCAGCTGCAAGACCCAAGAAGAACCACCCAGAAAATCCACAGAATTGTGAGAAGTAATAAATCCTCATGCTCTTCAACCATTAAGTTGTGGTTGTTGTTGTTGTTGTTGTTGTTGTTGTTGTTTTTGAGACAGGGTTTCATTCTGTTGCCCAGGCTGGAGTACAGTGGCGCAATCTCGGGTCACTGCAACCTCCGCAACTTGGGCTCAAATAATCCTCTCACCTTAGTCCTCTAAGTATCTGGGACTACAGGCACAAGCCACCATACCCGCCTAATTTTTGTATGTATTTCTCTTTTTGTAGAGACGGGGTTTCACCGTGTTTCCCAGGCTGGTCTCAAACTCTTGAGCTCAAGCGATCCACCCACCTTGGCCCCCCAAAGTGCTGGGATTACAGATATGAGCCACCATGCCCGGCCAGTCATTAAGTTTTGAAGTGGTTCATTGTATAGCAGTAGGTAATTACTATGGGCCGTTATTTATCTTCTTTGCAAATCTCCCCCTTCCTTCAAGGTCTTGCCCACTTGTCACCTCCTCCAAGTCCTCCCCTCGGCTGTAAATCATCCCTCCCTTTTCTAAACTCCACTGCTTCTTCCTGCTCCTCTTGTGACCCTTATATCATACTGCCTAATAGGATAATAAGAGGCACTTTCATGAGACACTGGGCAACTTTGTCACCTGGCTTCTAATTCACACATACTGCACATCATGCCACAAAGGACATGGAATAGCTTGTTATCTCATGAACTGTTCACAACACTGAAGGTGGATACTATAGTATTTATTTCTCAAATGACAAAATCGAGGTTTGGAGATGTGGCTTGCCCAGGATCACTGAAAAGGGGCAGAGCCAGAGCCAGGATTGAAACCCAAATGTACACTTCTCTAAGTGCCCCGTGTTGTGGTTATGGGTGTGATCTCCTCCTGGCAGGGAAGGGTCTGTTTCCCCACTAGAGGGTGAGGGAGAGTCACAAACCCTGGTCCAACCCACCCACCCTCTGTTCCCTCCCTACTGATGCACGGCCTTAACCCAGGAATCTAGAACTCTGGTCAGGGTGTCTGTCCCCGTCTTTCCCCTCTGCACTCCCAACACCCCTGCAGACACATGCACACATCTCACATCTGGTTTCCATTATCTGTGCTGGCCTGCCCTGTGTCTTAACAAATTGACCCCCGCTTCTTTCCCAACAGAATGGGGCCAGAGGTGGTAAGCTTAGGGTTGATGCATCAGGAAGAAGCGACCAGCATGGTCTTCTCTGGCTCAGTCTCATTCAACTTCTGGGAAGGTGATATAAGGCCCCAGGGCCAGGCTGGGGGGTCAAGGGTAAGGCTTTGACTAGCCCTCTTGGTTGGGGGTAGAAAGAAAGAGAAGCATGCTAAAATATAATTCTCTCATTTGTTGAACTGGAATTTATGGAGCCCCCTTTTTTGTGGCAAGGTCAGGGGCTGAAGTTACAAAGGGTGAGTAAGAGGCACCTTATGGAGTTCTCAGCCTATGTAATGCCAGAGCTGAGACTCAGAATCAGTGGGAAAACTGAGGCTCAGAAGGAGAGGAAAGAGGCCTGCCCACAGTCATATAGCCAGTCGGTAACAGAGCACAGTCCTCCCTACCCAGTTTCTGTGTGCCTCTGGCTGCCGCTCCATCACCCAGAGAACCCAGAAGCTTGAAGCTACCTAGGGTGAGTGCAGGGGTTTACTGGCCACCCCTCCTCTCCAGCATGGAGAGGGAGGACCTGGGACATCCAGGGTGCAAGATGACGAGTCTTGTAGGAGAAGGGACTGGAGCTGGTGGCTTCTTTTGTTCTGTCACTCAAGGTCAGAGGAATAAAAACCTTGCTGTTCTCTTTTTTTCCCTGCATTTCCTTTTATAATGTTTGAGTGACATTACAATAGAGAACAGAGACCTCAGAAACCATTCTCCTCCAGCCCTCCATTCCACTGATGAGCAGACAGAAGCCAAGGAGCAGGAGGCTCGCAGAGGTCTTGCAGCAGGAGTGCAGATTGCAGTGCCAGAG
>chr11:75763446-75763435
TTGTCTCCAATATCACCCAGGTCCCTCCTGTAGGCCAGGCCCAGTGTTGGGCCCTGGGACACAGAGAGGACTCTGATTCTACTTGGCCCTCAAGGAGCCTCTCCAGGAAGAATCAGCTGTATAAACACTAAGAGTTTCAGCACCTCTGTGCTAGCATCAGACTTCCAGCTTCCCTCTTTCAGAGCACCTGAAACTCTTAGTGTTTATACAGCTGATTCTTCCTGGAGAGGCTCCTTGAGGGCCAAGTAGAATCAGAGTCCTCTCTGTGTCCCAGGGCCCAACACTGGGCCTGGCCTACAGGA
>chr11:78582971-78582973
ATTTATTATACAGCAATAGCTGTATAATTTATTATACAGCAATAGCTGTATAATTTATTATACAGCAATA
>chr11:82643721-82643728
TTTTGAACATTAGTGTAGATTATAAATAACATAAAACTTTATATTTGTCCCAGAGAAGTGAATTAGGTATCTACTTAGACTTGTTGGAGGACTATAAAGAGCCAGAGAAACCTGGTTTTCAATCATAGTTTCATCATCTCTGACAGCCTTGTGCTTTTCGCAATTTGTCTTTCTGAACCTCTGTTTTCATATCTGTGAAAGAGAAATAATAGTACTAGTTTCACTCCTATGAGTATTAAATGGATCGATAGATGGAATACTGAAGCATGGTGTCTGGAATAGAGTAAGATCATTATAGAATGTAGTAAGCCTTTTATTATGGGATAAATACTGGGTAAGGTTCTTATAACCAATGTTTTTTTTCTCACTACCTTGTTTATTAAGCCTGAAATCCCAACTTTTTAATCATTCATTTGGGGTCAAATGTGAAAGGGTCTGTCTGGTTAATGTGTTATGTGAGAAGCATTATGACACAGTGGAGGAAGCATGGTCTCCGGCATAGGATCATATTCCTGCAGTGCAATTTACTGGCTGGATGACCACAGGGAACTTAGTTTACTTCTATGAAATAGTCTCTGGCTCATATAGGCACAGGATTGTATTACTGCAGTGCAACTTACTAGCTGGATGACCACGGGCAAGTTAGTTTACTTCTCTGAAATGGTAAATTCCATGAGAGATATAGAAATATAACAAAACATAAGCTAGAACATCAGCAAGGGTGCTATTCAGTCAACAAGTATTTATTGAATGCCTACAATTTAGCAGATTTGGGGATGAAAAGATAAACAAATCCTTGTCCTC
>chr11:84854220-84854234
TATTTGTCTTCTAGTATTTTCATTTTATTTTACTCTTGAAGTTGATTTGTCCCAATAAACATATGTTTGGTACAAT
>chr11:85895222-85895221
AAATGCTAAACTGTTTGAAATTCTGCCTTTGGATAGACAGTCCTTTGAAAATACAAATATTCTTGTGTAAGAGATCTTAAACTAATTCACATTAAGGTATTAGTAAATTATTAGATCATATCTTCTAATTGGAGGAATTAGATTCTTCAGTACCCTGAAAATTCAGAAAAAAAATGTTTAGAAAGGAGAACTGAGGATGATGGAAAATAAAATTTACTGACATC
>chr11:86272075-86272057
TTGAGACAGAGTCTTGCTCTGTTGTGCATGCTGGAGTGCAGTGGTGCAGTCTTAGCTCACTGCAGCCCCCACCTCCTGGGTTCAAGTGATTCTCTTGCCTCAGCCTCCTGAGTAGCTGGGATTACAGGCGTGCCCCACGCCCAGCTTGTATTCTTTAGTAGAGGTGGAGTTTCGCCATGTTGGCTAGGCTGGTCTCAAACTCCTGACCTCAAGTGATCCGCCTGCCTTGGCCTCCCAAATTGTTGGGATTACAGGCGTGAGCCACTGCCCGGCTAGTGAAACTTTTTAATGAGGTCCATTAACTTAATAGTTATAGGGCTGTTCAAATTAACTACTTCATTTTGGGTCATACTGGGTGAGCTCTAGTGGTTTGTGCTGTTTGAGGAATTGGTACATTCCATCTAAGGTAAAATCTATGTGTACAGAGCTGTTTGTAATATTCCCTCATTATCCTTTCAACATCTGCTAAGTCTATAGTGATAACCCATTTCTTTCTCTTTTTTTGAGACAGGGTATTACTCTGGCTGTGGTGCAACTGGCTGTGGTGCTCAGTGCAGCCTCGACTTCCCAAGCAATCTGCCCACCTCTGCCTCCCGAGTAGCTGGGACTATAGGCGTGGGCCACCATGCCTGGCTAATTAAAAAAATTTTTTTTGTAGAGATGGAGTCTTGCTTTGTTGCCAGGGCTGGTCTCATTTTAGAAATTGGCAGTTTCGTTTTTGAAATTGGCAGTTTAGGTCTTTTTTAGGGTCAGTCTTGCTAGAGGTTTGTGAATTTTATTGATCTTTTCAAAGAACTAGCTTTTTATTGTTTGTTTTCTGTTGTAAATGTTATTGATGTCTTCTCTTTTGTTTGCTGTTGGTTTATTTTTTTTTCTTTCTTTCT
>chr11:86686100-86686419
ATAAACATATATATACACATATACACATACACGTATATATACGTATATACACATATACACATACACGTATATGTACGTATATACACATATACGTATATATACGTATATATACATGCTTGTGTATATATATACATATATGAGAGGTTCAAGGACTTAGTTGGCTTTTAGGATACTATAAAAGCTTAGGATTAAAGAAACCAAACCTTAATACTGGAGATATATATGTGTGTGTGTGTGTGTGTGTGTGTGTATGTGTATATATATACACATATATGTGTGTATATATGTGTATATATACACACACACATATATATATACATATATGTATGTGTGTATATATATATATACACATATACACACATGTATATCTCTAGTATTAAGGTCTGGTTTCTTTCAATTTTATATATATATATATATATATATATATATATATATATATATATAATTTGTTTATTGAGACAGAGTCACTCTGTTGCCCACTGGAGTGCAGTGGTGTGATCTCAGCTCACTGCAACCTCTGCCTTCCAGGTTCAAGCAATTCTCCTGCCTCAGCCTCCCAAGTAGCTGGGATTACAGGCACACACCACCATGACTAGCTAATTTTTGTATTTTTAGTAGAGATGAGGTTTTGCCATGTTGGCCAGGCTGGTCTGAAGCTCCTGGCCTTAAGTGATCCACCCGCCTTGGCTTCTAAAGTGCTGGGATTACAGGCATAAGCCACCATACCCAGCCAATACTGGATATATTTAACTCAAGTTTATCTATCACAATGAGATTACTGCTTATTTCTTGGGGCAAATATAAACAATTGTACTTTGGAGCCAGGGTATTGAAAAGCTAACAAACG
>chr11:86686251-86686416
ACGTTTGTTAGCTTTTCAATACCCTGGCTCCAAAGTACAATTGTTTATATTTGCCCCAAGAAATAAGCAGTAATCTCATTGTGATAGATAAACTTGAGTTAAATATATCCAGTATTGGCTGGGTATGGTGGCTTATGCCTGTAATCCCAGCACTTTAGAAGCCAAGGCGGGTGGATCACTTAAGGCCAGGAGCTTCAGACCAGCCTGGCCAACATGGCAAAACCTCATCTCTACTAAAAATACAAAAATTAGCTAGTCATGGTGGTGTGTGCCTGTAATCCCAGCTACTTGGGAGGCTGAGGCAGGAGAATTGCTTGAACCTGGAAGGCAGAGGTTGCAGTGAGCTGAGATCACACCACTGCACTCCAGTGGGCAACAGAGTGACTCTGTCTCAATAAACAAATTATATATATATATATATATATATATATATATATATATATAATTGAAAGAAACCAGACCTTAATACTAGAGATATACATGTGTGTATATGTGTATATATATATATACACACATACATATATGTATATATATATGTGTGTGTGTATATATACACATATATACACACATATATGTGTATATATATACACATATACACACACACACACACACACACACATATATATCTCCAGTATTAAGGTTTGGTTTCTTTAATCCTAAGCTTTTATAGTATCCTAAAAGCCAACTAAGTCCTTGAACCTCTCATATATGTATATATATACACAAGCATGTATATATACGTATATGTACG
>chr11:86686449-86686416
ACACACGTTTGTTAGCTTTTCAATACCCTGGCTCCAAAGTACAATTGTTTATATTTGCCCCAAGAAATAAGCAGTAATCTCATTGTGATAGATAAACTTGAGTTAAATATATCCAGTATTGGCTGGGTATGGTGGCTTATGCCTGTAATCCCAGCACTTTAGAAGCCAAGGCGGGTGGATCACTTAAGGCCAGGAGCTTCAGACCAGCCTGGCCAACATGGCAAAACCTCATCTCTACTAAAAATACAAAAATTAGCTAGTCATGGTGGTGTGTGCCTGTAATCCCAGCTACTTGGGAGGCTGAGGCAGGAGAATTGCTTGAACCTGGAAGGCAGAGGTTGCAGTGAGCTGAGATCACACCACTGCACTCCAGTGGGCAACAGAGTGACTCTGTCTCAATAAACAAATTATATATATATATATATATATATATATATATATATAAATGAAAGTAAACATACGTAAATACTAGAAATATACATGTGTGTATATGTGTATATATATATATACACACATACATATATGTATATATATATGTGTGTGTGTATATATACACATATATACACACATATATGTGTATATATAT
>chr11:87455440-87455447
GGATCCTTCTTCGGCTTCTCTTCTTTGGCTCCTGGGCCAGATGTGTATGTTTAGCTCCAGGAGGAAGTGTACTTGCTTCTGCGGGACACTCACACCACCAAGATCAGAATAAAAAGAAAACTGGCCATCCTCGTGGGTTCCAACTTAGTCTTGCTCTCCCCTGCTTTACATCCATCTTCCCTCCTTGACTTCCTCCTCTCAGGACTGCACAGGCCAGCATCAGATGTGATGATAATCAGCTCCCACAACTGTATAAGGTTAAATCCCTATAGCAAATCACTTTCTATATTTGCTGGGGTCTGTTTCTCTCACTAAGCCTCTACTGAAACGCTACCTACTCATCACTGTTGTTTAAATGAGATAAGGCTTGTACAGCGCATAGTTCAGGACCTGGTCTGGATTAAGTGATTGATAAACATCTCCATTACAATCCCAAAAGACAGACATTATTTGACTAACACAAATCTAAGTCCAGCACCTAACACAGAGCCTGGCACATAGCAGATGCTCACTCAATAAACTTGTTGAATATTTTTTATCACAAGAGAGAAACAGAACTATATGTGGCAATACATG
>chr11:92329739-92329739
ACTTTAGCTCTTTGTTATAGATGTTGAAAAGGCTTTTTCCTAGTTTGTCTTTTAATTTTGTTTGCAGTATGTTTTTCTGCTCAGAGCTTTTTATTTTATATGTAGTCAAATCTGTTAGTTTTTTTCTTTATGGCTTCTATAAGGAAGACTTCTCCTCTGCCAGGATTATAGAAATATTATCAAATATTTTTCTTTCAGAAAGGTTTTTTGCTTTTGTTTTAGTGTATTCTTGATTTTTGTGTGACTCCAGGTAGACTTCTAATTTTGCTGTGAAGTTCCAATAGTTAACAATTAGTTTAGGAGAAAAATAAGATATAAAATTTAGTGGGAAAACCAAGTGAACTCCTAGTGATGTTTTTTCCGATCTGGAGACCCATTCAGGGAGGAATTGGTGACCCAAACTATCTATCTGGCACAGGAATCCCCTGCAGCAATTTTCCCAAGCTCTTAGAAGCTGTAAACTAGAGCATGCTCCTGTTTTAAATTCACCAAGGTGTGTTTCAGGCCCAGTTCACCAGAGTGTGATGGTTCATGAGAGAGTGAGTCAGTCATTTGAACTGGTTCCTCAGTAGATGGTGCAAGAGAACAACCCTGATGAACAAGAAGATCCTTACAAGGAGAAACATCCTGAGATGAAGAGGGTTTGTCAGAGTGCAGCAATGCCCCACATGCAGGCTGGATTTTGGAATTTATATTTAATTTAACTCACCAGTAAGCAGATTCACATGTTTCCAATGCAGAATGGGAAGCCAGCAGAAAGAATGGTAAATGTATTCAAATAATATGAGTGTCAAACTGACTTAGGGAACACACATACATACTCAGCTTGGAGGATTGCTTGTAGAAGCAATGAGGTCAGGAAAAGATGCATGTAGAAGAAATTCATCCTAAGAAAGTCTTTCTTAGAAAACAAACAGATCTTAGATTCTTAGGTTAGGAGGATGGTTGTCTGCAAGGCAGCTGAAAAGAATCACTTGTGATCTTTTTCATCTATTTTGAGATGGCTGAAAATAACTTTATATCCATGAAAGGGAACAGAAAAGGATATCAGGATATGAAGGATGTGGTCCTCCTGTGTCTGGAATTGGTGGGTTCTTGATCTCACTGACTTCAAGAATGAAGCTGCGGACCCTCGCGGTGAGTGTTACAGTTCTTAAAGGCAGTGTGTCCGGAGTTCCTTCTGATGTTTGGATGTGTTCTGAGTTTCTTCCTTCTGGTGGGTTCGTGGTCTTGCTGGCTTCAGGAGCGAAGCTGCAGACCTTCGCGGTGAGTGTTAAGCTCTTAAGGCGGTGCGTCTGGAGTTGTTCCTTCCTCCTAGTGGGTTCGTGGTCTCGCTGGCCTCAGGAGAGAAGCTGCAGACCTTCGCAGTGAGTGTTACAGCTCATACAGGCAGTGTGGACCCAAAGAGTGTGCAGCAGCAAGATTTATTGCAAAGCGCGAGAGAACAAAGCTTCCACAGTGTGGAACAGAGCTTCCACAGTGTGGAACAGGACCTGAGCTAGTTGCCACTGCTGGCTGGGTCAGCCTGCTTTTATTCCCTTATCTGGCCCCACCCACATCCTGCTGATTGGTCCATTTTACAGAGAGCTGATTGGTCTGTTTTACAGAGAGCTGATTGGTCCGTTTTGATAGGGTGCTGATTGTGCATTTACAAACCTTGAGCTAGACACAGGGTGCTGATTGGTGCATTCACAAACCTTGAGCTAGACACAGAGTGCTGACTGGTGCATTTACAATCCCTGAGCTAGACATAAAAGTTCTCCAAGTCCCCACCAGATTAGCTGGACACAGAACACTGATTGGTGTGTTCACAAACCTAGAGCTAGACACAGAGTGCTGACTGGTAAAGGTTCTCCAAGTCCCCATTAGACTCAGGAGCCCAGCTGGCTTCACCTAGTGGATCCTATACTGGGGCCACATGCAGAGCTGCCCGCCAGTCCCATGCGGTGCGCCCACGCTCCTCAGCCCTTGGGCGGTGGATGGGACCGGGCGCTGGGGAGCAGGGGGTTTGTCTCGTCTGGGAGGCTCCGGCTGCGCAGGAGCCCAGGGGGCGGAGGGGGCGGGGGGGGGGGGGGGGGGGGAGGAGGAGGGGGAGGCTCGGGCATGGCGGGCTGCAGGTCCCGAGCCCTGCCCCGCGGGGAGGCAGCTGAGGCCCCGCGAGAATTCCAGCGCAGCGCGGGCGGGCTGGCATTGCTGGGGGACCTGGCGCACCATCCTCAGCTGCTGGCCCGGGTGCTAAGCCCCTCACTGCCCCGGGCCGGCTGTGCTGGCCAGCCGCTCCTAGTGTGGGGCCCGCGGAGCCCACACCCACCCGGAACTCCGGCTGGTCCGCGAGCACAGCGCGCAGACCCGGTTCCCGCCCGCGCCTCTCCCTCCACACCTCCCCGCAAGCAGAGGGAGCTGGCTCCGGGCCTCTGCCAGCCCAGAGAGGGGCCACCACAGCGCAGTGGCGGGCTGAAGGGCTCCTCCAGCATGGCCAGAGCAGACGCGGAGGTCGAGGCTGAGGAGGCACTGAGATCAAGCGAGGGCTGCAAGGGCTGCCAGCATGCTGTCACCTCTCACTCCCAAAGGTCAGAGGGGAGATTATTGAGGGAACCTTGGGCTTAGCCTAGTCCCTGAGCCAGGCTAGGCCTCTGTCGGGGGGAACAGCCACACATAAATGCCTGACATGTCACAAAGGGTGTTCAAAAATTTTCTCAAAAGAAATTTCCCAAGATTAAATTTTCACTAAACCAATTATAACTTAAAATCTACTGAAGAGGAACAAACCTCTTCAGTATTAATGCTTGCCTTCTCTGTCTTGAAGTATAGCTGAAGTAATTTTGTTTGGTGTCTATAGTAATGCAGGCCACTGTGAACCAGAAACCTGTGCTGTGAGTCCTTGCTCTGGGACCATAAGAGCTGATTGATTTGCCCAAGTCTTAACCTCGTTGAGCTTCAGCTTCCCCATCTGTAAAAATGAGGAATAATGCCCACTTTAAGGAGTTGCAGTGAAGAAAAAGCTAGGTAGTACATTTTAAAATTACCTGAATAACTTGGAAAACCTTGTACAGATGGCAAAGATTTTAAAACATATTAGTGCTGTAAGTGATTGGGAACCTTTTTTTTGGATTTCTTTCTGATATAGGTCAAGTTTTTCTGAGAGGAGTAAAATTTTTAACTTGACTCATTGTGCCCTGAAGCATCTGGCATTGTAAATACATTTTAAAGAAATATGACATTGGAAGAGAAATTTGAATTGCATTTTTCATATGGTAAAAGGTGGTGTGGTGAGTTTTCTAAGACAAACATCACATTGTCACTGTTTATCCCGTGTCCAGCTAACAAGGTGCTGTGCACAGAGAAAACACTAAGCAGAGACTTGCTGATCACAGAGAACTGAACTGTTCTCCAAATTTAACTGCAATACGTAGAGTTGGGGTATAAATGTCTCTGTTAGAATCTCATAGTGCTTCTGTGTTTCTTCGGCACCTGCTCAAATTAAAATACTGGAATTCCAGATTGGATATCAAAAAATCTCCCCACTCCTCATTTTGGGTAGAGGAAGGGCAGGATAGAGACAGGCATTTGTGCTTTTAGACTTGTGCCTTAAGTCCACATTGTCACCACAAAGGCCTGTGACTTCTGAATTTTTTCCAGAACTCACATTTCCAAAAGCTGAGCCTTGGAGAGCTCAATGGTAAGGAGATCTCGGCAGGCAGTTCCTGAGGAGACGCTAGTCGTTCTCCTTTCTGCATTCATACATCCATAAAAGTTGTTAAAACCTCAAGCCTGCTGAGTCCTGAGGGTTCAAGGAGTTGCTGAAAGAAAACTGCCTCTGTTAGCTAACTTGTTTTAACCTCAGCTTCTGAAAGTTGGGGGCCAACCTAAATTCTTCCTGCTACACTTCTGTTGCTGGGCGCCTATCTTTCTTTGTTTCTTGTCTGAGACAGTAAACAGAGGGTAATGGTTGCACAAGCACCAGCTCTTTTGTGATAGCCTGGGAGCTTCATGCAAGGAGTTCTGAACAGGTTGCAAAAGAGAAGCTGTTGCTGAATGCCAAAA
>chr11:95095429-95095430
AAAGCAGTCACTCACAATTTCTTCCTTACTGTGATGCACACAGCAAAACAGGGACCACACATGCTATC
>chr11:95720474-95720473
TGCAAAATACTGTATTCAGCTTTCTGTATCTCTGTGCACCACGCATGCACTTATCTATGCTGCAGTGATGGGCAGAGTACGAATTTTTGCCTTGTAGAGGGAAGGGAGTGGTTGCCCAAC
>chr11:96089966-96089969
CCATTGGTGTGCTTGGGTCCTAGAAACTCGGGTGGGGACTAAGAGGTCAGGAATATGGTTTATAGTTGCTGATATCAGCAGTATGTCCGGAAACAGACCAGAGGATGTTGGAGGTGGCAGGGAGGCTCCCAGAAAAGGACTGATGGGGCACCAAAGATATATGTTTCTACGTGGTGGCTCGTGCCTGTAATCCCAGCACTTTGGGAGGCCGAGGAGGGCGGATCACTAGCTCAGGAATTCTAGACCAGCATGGCCAACTTGGTGAAACCCCATCTCTACTAAAAATATAAAAATTAGCCAGGCTTGGTGATGCCCGCCTGTAATCCGAGCTACTCAGGAGGCTGAGGCAGGAGAATTGCTTGAACCTGGGAAGTGGAAGTTGCAGCGAGCCGAGATCAAGCCACTGCACTCCAGCCTGGGCGACAGAGCAAGACTCCATCTCAAAAAAAAAAAAAAAGATATATATTTCCTTTTGTAAATTGTTTATTTTGGCTAACTCCATAATGTTTACCCTCAGGAAGGCTAACAGTCACACAGATATGTATGTATGTATGTGTGTGTGTGTGTGTGTGTGTGTGTGTGTATGTGTGTGTATATAAAATTTCTTTAGCGTCTCTAAAGAATAGAGTTTAGGATATGTTTTTATCCCAAAGGACTTAATCTACTATGTAGATTATGTAAGTAGGGCTCAACATTAGAAGAATATTCTTTTTAAGAATTCCACAATGATCTAGGACTCCAGCAAATCCTACCTGTGAGCTGTAGATCCTAGTGGCTGAAAGTATAGGCTTCAAAGTAGATCATCAGAATCCTGCAGCTGCTACTCATTATCTGTGCGAACTTGGGAAA
>chr11:96265456-96265457
TAAAGGAACAACTCTTCCCTCCCCAGCACTTCCGTTTCAGAGGGACACAGTCTTCACC
>chr11:96794927-96794926
CAAGGTGCAAAATAAAATCTCTTCTAAGGAAGAACTATATGTCACAGTGGTACAGAACAAATCTGATTACATGGGTAGCAGAGGAGCCATTTCTGGAATAGTGTGGTAGAGTTAATACTTCTCAGAACTTTTTTTTTGCAGAGAAGAAAATATTTATTTTAAAACTTTATTTGGATATATGTAATATAAGTTGTAAAAATAGTAGTAAGTAAATCTTTATAAGTCACCATTCTAAGGTAATCCAGCATGAGACTTGCATACTGACAGAATAAAACAATCAGGAAATGAGGTAGAAAAAGGTCAGTGGAAGGAACAACTACTGTGAGTCTCATAGGTCCTGAGCAGGAACATTTTCATGAATCTGAGTAAACTAATCTGCAGTAAGAAGGAAGTAGTAGCTATCACTGGAACCAAATGCAGTCATTATAATTATATGTATAGTTCAGTTTAGGTTTTAGGTGATCAGTGAATTAAACATAGTTCATTCTATCAAGATGGATTCAATCATCCTCATTTATCTTTTTATGGTTGGTTTTATGTCACCCTTGGTTCTTTTCTTT
>chr11:97915893-97915890
TAAACTATGCATATTTAAATAAAACATTTTTTCTAATACCAAATATTTTTTACTATACATCAAAATCAGAGACTCAAATTGTTCATATTTGTTAACTTTAAAAGAGTATCATGAACTCCAGTAAAACTGACAGTTTGCTACTTCCAAAGGTTGTCATTTGCATACAGACTTATTTATTTTGATTTAACTGTTATAGATAGAGCATGTAATAATAATACAGTGCCCAGTGTTGTCAAGTATAATTCGCACAAAGATTTGTAAATATTTCCAGGCAATTAAATTTGAGAGCTTTAATTTTCTGATCAATAAAATGAAAATACTTTCTGCCTCAGTGCCATAGATTTTAGGTATTTATTTGTAAAATATATGTATGATTATGTATGTTAAGAAATATAACTATTATTATACATATATAGTTTATAAGAAAATAATATTTTCACTAGATGAAAATAGAAAGTTATTATTTATAAGATCTAGTTTTTCTTTGTTTTTTTTTTTTTTCAGACAGGGTCTTGTTCTGTTGCCCAGACTAGAGTACAGTGGTGCAATCTCGGTTCACTGCAACCTCCACTTCCTGGGTTCAAATGATCCTCATGCCTCAGCCTCCCAAGTAACTGGGACTACAGGTGTGCACCACCACACTTGGCTAATTTTTGTGTTTTTAGTAGAGATGGCGTTTCACCATGCTGGCCAGGCTTTAGATCTAGTTTTTCTTCTCTGTCTGCATAGAATGTAACAAATATATCTGAACCTGTAAAAAAAAACAAAAAAACAAAAAACCTTTTGAAAGTAGAAACTTTTTGAAGTAGAATAAAGGCAACTTTTCTGCGTGAAATAAGGAAAGAAAGACTAGGTTACACATAAAAATAGCCCACAATAAAAAAAAGCAACAACACTTTCTTCAGCATCTACTATTTGTACCTACTGCTATAGGTAATAGAAAAATAAAATTCTATGTAACACTGTTTCAATATTGGAGAGTATACTAAATATACAGTATAGTAAGGCCAAGTTACTAGTAACAACTACTGATTTTATGATATAAAATAGTGGTGTAAATAGTACTAAGGGAATATAAAGGAGCGCTAACTGCCTATAGATGGGACAGGGAAGCTGAGAAAAATTAGGGAAAGCTTCAGGGATGCGAACGGCATATCTGTGAAGAATCACTGAGAATCATCTTGACTATGAACTTAAAG
>chr11:99561724-99561724
CGGTCTAATCATTAGAGAAATATGAAGAGATATTTTCTAAGGGATATTTATTAAAAGAAAAGAAGCCTTGACTAGTACTCCTC
>chr11:100145018-100145005
TCCACTCATTCTCAACCCCCTGACAAAACACATAGCCTACCCCTTCCTTGTACTATCCCTA
>chr11:101506244-101506246
GAATCTTGGAACATTCATAAAGAGAAGAAAAAATACTCATTTATCACACCTTTTTCTTTC
>chr11:101925712-101925705
GAGCCAAGATCGCGCCACTGCACTCCAGCCTGGGCAACAGAGCGAGACAAAAAAAAAAAGAGAGAGAGAGGGAGGGAGGGAGGGAGGGAGGAAGGGGCGGGCAATAATGTGATTAATGCAACTTCTTAAGGCAAAGAAATTGAAATAAATTTTAAGAAGAGCTCAACGGGAACATTCAGATCGTTATAAAACACTATAATATAGGCACATAAAAGCTCAGATGAAGAGACAAAATTCTATGTAGTTAACTGGCAGAATAAGAGAAAAACACCACAAAATGGGGAAAATTGTGCAGTGAAGAAGAGGAAAGAATACCAAATGACAGATGAGGGACAAGTACTTTGGAAGGGTCACTAAAATCTACGATAAAAAAGATTCCTTAAATATCCTAGAGGCAGAAAAAAGTACTTAGAGGATCAGTGAAATACTTGGTGGACATGAAGTGTGAGGTAGCTACATTATCTGTTTGTGAGAATGATGGAGTTTGGAGTTTCTCATAAAAGCATTAAAAAAGTACTCCTAGAGTAATTAAGAAGGAATTATACGTTAAACAATAAGTCGTATTTATTGAACCTCCATAGATATATATGTATGCTATAAGCCAAAAAAATAAACAGATTCAAATAATTTTAGATATAAATTTAAAACTATCAATATCAATAGGTCTAAATATTCATGGGCAATACATCCATACTACATATATATATATATATATATATATATATATATATTTTTTTTTTTTTTTTTTTTTTTTTTTTTTTTTTTTTTTTTGGTTTTTTGTTTTTTGAGATGAAGTCTCGCTCTGTCGCCCATGCTGGAG
>chr11:102719415-102719424
AAAGGCACCTTTTACCTTTGCTTGGCACCTGTTCCTCCTGCCATTTTCTCAACATGGGTATGTTACGAGGCATACCCATA
>chr11:104078567-104078909
TCCCAAGGTGGTATTTTCCCTTCTCTCTCCCTGGGGCTATATTGCATAGGAGGTACAGGATGAAGGGCAAATTTATCCATAAAGGGAGATATCTTGGGAGGTATTTCAAAATTTTTAAATATCCTTATCATACTTACAATAACTAGAAAGTATTTTATTCCTTATTTTACAAAAGAATAAAGTGAAGCTCAACATGATTAAGGGACTCCTTATTCTTGCTGAGCTATTGCTCAGAAATGAAACCAAGTATAGCAGACTTCAAAGGTGATTTATATGATTTATTTCCACTACCTGTAGAAATAAGGTAGTGGAAATAAATCTAAATGCTGTGTTTGGTGGGCCACTGAGGTAGGACATGGCTGGCTATATTGCTTTAGCTTCACGACTAAGCCATGCACAGCAGGAAATGGCACAACTTCAGGAGGATTTCATTATAGCACTCAACACTGTCCTCATGTGCCCAGTCATTGCCCACACACGGTAAAGATGGCTCTATGTCTTTGTGGCCTTAGCATTTCAGTGAATATTTGTTCTCTCTTTGGTCTATTACTTGCTACTTTGAAAGTGTCTATTTTTTATTATATTTTTTCGGATAATTTATTATGTGTTTCATGTGATTTAGTTCCTTAACCTGAAAAATCCAATAAAATCTCATCCAAAAATGCTTATGAGTACATTAATTTCAGCCAGTCAGTATGAAATTCCTGTTAATTTTGGAAGTGGTATATCAAAATATGATCTCATTTTAATGTTAGTTATATTTTTACCTAAAATGGTCTTTATAGTAATTATTCTCATTCTATAAAGTATTTATAGAATGTTAA
>chr11:106443229-106443224
TTTTATTTCTACAAGGTAGAATTTATAAAATTTTCTTATTTTTTTCTCAACTTTTAATGAATAAGAATCCTTTTTAACCTAAGTGTGGTTGAGGGAAAAGTATTTCTAATTTGATTAAAAGTTGAGAAAAAAATAAGAAA
>chr11:106968777-106968777
AGACCATAACATTGGTGCATAACAGTGTCTAAGCTGCCCACAAAGGCTAAAATAAAATTCATTTATAACACAGTGGAAAATTCTGAAAAGTACTTCCAAAA
>chr11:107077355-107077387
AATCATGAGATGATAAAATACTCATGATTTATAACAAAGAAATTTATATGTTATGTCCATTTATAAC
>chr11:108113359-108113290
ACAAACTTTCTAAAATACCCTCTTGGATCTTTGTTTTTGTTTTTGTTTTGTTTTGTTCTAAGAGATCCTGTCAACATTTTAAAAGAAGACACTAGGCCAGGTGCAGTGGCTCACACCTGTAATCCCAGCACTTTGGGAGGCCAAGGCGGGCAGATCACGAGGTCAGGAGATCAAGACCATCCTGGCTAACACGGTGAAACCCCATCTCTACTAAAAATACAAAAAATTGGCCAGGCGCGGTGGCTCACGCCTGTAATCCCAGCACTTTGGGAGGCTGAGGCAGGTGGATCACAAGGTCAGGAGATCAAGACCATCCTGGCTAACACGGTGAAACCCCATCTCTACTAAAAATACAAAAAAATTAGCTGGGTATGGTGGCATGCCCCTGTAGTCCCAGCTGCTGGGGAGGCTGAGGCAGGAGAATGTCGTGAACCTGGGAGGCGGAGCTTGCAGTGAGCTGAGATAG
>chr11:109285512-109285516
CCTTCCTTATGCAGTTGGCATTTTGAACCAAATATCCCACTGAGGATAAATAGAAAAGCTCAGAAAAAAAATT
>chr11:113935455-113935461
TAGCTGCTCTATGGAGAGAGAGAGAGTGTGTGTGTGTGTGTGTGTGCACATGTGTGCCTGTGTATGCAAGCACACGCCCTTGTTTACCTGCCCCATCTCTTTCCTGTGTTTGTCTCCTCCGTGCAGTGTAGGTAATGGTGTGTGCAGTGTTCTCAGGAGCACTTGGTAGGTGACTATGTTCCACCTTGCATGTGCTACTCCTTCACATTTCCCTTTAATGCTCTCCATTATTCGGGCTGCATTAATAATGTTTGTGGGCTGATATCTTTAAAATTAATCCTGAG
>chr11:117260942-117260725
CTGAGATCACGCCTTTGCAGTGCAGCCTGGACAACAAGAGCGAAACTCCGTCTCAAAAAAAAAAAAAGAAAAAGAAAATCTTGAAGAATATACAAAACAACTAATACACTGATACAGAAATTTAGCAAAATAGCAGGTACAAGGCCAAAAACAAAAATAAGTTGTACTTAACAGCAATTAAAAATTTTAAAAAATTCTTAATTTCATTTACAATAGCATCAAAGAACATAAAATATTTAGGAATAAGTTTAAAGAAAAATGTGCAAGATCTGTACACTGAAAACAATAAAATGTTGCTGAGATAAAGACCTATATCAACAAAAAGATATTTCATATTTATGAATTAGAAGATTTAATATTGTTAAGATGTCAATTTTTCCCAAGTTGATATATGTTCCTACCAGTTTTATCTTTTTTTGTAGAAACTGGCAAACTGATTCTAAAATACATGAGGCCAGGTACCGTGGCTCACGCCTGTAATCCCAGCATTTTGGGAGGTTGAGGCGGGCCGACTGCTTGAGTCTAGGAGTTCAAGACCAGCCTGGATAACATGGCGAAACCTTGTCTCCACAAAAAAGACAAAAAATTAGCTAGGTGTGGTAACGAGCATCTGTAGTCCCAGCTACTGCGAAGGCTGAGATGAGAGGATTGCTTGAGCCCAGGAGGTCGAGGCCACAGTGAGCCGTGATCATGCCACTGCACTCCAGCCTTGAGACACTGTCTCAGAAAAATAAAAAATAAGTACATGAACATGCTGAGAACCTAGAATATGCAAAGGACCTAGAATGTCTTGAAAAAAAGTAGAAGACCTTGTATTATCTGATTTCATGACTTATGATAAAGATATAATAATCACAACAGTGTGAATTTTTCTTTTTTTTCGAGACAGAGTTTCACTCTGTCACCAGGCTGGAGTGCAATGGCGCGATCTCGGCTCACTGCAACCTCCGCCTTCCAGGTTCAAGGGATTCTCCTGCCTCAGCCTCCCTAGTAGCTGGGATTACAGGCATGCGCCACCATGCCCGGCTAATTTTGTATTTTTAGTAGAGACGGAGTTTCTCCATGTTGGTCAGGCTGGTCTCGAACTCCTGACCTCAGGTGATCCACCTGCCTCGGCCTCCCAAAGTGCTGGGATTACAGGCATGAGCCACCGCACCAGGCCTGAATTTTTTATTTATATAAATTATTTAGCAAAAAAAATTTAATAAAGAAATAGAGATCGGCTGGGCGCAG
>chr11:118421755-118421913
GGCACGATCTCGGCTCACTGCAACTTCCACCTCCTGGGTTCAAGCGATTCCACAGGTGACCGCCACCTTGCCCAGCTAATTTTTGTGTATTTTTAGTAGAGACAGGTTTTGCCATCTTGGCCAGGCTGATCTTGAACTCCTGACCTCAGGTGATCTGCCAACCTTGGCCTCCCAAAGTGCTGGGATTACAGGCATGAGCCACCATGCCCGGCCAAGATTTTTTAAAAATTTAAATATTGGGGCTGGGCATGGCAGCTCATGACTATAATCCCAGCACTTTAGAAGGCTGAGGTGGGCGGATCACATGAAGTCAGGATTTCAAGACTAGCCTGCCAACATGGTGAAACCCCGTCCCTACTAAAAATACAAAAATTAGTCTGGGCACGGTGGCTCACGCCTGTAATCCCAGCACTTTGGGAGGCCAAGGTGGGCGGATCACCTGAGGTCAGGAGTTCGAGACCAGCCTGGCCAACTTGGTGAAACCCTGTCTCTACTAAAAATACAAAAATTAGCCGGGCGTGGTGGTGGTGGGCACCTGTAATCCCAGCTACTTGGGAAGCTGAGTCAGGAGAATTGCTTGAATGGAGGCAGAGGTTGCAGTGAGCTGAGATTGTGCCACCACTGCACTCCAGCCTGGACGACAGAGCAAGACTCCGTCTCAAAAAAACAAAAAGCAAACAAACAAACAAACAAACAAAAATTAGCCGGGTGTGGTGGCACATGCATGTAGTCTCAGGTACTCAGGAGGCTGAGGCAGGAGAATTGCTTGAGCCCGGGAAGTGGAGGTTGCAGTGATCCGAGATTGCACCATTGTGCTCCAGCTTGGGTGACAGAGCGAGACTCCACTGCAAAAAAATATATATATACACACATGTATATATTATATAATATATATATTTTTAATATTTAATATAAAAAATAGGTTGGGCGTGGTGGCTCATGCCTGTAATCCCAGCACTTTGGGAGGCTGAAGCAGGCGGATCACCTGAGGTCAGGAGTTCGAGATCAGCCTGACCAACATGGAGAAACCCTGTCTCTACTAAAAATACAAAATTAGCCGGGCGTGGTGGCACATGCCTGTAATCCCAGCTACTCAGGAGGCTGAGGCAGGAGAATCGCTTGAACCTGGGAAGCACAGAGGTTGCAGTGAGCCAAGATCTCGCCATTGCACACTAGCCTGGGTGACAGATCGAGACTCCGTCTCACAAAAAAAAAAAAAAGCAGCCACATTTCTGAAAAGAGTCACCTACATTCACAGTCTCCATTCCTTGCCATGTTCCATGTACTTTTTTTTTTTTTTGAGATGGAGTCTCACTCTGTCACCCAGGCTGGAGTGCAGTGACATGATCTTGGCCCCATATAGTCTTTAGGCCCATATCATCTGACTGCCATCTCCGTTGAAACTACTGTCACAAAAAAACACCAATGGCTATTTGCCAAAATTAATGGACACTTTTTTTTTTTGAGACGGAGTTTCGCTCTTGTCACCCAGGCTAGAGTGCAATGGGACAGTCTCTGCTCACTGCAACCTCCGCCTCCCAGGTTCAAGCGATTTTCCTGCCTCAGCCTCCCAAGTAGCTGGGATTACAGGCATGCGCCACCACGCCGGGCTAATTTTTGTATTTTTAGTAGAGACAGGGTTTCATCGTGTTGGCCAGGCTGGTCTCGAACTCCGGAACTCAAGCGATCCACCTGCCTTGGCCTCCCAATAGTGCTGGAATTACAGGCGTGAGCCACGGAGCCGGGCCTAGCACACTTTTTTTTTTTTTTTTAAAGAGGTGGGGTCTCACTGTCTTGCCCAGGCTGGCCTAGAACTCTCCAGCCTCAGACACCTGAGTAGCTGAAACTACAGGTGCATGTCCTTGTGCCTGGCTAAGGAACACTTTTTAGGTCTTATTGTATTTGTTCTGTTTGCAGCATTGTTGATCTTCTAGAAGCTCTCCTCCCTTGGTTTCTGTGACCTCGCTCTCTCCTGCTTTCCTCCTACCTCTCTAACCTTCCCATCTCAAACGCCTTCCTGGGCTTCTTTTCTTGTTTATGTTTAACCCTAAATGCTCATGTTTCTCAGAGTCATGTTCTTAGCTCTCCTTTTTTTCACTATTCCATTCATTTATTCAAATATTGAATGCTTACTACATGCCAGGCACATTTCTAGGCGATGAGGGTATAGCAATAAGCAAAACCTACAAAAATTTCTTGCTTTCTCTTATGGAGCTTACCTACTCTTCCTAAGCAATCTCACCTATACTCAAGATGCTTATCACTTCTAAATTTACATCTCCAGCACTAACCACTCTTGAATTTCAGACACATATAACCAGTACTGTGTTAGGCATCTTCATTTGTATGTCCTTAAATCAAATTCCTCTTTACACTGAAATTTGCCTCTTTCTATAGTCCCTCTTCTTTTTTTTTTTTTTCTGAGACAAAGTCTTGCTGTGACGCCCAGGCTGGAGTACAGTGGCATGACCTCTGCTCACTGCAACCTCTACCTCCTGGGTTCAAGGGATTCTCCTGCCTCAGCCTCCCAAGTAGCTGGGAGTATAGGCACGTGACACTACACCTGGCTAATTTTTGTATTTTTTTTTTTCTTTTTTGAGACAGAGTCTCGGTCTGTCCCCCCAGGCTGGAGTGCAGTGGCGCCATCTCGGCTCACTGCAAGCTCCGCCTCCCGGGTTCACGCCATTCTCCTGCCTCAGCCTCCCGAGTAGCTGAGATTACAGGCGCCCACCACCATGCCCGGCTAATTTTTTGTATTTTTAGTAGAGATGGGGTTTTGCCATGTTGGCCAGGCTGGTCTTGAACTCCTGATCTCAGGTGATCCACCCGCCTCGGCCTCCGAAAGTGCTGGGATTACAGGTGTGAGCCACTGCACCCAGCCTATATTCCCTCTTCTAATTATACCACCATACAGTTCCAATTGCCCATTTCTCTTCAAGATTACACAATAGTTCCCAGTCTTTTATTTTTTTTCTTTTTTGAGATAGAGTCTCACTCTGTCGCCCAGGCTAGGGTGCAGTGGTGCGATCTTGGCTCACTGCAACCTTCAGCTCCCGGGTTTGAGGGAGTGTCCTGCCTCCGCCTCTGCAGTATCTGGGACTACAGGCATGTGCCACCACCCCCAGCTAATTTTTGTATTTTTAGTAGAGACAGGGTTTCACCATGTTGGCCAGGCTGG
>chr11:118807426-118807490
CGTGAACCACCATGCCCTGGCAGGAGTCCTGCGTTTTAAATGGCAAGCCTGCACCTCTGCCCTTCTCCCTTCCCTGCAAGCCTCTCCACTTTCACACCATCCTGCTCAGTGTAATCTGTTGATAATTCATTCAACACACACTTTTACTGAAAAGCCAGGCACTAAGTGAGGAGCTGAAATGCAACAGCGCATGCTCTACAGAAATACAGAAAAATCACTTCCTCGTAAGTATTTAGTCGTTTTACATTTTTTAAAAAAATAATACTATTTTGAACACATAAACATGCTCTAACCTTTTACACCTTAAAATAATTGCTGGCTGGGCGCGGTGGCTCACATCTCTAATTTCAGCACTTTGGGAGGCCGAGGCGGGCAGATCACCTGAGGTCAGGAATTCGATCCTGGCCAACATGGTGAAACCCCATCTCTACTAAAAGTACAAAAATTAGCCAGGCTTGGTGGCGGGCGCCTGTAATCCCAGCTACTCAGGAGGCTGAGGCAGGAGAATCGCTTGAACCCGGGAGGCAGAGGTTGCAGGGAGCCGAGATTGCACCACTGCGCTCCAGCCTGGGCAACAAGAGTGAGACTCCGTCTCAAAAGAATAAATAAAAAAAAAATTGTCAACCCTATCCTTGCTTCTCAAGATCACCTTATTTTTCTCCTTCTCTACTCAGCCAAGATTCTTTTTTTTTTTTTTGAGACAGAGTCTCACTCTGTCACCCAGA
>chr11:120267782-120267612
ATAATATGCATATATAATATATATATATATACATATATATATATACACATATATATATATATAGTAGGAGCTCAAAATACATTGGTTGAATGCATGAGTAAACAAATTCAAAACTCTCAAAATAGCTTTGGAATAAAGTCAGATTCCTTGACACAACATGGAATTCCCCACATGTCCTGTCTCCTGCCTACCTTTTCTGCTCTTATGCCACTCACAATCCTACCTTACTTTTTCTCCCAGGTACCCTGAGCTCCAGCCACACAAAGTACTCACTTGCATCCTAACACACACGCTCACGTTACCGTGCCTCCGTGCACTGCTCCCTCGCATGGAGTTAGTCCCTCTCCCCTCTGGAATCCGGGAGGCCTCTCTGCTGGTTGCGTGGCACTCATTGTGTCACTCCCTCTTTGTATGTTTCCCTCTTCTGCTAGTCTATGAA
>chr11:121130947-121130946
GGCAGGAGTAATCAGAGGTGTTCTTGTGTTGTGATAAGGGTGGAGAGGTTAAAGGAGCCACTTATTAGTAATGTTGATAGTAGAATGATGGCTAGGGTGACTTCATATGAGATTGTTTGGGCTACTGCTCGCAGTGCGCCGATCAGGGCGTAGTTTGAGTTTGATGCTCACCCTGATCAGAGGATTGAGTAAACGGCTAGGCTAGAGGTGGCTAGAATAAATAGGAG
>chr11:124443077-124443013
AAACCTGCCTAAACATCCAGATCAATAGGGTGAAACCTGCCTAAACATCCAGATCAATAGGGTGAAACCTGTCTAAACATCCAGATCAATAGGGTGAAACCTGCCTAAACATCCAGATCAATAGGGTGAAACCTGTCTAAACATCCAGATCAATAGGTGAAACCTGCCTAAACATCCAGATCAATAGGGTGA
>chr11:126632680-126632687
GGGAGAGAGAGAGAGAGAGAGAAAAGAAGAAGAAAAAGAAAGGAAAGGAAAGGAAAGGAAGGAAAGGAAGGAGGGAAGGAAGGAAGGAAGGAAGGAAGGAAGGAAGGAAGGAAGGAAGGAAGGAAGGAAGGAAGGAAGGAACGGTAGCGGCTATCCAAGGTGCGGACAACAGCCCTTATAGCCCTCTGTAGCCTCAGTGCCTAGACCACCTGGGGGTAGAAACGAGGGGTTCCACTGAGTAGCAGGCTTGTCCAGAACTGGACAGCTGGAGACAGAGGCTGGATTCAGAAGGCTTGAAAGGATTACAAAATAAGGAAACACAGAGATGCCTACCTTCAGCAGGATGTATCAACCCTGTCACACACAGCAACAGTAATTGTCTCCCTGCAGAGAATGCATGCCCAGGTCGCATACCTGTCATGGAGTGGGCATCTGAGCTGCATAAGGGCTATAAGGGCTGTTGTCCGCACCTTGGATAGCCGCTACCGTTCCTTCCTTTCCTTCCTTTCCTTCCTTCCTTCCTTCCTTCCTTCCTTCCTTCCTTCCCTCCTTCCTTTCCTTCCTTTCCTTTCCTTTCCTTTCTTTTTCTTCTTCTTTTCTCTCTCTCTCTCTCTCTCCCCACAAGCCTCCTCCACTGCATATTAGCCACTGCTGTAACAAGTATACTAATGTCTCCTCATCAATTTTTATCTCCCAATGCCCAGTATGCAGCAACGATATGAACAAGAGTTCAGGCAGGCTTTACAGGATTCCCACCAGGTTGGGTGGGAGGTGCGGACATGCTTCTCACCCATGTTTTCTGGCATTCGCAGTCCCTCACTCAATTGCCCCCTCCCCAGGGCTGCTCTTGGGCAGGACAGAAAAGCAGCTGCACAGGGAAGGAGGCTTGTGGCAGGGA
>chr11:130805758-130806016
TTTTTTTTTTTTTTTTGAGACGGAGTCTCGTTCTGTCTCCCAGGCTGGAGTGCAGTGGCGCGATCTCGGCTCACTGCAAGCTCCGCCTCCCGGGTTCACGCCGTTCTCCTGCCTCAGCCTCCCGTGTAGCTGGGACTACAGGCGCACGCCACCATGCCCGGCTAATTTTTGTATTTTTAGTAGAGACGGGGTTTCACCGTGTTAGCCAGGATGGTCTCGATCTCCTGACCTCGTGGTCTGCCCGCCTCAGCCTCCCAAAGTGCTGGGATTACAGGCGTGAGCCACCGCGCCCGGCCTGTGCTTCTTTTTAACGAACTTCTCAAGCCACATTGTCCTTGTCTTTACGTGCAGCCTCTAGACCAGGCCTCCCAAGGCAGGACTGCTTGTGCTGCTCACTGTGTGTTCCCAGAGCCTCGTACACAGCTAGTCGCTTAGGTCCACAGAATTTTGTTTTTAGTAGAAGATCTTACAGTCAGAGCATGACTGTGGAGTACAACGGTCTTGGAACCTGCAGACTCATTTCCATTGTCTGTGGAGGGTGACCACCTCAT
>chr12:197208-197207
TTACCATGAGAAAGAGGAGGGGGAGGATGATGGATGGTAGATGGACCAACACTGGATAGATGGATGGATGGATGGATGGATGGATGGATGGATAGATGGATGGATGGATGGA
>chr12:1322140-1322148
GATCACACACACATTTTTTTTAAAAACTGGTGGAGTTTTTATTAAATCCGGAGAAGTAAAAACCAAATCGTGAGGAACTGGGGGGATGGGGCCACCAAGGAGTGGGAGTCAGGCCACCAGGGGAGTGGGGAAGGGGTGACTGAGGACAGAGAATGGAGCCAGGCTGGGCTGGCCACCAAGCTCACACTTTTATACCAGGCAGCAGAGCAGACTATGTGTCTTATCTCTATTTTTCTCTGAATTCCATAATAAAATATTAATTGCCTCTTAACAGCCCCCAAAGGTACCAGTAGCCTTAATTCTCTGTGGTTTTGCTGGTTAGAAATTTGCCATCCCTATTGCCATCAAGATTTTTCTACTGGCATACTCTGTGCCAGCTCTGAGAGGGTCTCCCGCCCCCAGTCACTAACCTCCCTCATTTAGTTCTTATATTGTTACCACAGTGATACTTCTATGAAATACAAACTTTATATTTTCACATCCTTGAACAAAGCTCCAAAGATAGAAAAAAATGCCAAAATCTTTGGAAGCACACATGAATGTCTTCACAGTCCATTTTCAACTCTCCCTCCTAATTTCATTGTGATGGTTCATATTAGGTGTCAATTTGATCAGACTGAAGGGATGCCCAGATAGTTGGCAAAATATTGTTTCTGGGTGTGTCTATGAGGGTGTTGCCAGAGGAGATTGACATCTCAGTCAGCGGACTGGGACAGGAAGACCCACCCCCAGTGTGGACGGGCACTATCCAATTGGCTGCCAGCATGGCCAGAATAAAGGAGGCAGAAGGAGGTGGGATACGCTGGCTCAATGAGTCTTCTGGCTTTCATCTTTCTCCTGTGCTGGATGCTTCCTGCCCTTGGGCATCAGACTCCAGGTTCTTCTGCCTTTGGACTCCTGGATTTACACCGGTGGTTTGCAGGGGGTCCTAGGGCATTCAGCCACAGACTGAAGGCTGCACTGTTGGCTTCCCTACTTTTGAGGCTTTTGGACTTGGACTGAGCCACTACTGGCTTCCTTGCTCCTCAGCTTGTAGACGGCCTATTGTGGGACTTCACCTGTAATCATCACTGTGAGTCAATTCTCCTCCATAAACTTTTCATATATACATATATGCTATAGTTCTGTGTCTCGAGAACCCGAATACATTCATCTTCACTCCAGTCAAAATGACCTAGGTGCTACTGCCAGAAAACATCTATGCCTTTAGGAAGGCTGAAGATGTGCCTGGCATGCGTTCCTCACGCATCCATACGGAAAAAATGTCCTGGACTTTTAAGTGTAGTCTGTTTTTACCAAGGACTGTAACTTCCTCCATGCAATTACCATGCTGACCAATCCAGACTGTATTTCTTCCTCTTCTCTACTGGTAAAATCTTAATCTTCGAAATGCTACTAAATTGTCACCTCTTCTGTGACTTTCCCCTCCAAACTCCCACTGAGCTGATTCTTCCTCTGACCTTCCACATAGCATGTCATGCATACCTTTATAAGGTATTACCTTAAAGTAGTTTTCGAGCCTGTCTTCTCTATTGTTCTCAGGCTTTTACTTATTTTTGCATTATTGTCCTTCTCTTGTCACCCAGCAGTGTCTAATAAATGATGAATATTAAATTTAAGTTTGTTAAATGAATTAACAAATCTGGAAAGGATAATGCTTTCATTATCAGTAAACATCATGACCTCCTCATTGATCCTGCAGTGGCCCCATTTCCAGCACCACAAGAGGTCAAAGATCATCTTGTTTAGGATGTATGTGCATACGGTGCAAGAGTAACGGGAGGGAGAGGAGGAAAGGAAAGGAAAAAGGAGGAGGAGCTGGAAAGACGGGCCAGGAACAAATAGTGCAGGGCCTAGTGGGGCTAGAGAAGGGACACACTGCAGGGCAAGGAGGGGTGGCCAGGAGGAGGAATCAAAGTTTTAAAGTTTAGGGAACTGGGTGGAGGTTAGCGCCTTTTCTTTTTTGAGATGGAGCCTGATAATTGCAGAGGACAGTTTCGAGACGGCTAGTGAGAATCCAGGACAGAAGGATTAGGAAGAAAGGCAGTGAGTGTTCTGGAAAATCAAGAAAAGCAGAAGTGAGGATTTTAAATTTCTTTTTAGGAAGTGGGAGAAGGAGAAACAAAGGCAGAAAGCCTAGGACAAAGAATAAACTAGTTAATGACATTTCTGAGAGTACACAGGAGACATTATTGTAATAGTATTATTATCATTATTATTTTTTTCAGAGACATGGTCTCACTCTGTCACCCAGGCTGGAGTGCAGTGGCACAACCAGAGCTCACTTCAGCCTTGAACTCCTGGACTTAAACAATCCTCCTGCTTCAGCCTCCTGAATAGTTGAAATTACACATGTGTGCTACCCTGCCCGGCTAATTTTTAATTTTAATTTTTGAGATAGGGTCCTGCTGTCACCCCAGGCTGCAGTGTGATGGCATGATCATTGCTCACTGCAGACCTCCCAGGTTTCAAGAGATCCTCCCACCGCAGCCTCCTGAGTAGCTGGGACCACAGGCAAGCACTACCATGTTCGACTAATTTATTTTTATTTCTTTGTAGAGACAGGGTCTCAGTACGTTGCCCAGGCTGGTCTGGAACTCCTGGGCTCAAAACATTCTCCCGCCTTGGCCTCCCAAAGTGCTGGGATTACAGGCGTGAGGCATGATGCTGGGCCTAATTTTTTATTTTTTGTAGAGATGGGGACTTGCTATGTTGCCCAGGCTGGTCTTGAACTCCTGGTCTCAAGTGATCCTCCTGCCTGGGCCTCCAAAGCACTGGGATTACAGGCATGAGAGGCACTGTGCGCAGCCAATACCACTATCTAAGGTAGGAAATATGGAAGGCAGGATACATGCATAGGCAGAAATAATGAGTTAAGCTTTAGTTTAAAATTCCTATAGGGCACTTATCTGAAAATGCCCAATGGCCATATGAAAATGTAAGTCCAGAGAGCTTCAGGATAAATGGTTTGGAAGTTACAGATACATACATGGCAGTTGAGGGTGAAGAAGAAAAAAACGAGCACTATTATCTGACATTGATTAAGGGCTTTCTAAATGCCAGGCATGATTCTAAGAACAAACGGGGATCAGTGCATTACATCTTTAGACTATAGGAAGGAGTTTTTATTATCTTCATTTTAAAAATAAGGAAATAGAGATGAAAATATTTCTAGTATTATCTTGCCAAGCTTACATGGTTAGAAACTGGTAGAGCTGGTATCTGAACCCCGGCAGACTAGTTTCAGAGACCCCCTCTCTAACATAACTTCTGAGTAGTTAGTATAAGAGAGAAAAAAATGTCCAAGGTGAACCTGTACATGGGAGATGAGCAACCTCAGGCTGGAAGGGGAACACCAGCATTTAAGGAGTGGCTATAGCTCACTTGCATAAACATTTACAAAGCATCTACTACATAACAATCAATATGTTCTAGATATTGGGAGGTAAAAAGAAACAATGGGCCGGGCGCAGTGGCTCAGGCCTGTAATCCCAGCACTTTGGGAGGCCGAGGTGGGCGGATCACCTGAGGTCGGGAGTTTGAGACCAGCCTGACCAACATGGAGAAACCCTGTCTCTACTAAAAATACAAAATTAGCTGGGCGTGGTGGTGCATGCCTGTAATCCCAGCTACTCGGGAGGCTGAGGCAGGAGAATTGCTTGAACCCGGGAGGTGGAGGTTGTGGTGGGCCAAGATCGAACCCGGGAGGTGGAGGTTGTGGTGGGCCAAGATCGCACCACTGCACTCCAGCCTGGGCAACGAGAGCTAAACTCCATCTCAAAAAAAAAAAAAAAAAAAAAAAAAAAAAAAAAGACAATGGACAGTTAAATAGGAGAAACAGACTTTTAAACAATGAACTAAAATATATAATGATGATTCAGTTAAAAAAAAGGGCCATTATCAAAGGATTAAAAGGAACAGTTGAAGAAAAGTATGAGAGTGAGGTAACACAGAATCTAAGGGAGGAAACAGCTTCAAGAAAACATTTTAAAAACGTATTTAGTAGGATGGCAAATGCTACCGAGTAGCCACATAGAATGAGAACCACATAAATTATATTGGGCTGCTTCTTAACTTTTGAAAGGAAACACATTCTGAAAAAAGCGGCATCTCTGGTTAAGTATTTTCTCTCAGGTATAGATTAGAAATTCCCGGCCAGGCACGGTGGCTCACCCCTGTAATCTCAGCACTTTGGGAGGCGGAGGTGGGCGGATCATGAGGTCAGGAGATCAAGACCATCCTGGCTAACACGGTGAAACCCCGTCTCTACTAAAAATACAAAAAAATTAGCCGGGCGTGGTGGCGGGCGCCTGTAGTCCCAGCTACTCAGGAGGCTGTGGCAGGAGAATGGTGTGAACCTAGGAGGTGGAGCTTGCAGTGAGCCGAGATCGTGCCACTGCACTCCAGCCTGGGCAACAGAGTGAGACTCCGTCTCAAAAAAAAAAAAAAAAAAAAAAAAAAAGGAAATTCCCATTCTTCTAAACCCTACATATGATTAATTCAAGCATCAAAGACTTTAACAGTATAGGATCTAAGTTCTACTGGTTTCCTCACTTGCATCAGTGAGGTATAATATCGCTT
>chr12:1536212-1536210
GCGGGCTGGCTGGCAGGGCCGCTAGAACCCCTTGGCACCTGCCCTGGACTTGCTCTGCCTTGAAAGATGGAGGCGGCTTTATGTGGGACACTAGCACCACCGACTGCTTGTGTCAGCATGCCTCGCCCTTCCCCAGGGAAATGCGTCTCACGGACATTGACTGTGTCCCATCAGGCCTAAGAGTCATTTTGATCATTACATGACAGGAAGAGAGGTTTGTGGAAGGACTGGGAGAGCACAGATGCTCAGGGTGGGCTGTCA
>chr12:1620991-1620944
CGGATCATCTGAGGTCGGGAGTTTGAGACCAGCCTGACCAACATGGAGAAACCCCCCATCCCTACTAAAAATACAAAATTAGCCGGGCGTGGTGGCACGTGCCTGTAATCCTAGCTACTCAGGAAGGCTGAGGCAGGAGAATCACTTGAACCTGGGAGGCGGAGGTTGCAGTGAGTTGAGATCACACCACTGCACTCTAACCTGGGCAATAAGAGCAAAACTCAATCTCAAAAAAAAAAAAAAAAAGAAAGTAACAGCCAGCAACCAGTTTTCTCAAAGTGTGGTCCACTGTATCTGCATCATTTGGAAACTTGTTAGAAATACAAAATCTTTTTTTTTTTTTTTTTAGATGGAATCTTGCTCTGTCACCCAGGCTGAAGTGCAGTGGCCGGATCTCGGCTCACTGCAACCTCCGCCTCCCAGGTTCAAGTGGTTCTCCTGCCTCAGCCTCCCAAATAGCTGGGATTACAGGCACCCGCCACCACACCCGGCTAATTTTTGTATTTTTAGTAAAGACAGGGTTTCACCACGTTGGCCAGGCTGGTCTCAAACTCCTGACCTCATGTGATCCGCCCACCTCAGCCTCCCAAAGTGCTGGGATTACAGGTGTGAGCACCACCACGCCTGGCCTGAACTGTATACTTTAAATGGGTGAACTGTATGGTATGTAAATTATATCTCAGGAAAGCTGTTACATTTTTAAAAAGTGTTTCTGATGATGCAGTTAATTCCACCCCACTAGAGATGTCTGTACATCAGGAAATTTGTCAAGAATAGCAACACTCTTGACCGGCCAGGCCC
>chr12:2214735-2214736
ATGAGAACTGTGTAGTGATGCTGTCACTGCATTACAGCATCATGGGGACTCCCAGGAGTCAACTCCTACGGCCATGCTGTGGCCAAGACCCACTCCGAGCACATTTCTATAAGCGAAGGAGCGGGCGCAGGCAAACCGACAGAGGGATGGGAGACAGACAGACTCAGGTTCAAACCGCAGGTCAGGGACATTTTTAGCTCCATGACTTCGGGTTTCAGCTTTAAAACGAAACATAAAAAACTATCATGGATTAAAAAGAATCCTGGTCTTATTATCATGGCGATAATATTTGTTCAGTATTATTAACTTATTGCCAGCAGTTAGGCTTTCTTAAGATAGTTCACAATGATTCACATACTTGACCTCATTTACCTGGAAAACAATAAGATTTTTGAGGTGTCTGCTGAATATGAATGAAGTCGCCCTCATAGATTGTGAATTGTATGGAGCAGTTTCCCAGACACACTGTTAAGTGGAAAAAACAAAACATAATGCAGGACAGAATGTATCGGTGTTCCCATCAGAGGTTTACAAATCAATATACATGTTTATGCTTACTGATGGAGAGACCTCCTTGCAGGGGAGGCACTGGGAGGCTGGGGCAAGGGAGAAGAGAGACTTATCACTATATACCCTTTTACATATTTTTGACTTTATACCTTGTGTATGTGCTACCTTTTAAAAAATACATAGAAAAATTAAAAGGACAGTTACTCCGAGAAAAGAAAAAGTAAAGTTGTTACATGTTGCTGAAAGCTTTGGATGAACTAGCACAGTAAATAAGTGGCAATGTGCTTCCTTAGCCCAACTGAGAGGTGTTCGCCAGGGACCCTGCACCCTAAGGAAGAGGCTAAGGTTACACAGAGGTGGCTGCAGCTTTTACTCCATTGCTTGTTAAAGAGCCTGGTAGAGCAGTGCTGGCCTCAAGATGGGCCACAGCAGCTGAATGACACCCCTCTGGAGGTCACACTTGATGGACTTGATGGAGATCAACAATGATGGTGGCCAGGCATGGTGGCTCACGTCTATAATCCCAGCACTTTGGGAGGCTAAGACAGGTGGATCACTTGAGGTCAGGAGTTCCAGACTAGCCTAGCCAACATGGTGAAACCCCGTCTCTACTAAAACTGCAAAAAATTAGCTGAGTGTGGTGGTGTGTGCCTGTAATCTCAGCTACTCGGGAGGCTGAGGCGAGAAAAATCTCTTGAACCCAGGAGGTGGAGGTTTCAGTGAGCTGAGATTGCACCACTGCACTCCAGCCTGGGTGACATAGTGAGATTCCCTCAAAAAAAAAAAAAAAAAGTTGGTAATTCTGTGCTCACATAGC
>chr12:2667330-2667250
TTTCTCCCTCCCCTCCACCATGGCCACTCCACGCTCCTTTTCTCCCTCCTCTCCACCGTGGCCACTCCACGCT
>chr12:5638495-5638473
CACTTGAGGTCGAGAGTTGGAGACCAGCCTGACCAACATGGAGAAACCCCATCTCTACTAAAAATACAAAAGTAGCCAGGCGTGGTGGCGCATGCCTGTAATTCCAGCTACTTGGGAGGCTGAAGCAGGAGAATTGCTTGAACCAGGGAGGCAGAGGTTGCGGTGAGCTGAGATCGCACCATTGCACTCCAGCCTGGGCAACAAGAGTGAAACTCTATCTCAAACAAAAAAAGAAAAAGAAAAAGAAAATCAATAATGTAACCACAAGTGGTGGAAATAGTACTAGATGTAGTGCTGGAAAACCTGAGTTCTAATGTCAGGATGGGATTGTAGACTTTGGAACCATGGAGCAGGGTTCAAATCCTAAATCATCATGAAATCTCACCTATTAAAGGCATATCTTGCATGGTAGTTATAAGAATCAGTGCT
>chr12:6139269-6139191
TATACAGTGAACAAAAGCAACAAAATACAAAAGTATTGAAGAATTGAAAGGTATTTGTGATATATTCAATACAGAAAAGATTACAAAACCCTCTGTATAGGAAAATTTTATTTAAAAATTATAGGCTGGGAGCAGTGGCTCATGCCTGTAATCCCAGCACTTTGGGAGGCTGAGGCGGGCGGATCATGAGGTCAGGAGATCGAGACCATCCTGGCTAACATGGTGAAACCCTGTCTCTACTAAAAATACAAAAAATTAGCTGAGCGTGGTGGCCGGCACCTGTAGTCCCAGCTACTCGGGAGGCTGAGGCAGGAGAATGGCGTGAACCCGGGAGGCGGAGCTTGCAGTGAGCTGAGATCACGCCACTGCACTCCAGCCTGGGCGACAGAGTGAGACTCTGTCTCAAAAAAAAAAATAAAAAATAAAAAAAATTAGCCAGGCATGGTGGCACGTGCCTGTAATCCCAGCTACTTGGGAGGCTGAGGCAGGAGAATCATCGCTTGAACCCAGGAGGTGGAGGTTGCAGTGAGCCAAGATGGCACCACTGCACTCCAGCCTGGGCAACCGAGCAAGACTCTGTCTCAAAAAAAAAAATTATATTACACATACATGCTTTAATCATATATTTTTAATTTTTACCTTTTTTTAATTGATTGATTGATTTTGAGACTGGTCTTCCTCTGTCACCCAGGCTGGGGATGGAGTTCAGTGGTAGGATCACGGCTCACTGTAACCTCAACCTCCCAGTTTCAAGCGATCCTCCCAGCTCACCCTCTTGAGTACCTGGGACTAAAGGGATGTGCCATCATGCCTGGTGTATTTTTAATTTTTTTGTAGAGATGGGGGTCTTGCTACATTGCCCAGGCTGGGCTCAAACTTCTGGGCTCAAGCGATCTTCCTGCCTTGGCCTCCCAATGTGCTGGGATTACAGGCATGGGCCACTGTACTTGGTGGCATATACATTTTTTACAAACGAAAAGTAATATGCTCAACTTTTTTTTTTTTTTAAACGGAGTTTTGCTCTTATCGCCCAGGCTGAGTGTGATGACGTGATCTAGTCTCACTGCAACCTCTGCCTCCTGGATTCAAGCGATTCTCCTGTCTCAGCCTCCTGAGTAGCCAGGATTACAGGCGTGCGCCACCATGCCCAGCTAATTTTTGTATTTTTAGTAGAGTTGGGGTTTCACCATGTTGGCCAGGTTGGTCTCGAAATCCTGACCTCAGGTGATCCACCCGCCTCGGCCTCCCAAAGTGCTGGGATTACAGGTGTGAGCCACTGCACCTGGCCTCGACTGTTGATGGTGGTTTTTTCTTTGTGTGTGTGTGTGTGTGTGTGTGTGAAGTGGGCTTTTGGGTGATTTTTGTCCATATTTTCTGTTTTTTTGCAATGATCACGTCACTTTTATAATAATAAAAAAGTAATTAAGATTATTAAAAAAAATTCTACCCACCTACTCAGGCCAAACCCCTTCCTGAAGCCTTCAGTGTTGATCATCCTGGACGAATTGAGTTCTCTCTCCTCTGACCCCCCAGCATTGTGTGTACAGCTCTTTCTTAATGCACTCTCTTTATTTTTATTTTGTAGACTGCTACAGGGAGACTTCAAGATGTAGAGCTCTATCTCTGTGGTGAAAGGGCCCAGGGCTCCTTTTTGCCCTCGGGGTGCTCCCTGGAGTGGGAGTGCCCCCTCCAGTACACCACCCCCTGCCGTAGGAAGCTCGAGTGCGAGGCGGGGGGACGTGGCTTAGGACCTGCGGGGTTCCAGCTTGGAGCCAGGTGTGCCAATTTGGAAGTTCCCTTTGGCTAAGGGTCCTGCTTCAGGCCAGGAGGTGGGTATAGTCTGGGAAGGCAGTGTGCTTTCCAAATTCCATTCCTATTTTCATTGAACTAGTAATCTGATGGGCAGATAAGGCAATAACGCATGCCGTGTTTGTAAAAAATACAAAAATTTTCCAAAGATATCTTGTGAGTCCCTGCCAAATGAATGGTATGACGTAAGAGGAGGGAAGAGGTCACCACGGATCACAGAAGAGTTGAAGTGCTCTGGGCACTTGGAGCATCAGGCCAGTGCTCTCAGGACCCCAGACTGTACGGAAATGTAGCTCAGATACTCTCACGGAGCTTAAGGCTGTTGGCTAATGGCTACAGCTTTAATTTCAAATAGCAACGTTTTATTCATTAAAAAAACCTTATTTATATAATTGCAGGAAAACTAGCACCCTCCATGAAAATATCATCAGAAGAGCTTCCTTGGATGATTTTCATATTTATTAATTGATCAATTGCATAATGTATAAAATATCGATTAAAATCACTAGGCTTAAACTGTCAAATGTAAAACTTGATGGCTTGGCCTCTGACTTCCAGTTTTCCGAAGAAAACAGTACTCGCGATGACCGCAGTTCTGGGCGTGCTGAGTGGTGGAAGGGGTTGGAGAGTCGGTCACTCTGCAGCCTGCACTCGCGGCCTCTGTGCCTCCTTGCAGCGGCCGTGCACTCCTCTGCCGTGGTGGGTTTATGCAGCTCTCTTCCTAGGAGATCGGGAGTTCTTGTGGGCAGGATTCCAACCGCATTCATCTCTGTTCCCCTGTATTCAGAGAAAATAATCTTA
>chr12:6247322-6247322
GCATGCCACGCATGCCACCACAAGAAAGTTCTTGTGAGCTTTCTCGGTAAATAAGGGGTCGTAAGCCTCTGTTGTCAGATTCACAATCTGATG
>chr12:6305537-6305486
TTGTTGTCTTGACCTCGTGATCCGCCCACCTTGGCCTCCCAAAGTGCTAGGATTACAGGCATGAGTGACCACGCCAAGCCAAGGGCTGTGGAATCTTAACCAGACCTATAGGGCCTTTGTGGCTCAGGAGCCCCAGCAGGTTCCTTAGCAGGTGACGTTGAGGCCATGGCACTGAATTTCCCAGCTGTGGAAATGTTCCCCATCCTTCTCTCTTTCCAGGCTGCTCAGGCCTTCAGGAATGACAAGGGCATATCCAAAGTGAAAGATGTCCGGAGCCATTTTATTTCTTGGCCTTCTGTCTTTGCCCCATGGCACCTGACAGCCATGGTCTCCCCTAGTGGCCTCCCCTGGAAATGCAATGAAGCCTCATTGCATTGTCTTGGTCTTTGGGGGCAGGAGCGGACAAGCCTCCGAGGCCTGGCCTTCCTGAGTCTAATGGGCCCCAAGTGGTTTGTAGTCCAACACTTCTACCCACACAGGAGTGCAGGCTAATGCCCTTCACGGATGGCTCCTGCCTGTGCCCAACACCTCCAGCCATGCTTCTTCCAGGGTCAATGCCTTTGTTCAAGTGGCTCTGCTCAGTGAGTGGGGTCACTTCCTTCAAGCCCCCTTCCTTCCAGTGGTCATTTGATTTCCTCCCTCAGGTCTGCGCTGACGCTGGGTCCTCTCAGGTTTCTTCCACCTGAGGATGACTCAAATATCCATGCACCTAGGCAGTTTAAGGCTCTGTGTCAACCCTTGCAAATGTCTTCAAAGCTAGAACAGCCCTTCCCCCATGGCCAACTTCTACTAGCTCTGTGGCCCTTGTCACTTAGTCCAGGGTCACAGCCAGCCCTCACTTGGGGCACATGTATTTCGAGGCCCATTTGCCCAGGGTGGCTGACTGTCTGGGTCCATCTCATTATGGCACACCTTGCCTAGCCCAGGCAGATGAGCTGGTATTCTCCTGTTAGAGTAGACACTAGCAGCACGACAGTCTTAAATCATCATTACTAATTTAATTTGACAACCCTGACTTTCAGGAAGTTCTTTGTCATCTCTGACCCAAATACCTCCAGCTTAAATTTAATTTCCTCGTACTCTGGGGAATACGCTTCTCTGTATCATGAACCCCTCTTTGGATAACTGAACCACAGTTCAGTCATTTTAGCAGGTTTAGAAGCCCTGGATCCTTTTGCCTTCCTTCAGAGACTGTGTTCTCAGTTTGTGTTCATATGGGCAGACAACAAGGTCTGAGGAAGCACCCTGTGCACCAGGCACTGAGTGGGATGCTCAGAAGACATCATTCCATTTCTCCTTACAACAACCCAAGAGGCAGATGCTACCGGTATCATCCTACTTAGTTGGTGGAAGACTGAATCTCAGAGGTAAAATAGCTTCACCAAGGTCACAAAGCCAGGATGTGGAAGAGCTGGGTCAATTCCTATACCTAACAAGGCTTTAGAGCGGACATTTGGTCCAGCTGCCAGCTGCCAAACAGGAGACCACTGTGAGTATGTAGGACAGATGTCTGCCTCTGACTTTGCATCCATTTTGTGTCGGTTTCTTTTTTTTTTTTTGAACGGAGTCTCGCTCTGTTGCCCAGGCTGGAGTGCAGTGGCACGATCTTGGCTCACTGCAAGCTCCGCCTCCCGGGTTCACGCCATTCTCCTGCCTCAGCCTCCCGAGTAGCTGGGACCACAGGCGCCCGCCACCACGCCTGGCTAATT
>chr12:6403579-6403565
TTTATATTTTAGTAGAGATGGGGTTTCACCATATTGGCCAGGCTGGTCTCAATCTCCTGACCTCGCGATCCACCGGCCTCAGCCTCCCAAAGTGCTGGGATTACAGGTGTGAGCCACTGCGCCCCGCCCAGAATAAAGACTTCTTAAAACAGAATAAGAAAACAAATGGCCCAACCAGGCACCATGGATCATGCCTGTAATCCCAGCACTTTGGGAGGCCGAGGTGGGCAAATCACGAGGTCAGGAGATTGAGACCATCCTGGATAACATGGTAAAACCCCGTCTCTACTAAAAATACAAAAAGTAGCTGGGTGTGGTGGCATGTGCCTGTAATCCCAGCTACTCGGGAGGCTGAGGCACAAGAATTGCTTGAACCCAGGAGGTGGAGGTTGCAGTGACCTGAGATCATGCCACTGTACTCCAGCCTGGTGAGAAAGCGAGACTCCATCTCAAAAACAAACAAGCAAACAAACAACAACAACAAAATAGCCCAATTTATTTATTTATTTATTTATTTATTTATTTATTTATTTATTTATTTTTGAGACAGAGTCTTGCTCTGTCACCCATGCTGGAGTGCAGTGATGCAATCTTGGCGCACTGCAACCTCCATCTCCCAAGTTCAAGCAATTCTTGTGCCTCAGCCTCCCGAGTAGCTGGAATTACAGATGCCCACCAACATA
>chr12:6893341-6893225
GTGTGAGCCACCACGCGGCCACATTCAAATTATACTCTCAAGATTCTGGTCGGGTGCGGTGGCTCATGCCTGTAATCCCAGCACTTTGGGCTGCCAAGGCAGGTGGATCACCAGAGGTCAGGAGTTCGAGACCAGACTAGCCAACATGGAGAAACCCCATCTCTACTAAAAATACAAAAATTAGTGGGGTGTGGTGGTGCGTGCCTATAATCCCAGCAACTAGGGAGGCTGAGGCAGAAGAATAGCTTGAACCCAGGAGGCACAGTTTCCAATGAGCTGAGATTGCACCACTGAACTCCAGCCTGGGCAACAGAGCAAGAATCTGTCTCAAAAAAAACAAAAACAAAAACAAAACAAAACAACAACAAAAAAACATGTCATTCTCTTGCCTCAGCCTCCTGAGTAGCTGGGACTACAGGCGCCCACCACCATGCTGGGGTAATTTTTTGTATTTTTAGTAGAGATGGGGTTTCACCGTGTTAGCCAGGATGGTCTTGATCTCCTGACCTTGTGATCCGCCTGCCTTGGCCTCCCAAAGTGCTGGAATTACAAATGTGAGCCACCGCATCCAGCCTTTTTTTTTTTTTTTTTTGAGACGGAGTTACTTTGTCACCCAGGCTGGAGTGCAGTGGCACGATCTCAGTTCACTACAACCTCTGCCTTCCAGGTTCAAGCAGTTCTCCTCCCTCAGCCTCCTGAGTAGCTGGGATTACATGCACCTGCCACCACGCCCGGGTTGTTTTTGTATTTTTGGCAGAGATAGGGTTTTGCCATGTTGGCCAGGCTGATCTTGAACTCCCATCCTCAGGTGATCTGCCCGCCTTGGCCTCCCAAAGTGCTGGGATTACAGGCGTAAGCCACCACACCCAGCCATGAATCCCAAATTTCTATCTCCAACCGAGAACTTTTTTCTGAGCCCCAGGCTCATACATCTAACCTCCCACTTCATTTCTCCATTTATATGAGGCACAGACATCTCAAACTCAACATGTCCAAAACCAAATTCTCAATCTTTTCCTCTAACTCTGCTTTTATTTATTTATTATTTATTTATTTATTTTCTGAGATGGAGTCTCGCTCTGGTCACCCAGGCTGGAGTGCAGTGGCCTGATCTCGGCTTACTGCAACCTCCACCTCCCGGGTTCAAGCAATTCTCCTGCGTCAGCCTCCCAAGTAGCTGGGACTACAGGCGCATGCCACCACACCTGG
>chr12:6950068-6949951
AAAAATTAGCTGGGCATGGTGGTGGGCGCCTGTAATCCCAGCTACTCGGGAGGTTGAAGCAGGAGAATCACTTGAACCCAGGAAGCGGAGGTTGCAGCGAGCCAAGATCACACCACTGCACTCCAGCCTGGCAACACAGTAAGACTCTATTTCAAAAAAAAAAAAAAAATGGAGCCAGGTTGTGTGCTTAATATTTATGAACATTATGCATGTTCTGCTTCAGGTAAAAGAAGAAAAAGTTTTAAGCCCAACAAGTCTAATTTTCCCATGATAACTACATTATCATTTTTAGAAACATCAAACATCAATGTTTTCCCCCAAAAAAGGCTTTTCCACTTTTCTTTCTTTCTTTTTGTTCTATTTGTTTCTGGTTTTCTTCTCTCACTGGTGCCCTGGGGAATCTGCCTGGTGGGTTTATTGCATGGTCCAGCTTTGACTACCCCTTCAGCTTGGACACCACCCCAGAGCCCCGGAAATCCGCGGAACCCCCACGCCCAACGCCAAGGAGCAAGAAGAGCACATGCAAAGCTGGCTGCAGCGCGGGACACCCGCTGGCGCTCTCGCTCATCTCGGAGTGTTCAGAGTCCAGTGCGATGCCTGGCACTGAGCAAGTGTTCAACAAACAAGCTCGTCAGTCCATAGCCACATACCTGGCCACAAGTACAGCTTCCTGGTCCTACACACACAGCCTGCTTGTCATACGCAGGCAAGGGTGCACACACAGTCACAGCACACACACCTCATCATCCATGTCCACCTACACACATACCTGGTCCGGTGCACATCCCCACGCATGGAACATAAATCTGACCACACACGAAGTTTCAGGTCCATGCTCAGCACCAAACGCCCACTGCACCCTGGCCCCAAGACACTCCTTCCAGGGCTTAAACCCACTTGGTGGGAAGGAATTAACTCGGCACCCAGAAGAAACTAACTAGGCACCTCTTCCTGACCCATGGAAGAGGCAGGAATTCCTCTGAAGGGTGTCAAGCCAAGAGACAGAACTCAGACAAGAGGTACAGCTTCTGCTATCCTTTGGCAGGAAAATAAAAAACTACCTCCCTTACCTTGGCATGGTGTGGGGTTTGCAGATCACTTTCACATACACGATCTCATTTAGGCCTCAGACAGCCCTGTGATGTAGGAATAATTTTCCCCATTTTCTTATGGGAGGAAACAAGCGTAGGGAGACTAAGAATTACAAGAGTAAATGCCTGATAATTCAGAAGAAAAAAATATTTCCTTGGAAGCAGGAAGATAAAAGTAGAGATCAAGGCCAGGCGCAGTGGCTCACGCCTGTAATCCCAGCACTTTGTGGGGGTGAGGCTGGTGGATTACTTGACACCAAGTTTGAGAGCAGCCTAGGAAACCTGGAGAAACCCTGTCTCTACAAAAAATACAAAATTTAGCCAGGTGTGGTGGCACACCCCTGTAGCCCCAGGTACTTGGGAGACTGAGATGGGAGGATCGCTTGAGCCTGGGGTGGTCGAGGCTGCAGTGAGCCATGGTTGTGCCACTGTAATCCGGCCTGGGTGACAGAGTGAGACCCTGTCTCAAAAAATAAAAATACAGCTGGGCGCAGTGACTTACACCTGTAATCCCAGCACTTTGGGAGGCCGAGGTGGGAGGATCACTTGAGGTCAGGAGTTCGAGACCAGCTGGGCAACACAGTGGAACCCCATCTCTACTAGCCTGTAATCCCAGCTACTTGGGAGGCTGAGGCAGGAGAATGGCGTGAACCCAGGAGGCGGAGCTTGCAGTGAGCCGATATTGCACCGCTGCACTCCAGCCTGGGTGACAGAGCAAGACTCCGTCTCAAAATAAATAAACAAATAAATATAAATAAAATCTTTTTTTTTTTTTTTTGATACGGAGTCTCGCTCTGTCTCCCAGGCTGGAGTGCAGTGGCGCGATCTCGGCTCACTGCAAGCTCCGCCTCCCGGGTTCACGCCTTTCTGCTGCCTCAGCCTCCAGAGTAGCTGGGACTACAGGCGCCCGCCACCACGCTGGCTAATTTTTTTTGTATTTTAGTAGAGACGGGGTTTCACCGTGTTAGCCAGGATGGTCTCGATCTCCTGATCTCGTGATCCGCCCACCTTGGCCTCCCAAAGTGCTGGGATTACAGGCGTGAGCCACCACGCCCGGCCCAATAAATTTTTAAAAAATTAAAAACCAGGCCAGGTGCGG
>chr12:7437266-7437240
ATAGTATTTAAATAGTATTTAAATACTATTTAAATACTTTTAAATAAATAT
>chr12:9258483-9258219
GTGCATAAATATCTGTTAATTTCTGTTATCCTAGGAAGAATGTTTAACATATCATAAAAAGATAAGTAAAAATATATTTTTTTTACAAAAGATAAGTACAGCTGGCCTATTTACTTGTTACCTCTTGTCCCCACGTTGAATCTCATAAGCAAAAAATAGACTTCTTTTTGTTTGTTTGTTTCAAATTTTGAAACAAAATTGAATATTTATGAGCTATCATTGACTGAAGGAACTTTTATTAACAGAGCTCAAATAAATTTTCAAATAAAAATTGATTTTTAATTAGTCATCTAACTCAACTATTTACAACTTTTCCTTTAAATAATCATGTAAAGTTTGATTAAAAAACTTTTTTTTTTTTTTCGAGATGGAGTCTCAC
>chr12:10002445-10002450
TGTGACCAGAAATATGCTGTAAGTACTTAGCTTTTGTTTATATCCATTAGCCTATGATCAAATTGGCTTTGCTCTACCTTGCTTCACCTAAGTCACAGTTTCTAAGAATCTATTAATTGATGACGTTAAGTGAGGACTTCCTGTGTTACCCGATACATATTTGTTGAATGAGTGAAGCATATATGTATGACAGACATTATAATCCCGATTTTGCATATGGGAAGAGAAGTTTAACTAATTTGAGCAAGT
>chr12:10579322-10579694
CTGATGCTTGGCCACAGGCCAGCATCCCAACAGCATTTCACACTATTGTATAGGTTTTTTTTTGTTTTATTTTATTTTTTATTGACACATAATAATTGTACATATTTATGGGGTACAGTGTGATGTTTCAATACATGTATACATTGTGTAATCATCAAGTCAGGAATCAGGGTAATTAGCTTATCCATATCCCCAAACACTTACCATTGCTTTGTGGTGAGGACATTCAAAATTCTCTCTTCTAGTTATTTTAAAATAGACTCTACAATATCATTAACGATAGTCATCCTACTTTGCAATAGAACACCAGAACTTATTCCTTCTATCTGTAATTTTGTACCTGTTGACCAATCTCTCTCCATTCCTTCCTCCCTCTGCCCTCCCCAGACTCTGGTAACCACTATTCTACTCTGTACTCCCATGATACCAACCTTTTAAAATTCCACAAAAGAGTGAAACCATGTAGTATTTGTTTCTGTGCCTGGTTCATTTCACTTAACATAATATTCTCCAGGTTCATCAAAATTAATGCAAATGACAGGATTTTATTTTTTTTTATGACTGAATGCTTTTCATTGTCTATATATACTAATTTTTTTTTTTTTAAGGCAGAGTTTCACTCTGTCACACAGGCTACAGTGCAGTGATGCGATCTCAGCTCACTGCAACCTCTGCCTCCCAGGTTCAAGCGATTCTCCCACCTCAGCCTCCCAAGTAGCTGGGATTACAGGCGTGCACCACCATGCCCAGCTAATTTTTGTATTTTTAGTAGAGACAGGGTTTTGCTATGTTGGTAAGGTTGCTCTTGAACTCCTGACCTCAAATGATCCGCCTACCTGGGCATCCCAAAGTGCTGGGATTCCAGGCATGAGCCACTGCGCCTGGCCTATATGCCACATTTTTTAATCCATTAATTCACTGATGAGCACTTAGGTTGATCCCATATTTTGGCTATTGTGAATAGTGCTGCCGATATCTCTTCGACATACTGATTTCATTTCCTTTGGATAAATATCCAGTAGTGGGATTGTTGGATCATTTTTAATTTTTTGAGGCACCTCCATATTGTTTTCCATAGTGACTGAACTAATTTACATCTCCACCAACAGTGTTTAAGAGTTCCCACTTTTCTACATCCATGCCAAGGCAGCATTTTTTTTTTCTCTTTTTCATAATAATCATTCTAATAGGCATGAAGTGATAACTCATTGTAGTTTTGATTTGCATTTCCCTCATGATTAGTAATGTTGAGCATTTATGCATATACCTATTCCCATTTGTTTGTCGTCTTTTGAGAGATGCCTATTCAGATCTTTTGTCCATTTTTTAATTGAGTTGTTTGAGTTTCTTATATATTTTGGATACTAACCCCTTCTCAGATGCATAGTTTGTAAGTATTTTCTCCCATTCTGCATGTTGTCTCTTCACTCTTGATTATTTGATTTGCTGTGCAGAAGCTTTTCTGATGTATTCCCACTCGTCTACTCTTGCTTTTGTTGCCTGTGCTCTCAAAGTCTTAACCAAAAAATCATTGCCCAGACCAATATTATGATACATTTCCACTGTGTTTTCTTCTAGTAGTTTTGGTCTTACCTTTTAGACTTTAATCCATTTTGAGTTGATTTAAGTATATGGTGAAAGGTGAGGATCTAGTTTCATTGTGCATGTGGATATAAAATTTTCCCAGCACCATTTATTGAGGAGACAGTCCCTTCTCCAATGTGTGTTCTCAGTGCCTTTGTTGAAGATCAGTTGGCTGTAAGTCTGTGGATTTATTTCTGTGTTCTTCATTCTGTTCCATTGGTCTGTGTGTCTATTTTTATGCTACCATGCTGTTTTGGTTACTATAACTTTGTGGTATACTTTGAAGTTAGGTAATGTCTTTTTGCTCAAGATTTCTACTATGGGCAGGAGGCCAGTGGGCACATAGATGGAGGCTCAGCATCACTGAACATTAGGGAGATGGGAATCAGAGTCACCACAGATAACTATCCAATCACAAGGTAAACAAGAGACAAAGAAAGGACCAAATAATCTATAAAACAACCAGAAAG
>chr12:10579695-10579694
GCCACAGGCCAGCATCCCAACAGCATTTCACACTATTGTATAGGGTTTTTTTTTGTTTTATTTTATTTTTTTATTGACACATAATAATTGTACATATTTATGGGGTACAGTGTGATGTTTCAATACATGTATACATTGTGTAATCATCAAGTCAGGAATCAGGGTAATTAGCTTATCCATATCCCCAAACACTTACCATTGCTTTGTGGTGAGGACATTCAAAATTCTCTCTTCTAGTTATTTTAAAATAGACTCTACAATATCATTAACGATAGTCATCCTACTTTGCAATAGAACACCAGAACTTATTCCTTCTATCTGTAATTTTGTACCTGTTGACCAATCTCTCTCCATTCCTTCCTCCCTCTGCCCTCCCCAGACTCTGGTAACCACTATTCTACTCTGTACTCCCATGATACCAACCTTTTAAAATTCCACAAAAGAGTGAAACCATGTAGTATTTGTTTCTGTGCCTGGTTCATTTCACTTAACATAATATTCTCCAGGTTCATCTAAATTAATGCAAATGACAGGATTTTATTTTTTTTATGACTGAATGCTTTTCATTGTCTATATATACTAATTTTTTTTTTTTTAAGGCAGAGTTTCGCTCTGTCACACAGGCTATAGTGCAGTGATGCGATCTCAGCTCACTGCAACCTCTGCCTCCCAGGTTCAAGCGATTCTCCCACCTCAGCCTCCCAAGTAGCTGGGATTACAGGCGTGCACCACCATGCTCAGCTAATTTTTGTATTTTTAGTAGAGACAGGGTTTTGCTATGTTGGTAAGGTTGCTCTTGAACTCCTGACCTCAAATGATCCGCCTACCTGGGCATCCCAAAGTGCTGGGATTCCAGGCATGAGCCACTGCGCCTGGCCTATATGCCACATTTTTTAATCCATTAATTCACTGATGAGCACTTAGGTTGATCCCATATTTTGGCTATTGTGAATAGTGCTGCCGATATCTCTTCGACATACTGATTTCATTTCCTTTGGATAATTATCCAGTAGTGGGATTGTTGGATCATTTTTAATTTTTTGAGGCACCTCCATATTGTTTTCCATAGTGCCTGAACTAATTTACATCTCCACCAACAGTGTTTAAGAGTTCCCACTTTTCTACATCCATGCCAAGGCAGCATTTTTCTCTTTTTCATAATAATCATTCTAATAGGCATGAAGTGATAACTCATTGTAGTTTTGATTTGCATTTCCCTCATGATTAGTAATGTTGAGCATTTATGCATATACCTATTCCCATTTGTTTGTCGTCTTTTGAGAGATGCCTATTCAGATCTTTTGTCCATTTTTTAATTGAGTTGTTTGAGTTTCTTAGATATTTTGGATACTAACCCCTTCTCAGATGCATAGTTTGTAAGTATTTTCTCCCATTCTGCATGTTGTCTCTTCACTCTTGATTATTTGATTTGCTGTGCAGAAGCTTTTCTGATGTATTCCCACTCGTCTACTCTTGCTTTTCTTGCCTGTGCTCTCAAAGTCTTAACCAAAAAATCATTGCCCAGACCAATATTATGATACATTTCCACTGTGTTTTCTTCTAGTAGTTTTGGTCTTACCTTTTAGACTTTAATCCATTTTGAGTTGATTTAAGTATATGGTGAAAGGTGAGGATCTAGTTTCATTGTGCACGTGGATATAAAATTTTCCCAGCACCATTTATTGAGGAGACAGTCCCTTCTCCAATGTGTGTTCTCAGTGCCTTTGTTGAAGATCAGTTGGCTGTAAGTCTGTGGATTTATTTCTGTGTTCTTCATTCTGTTCCATTGGTCTGTGTGTCTATTTTTATGCTACCATGCTGTTTTGGTTACTATAACTTTGTGGTATACTTTGAAGTTAGGTAATGTCTTTTTGCTCAAGATTTCTACTATGGGCAGGAGGCCAGTGGGCACATAGATGGAGGCTCAGCATCACTGAACATTAGGGAGATGGGAATCAGAGTCACCACAGATAACTATCCAATCACAAGGTAAACAAGAGACAAAGAAAGGACCAAATAATCTATAAAACAACCAGAAAG
>chr12:12322820-12323160
CCCCCCCCCCCCCCCTCCCTTCCTTCCTTTCTTTCATCACTCTGTTGTGCAGGCTGGAGTGCAGTGGCATGACAGCTCACTGCAGCCTCCACCTCCCCGGACCCAGGTGATCATCCCACCTCAGGCCCCCAAGTAGCTGCGACTATAGGTGCTCACCATCAAGCCTGGCTAATTTTCGTATTTTTTGTAGAGACAGGGTCTCCCTCTGTTTTACAGAGACAGGGTCTTGAACTGGGCTCAAGCAATTCGCCCACCTCGGCCTCCCAAAGTGCTGGGATTACAGGCATGAGCCACTGTGCCTGGTTGGTTAATTTTTAATTAAAGTGACCTTCAGAGTACTTTTATAGATAAAATCTGGTTCAGAATCTAAGTTACTTGTCCCCAAATTATCATGTCAGTGAACAAAAGAGTTCAAACTAAAACCAAGGGCTCCGGCCTCCCTGTTCCATATTCTTTCCTAACACTATGCTAGTGTGAGCAGTGTGTGAGCACGGTGTGAAAATAGTGCGTCTAGTAACATACACCCAGATATTGGAGAGGGGAGGGTCCAATTTTGAGTTTCAATCTCATTATATATTATGTAATTTATAAATTTATTTAGTAAACATTTGTTTTTCATATGTTCTCAATGAGAAACATCTATTTATGTGTAAGTAATAGAAAATGAGTACACATAGGATTTGTTAAAGACTAAAGTCCAGGCCAGGCGCACTGGCTCACGCCTGTAATCCTAACACTCTGGGAGGCCGAGGTGGGTGGATCACTTGAGGCCAGGAGTGTGAGACCAGCCTGGGCGACATAACGAAACCCCATCTCTATTAAAAAAACAAAAATTAACCAAGCATGGTGGTGCGCGCCTTTAATCCCAGCTACTTGGGAGGCTGAGGCAGGAGAATCGCTTGAACCCAGGAGGCGGAGGTTGCAGTGAGCTGAGATCACGCCACTGCACTCCAGCCTGGGTGACAGAGTGAGACTCAG
>chr12:12653365-12653308
CCAACCCTTATTGTTTTAATGTACATTTCTTTATGAGTGAGGTTGAATAGCTTTTTATATTTAAAAGCAACTCTTTTTTTCATGTCTTTTGCCTGTTTTCATAGTGAATTGTATATCAGTTAGGTCGCTTTTGATTTTAAGTGACAGACCCAAATTGACAAAAGAATGAACTGCTCCCCTAACTAAAAATTGTGGGAGTAGAACTTCAGGCATAACTGTATTTGAGACTCAAACAATGTCATGATGAAGTGGCCTCACTGTCTGGGGTGATTTCCTAGGTTTGTTGTCTCATGCCAAGGAAATCAAGGACATGGACACACTAGGAGTGAGGTTAAGAGCTGAGGCTTAACAGGCAAAAGAAAGAGAAGAGCTCTCTCCTGCAGAGAGAGGGGTCCCGAACAGGCACATGCAGCAGGTTTTATAGGTGAGCTTGAGGAGGTGGTGTCTGATTAACATAGGGCACAAAAGATTGCATGGACCAGGTGTGCCATTTGCATAAGGTGTGAAAAACTGGTTAGAGCTAGGGGTGCCATATGCATAGGGCACAAAAAGGTGGCTGCACCCACCCTAATCTTTTATTACGCAGATGGGTTATTTACCTGGCCGGTGCCATGTTGCCTGTTTCTTTACTGTACACATGGTAACAAAGAAAAGGGAAGATGGAGCCTCCATGCCGAACATACCTGGTTCCCAGGTAGCCCTCTTCTATTGGCACAGATGCTGGCATTCACCCATGTAAACTTCCAGTTGCTTATCTATTTTTGCAGCTCAATTTTTCAAGCTGTCCTTAGTTAGAAAAAAATAATTTGGGGGCTGCTTTTTGTTAAAAGGGAAATTCTGCCAAAGACTCGTTTACCCTATCTGCCTAAATAATTTCTTTCTGGTTCCTGTATCAGTGAGAGAGTTGGTACTCTCTCTGCCCTCTGCCTTGAAGTAGCTTGGCTTTACTGGGAGCAAATTAGAGTAGCAGCTCTATCCCCTACAGCTTTTCATATGCCAAGTTCAGCAGGAAAGAGCTAATTCACTTCTCACAGATATCATAAAAGCTGCAGAATTGAGTCTCTTTGATTCTGATTGGCTGGACTTGGGTCAGGCCCAACCCAGTCACTAAACCAATCATTTTCACCTCGAAAACATGATGGTCTAATTATTTCAGGAAAATACTCTGTCATTTTGAAGTAGATTGTATTAGTCTGTTCTCACATTGCTATAAAGTACTACCTGTGACTGGATAATTTATAAAGAAAAGAGGTTGAATTGACTCACAGTTCTGCATGGCTGTACAGGAAGCATGGCTGGGGAGGCTTCAGGAAACTTACAATCATGGAGGAAGGCAAGAGGGAAGCAGGCACGTCTTACGTGGCTGGAGAAGGAGGAACAGGGCAGGGGAGGTGCCACACATTTTTAAACAACCAGATCTTGTGAGAACTCACTCACTATTATGAGAACAGCAAGGGGGAGATCTGCCCCCATGATCCAATCACCTCCCACCAGGCCCCTCCTCCAACAGTAGGGTTACAACTCAACATGAGATTTAGGCGGGGACACAAATCCAAACCATATCATTCCACCTCTGGCCCCTCCCAAATCTCATGTCCTTCTCAAATTGCAAACTACAATCATCCCTTCTCAATAGTCCCCCAAGTCTTAACTCATATCAGCATTAACTCAGAAGTCTGCAGCCCAAAGTCTCACCTGAGACGAGGCAAGTCCCTTCTACCTATAAGTCTGTGAAATAAAAAACAGTGAGTTACTTCTAAGATACAATGGGGGTACAGGCATTGGGTAAATACACCCTTTCCAAAAGGGAGAAATCAGCCAAAACAAAGGGGCTACAAGCCCCATGCAAGTCTGAAACCCAGCAGGGAAGTCATTAAATCTTAAATCTCCAAAATAATCTCCTCTGACTCCATGTCTCATATCCAGGGCACACTTGTACAAGGGGTGGGCTCCCAAGGCCTTGGGCATCTCTGTCCCTATGGCTCTGGAGGGTACAGCCCCCTCGGCTGCTTGGCTGCTTTCATGAGCTGGGGTTGAGTGCCTGTGCTTATCCAGGCATGGTGCAAGCAGGTCTCCAGAAATGTCTTTGAAGCATTTTCCCCATTGTCTTGGCTATAAACATTGGGCTCCTCTTTACTTACGCAAATTTCTGAAGCCAGCTTGAATTCCTCCCCAGAAAATGGGTTTTTCTTCTCTACCACATGGTCAGGCTGCAAATTTTCCAAACTTTTATGCTGTGCTTCCTTTTTAAATATAAGTTCCACTTTCAGATCATCTCTTTGCTCATGAATATAAGCATAGGCTGCTAGAAGCAGACAAGCCAAGTCTTGAACATTTTGCTGCTTAGAATTTCTTCTGCCAGATACCCAAAATCATCACTCTCAAGTTCAAAGTTTCACAGATCTCTAGGGCAGGGGCACAATCCTCTTTGCTAATGCATAACTAAAGTGACCTTTACTCCAGTTCCCAATAAGTTTTTCATCTCCATCTGAGACCACCTCACCCTGGACTTCATTGTTCATATCACTATCAGCATTTTGGTCACAACAATTTAACAAGTCTCTAGGAAGTTCCAAACTTTCCCTCATCTGCCTGTCTTCTTCTGAGCCCTCCAAACTGTTCCAACCTCTGCCTGGTACGCAGTTCCAAAGTCACTTCCACATTTTCAGGTATCTGTATGGCAATGCCCCCACTTCTTGGTACCAATTTTCTATATAAGTCCATTCAAGCATTGCTATAAAGAACTACCTGAGACTGGGTAAAGAAAAGCGGCTTAATTGACTCACCGTTCCACAGGCTGTACAGGAAGCATGGCTGGGCAGGCCTCAGGAAACTTACAATCATGGCAGAAGGTAAAGGGGAAGCAGGCACATCTTACAAGGCCAAGAAGGAGGAAGAGAAGGTGGGAGATGCCACACACTTTTAAACAACCAGCTCTCATGAGAACTCACTCATTATCACAAGAACAGCAAGGGGGAAATCTGCCCCCATGATCCAATCACCTCCCAATGAAACGAGAGAAATTCCCTTGTCCCCCTCGTAGGCCATGCAATGGGGGTGTGCCTCACTTCTTCAGTGCCCCGCTGCTCAAACCTCTAAGGGAGCATACAGACAGGCGGGCTATGGGGCTCCAACCCCATGGCAGTGTCTAGGAGTGAATGTTTACAGCTGAAGCCCCAGTGGGTGTGTGTTACAGGGTGCTCTTTTAGTTTAGCTATCCATAGGTGGCTTGTGTTAGTCAGCTCAATTAGACCCCTGCCTCATCACAAGGACAGAGGGCTTTCTGTATCCCGGGATTCTTGCCTTGGTGTACTGGAAGACTTGGATCGCATGTGGGCTTGGACCGTGAGTGCAAGGTTTTATTGAGTGGAAGTAGCTCTCAGCAGATGGTGGAGCCAGAAGGGAGATGGTTTTCTCCTGGAGTCGGGCCGCTCAGTGGCCCGGGCTCTCCTCCAACCACCCCGGCCAAACTCCACGTCGTTCTGCCAGTCGGTGGCCTGCTGGCATGCCAGCGTGCCTGTCAATGTGTTCTTGATATCCTCTCAACATCCAGCCATTTGTGTGTTCCTCTGCCAATGTGTTTCTCTGGACATCCAACTGCTGGAGTGCCTGCCTGCTAGGGTCTTGGGGGTTTTTATAGGCACAGGATGGGGGTGTGGTGGGCCAGGGTGGTCCTGGGAAATGCAACATTTGGGCACGAAGGCAGGAGTCCCTGTTCTCACCTAGGTCCGTGGGCACAGGCCTGGGGTGGAGCCCTCACCAGGGACCTGCCTTTCTCTACCCAGCACTTCCCTGCCTCCACTTCCATATCACCAACACTGGAGGTTGGAGGTTGCAATTCAACATGAGATTTGGGCAGGGACACAAATCCAAACCATATCAAAGATATTTTCTATTTTATCATTTGTCTTTTAAAGCTTTGTTATGGCATTTTTTCAAACAGACACTTTTCTGTAGTCCATTTATCAGTCTTGTGGGTTTTGCCTAAAAAGCCCCCCGACTCTGATTTTTTTCTTTTATTTTCCATGCTTCCTCTTAGGATTTTTATAGGTGTTTTGGTTTTGGTTTTGTTTGTTTGATGGTTGGTTGGTTTTTTTTTTTTTTTTTTGAGACAGAGTTTTGCTCTTGTTGCCCAGGCTGGAGTGCAATGGTGCGATCTCGGCTCATTGCAACCTCTGCCTCCCGGGTTCAAGCGATTCTCCTGCCTCAGCCTCCTGAGTAGCTGGGACTACAGGTGCGTGCTACCACGCCCAGCTAATTTTTTGTATTTTTAGTAAAGACGGGGTTTCACTGTGTTAGCCAGGATGGTCTCGATCTCCTGACCTCAT
>chr12:12777898-12780746
TATTGCTTCAAAGAGAATAAAATACCTAGGAATCCAACTTACAAGGGATGTGAAGGACCTCTTCAAGGAGAACTACAAACCACTGCTCAAGGAAATAAAAGAGGAGACAAACAAATGGAAGAACATTCCATGCTCATGGGTAGGAAGAATCAATATCGTGAAAATGGCCATACTGCCCAAGGTAATTTACAGATTCAATGCCATCCCCATCAAGCTACCAATGCCTTTCTTCACAGAATTGGAAAAAACTACTTTAAAGTTCATATGGAACCAAAAAAGAGCCCGCATTGCCAAGTCAATCCTAAGCCAAAAGAACAAAGCTGGAGGCATCACGCTACCTGACTTCAAACTATACTACAAGGCTACAGTAACCAAAACAGCATGGTACTGGTACCAAAACAGAGATGTAGATCAATGGAACAGAACAGAGCCCTCAGAAATAATGCCGCATATCTACAACTATCTGATCTTTGACAAACCTGAGAAAAACAAGCAATGGGGAAAGGATTCCCTATTTAATAAATGGTGCTGGGAAAACTGGCTAGCCATATGTAGAAAGCTGAAACTGGATCCCTTCCTTACACCTTATACAAAAATCAATTCAAGATGGATTAAAGATTTAAACGTTAAACCTAAAACCATAAAAACCCTAGAAGAAAACCTAGGCATTACCATTCAGGACATAGGCGTGGGCAAGGACTTCATGTCCAAAACACCAAAAGCAATGGCAACAAAAGACAAAATTGACAAATGGGATCTAATTAAACTAAAGAGCTTCTGCACAGCAAAAGAAACTACCATCAGAGTGAACAGGCAACCTACAACATGGGAGAAAATTTTTGCAACCTACTCATCTGACAAAGGGCTAATATCCAGAATCTACAATGAACTCAAACAAATTTACAAGAAAAAAACAAACAACCCCATCAAAAAGTGGGCGAAGGACATGAACAGACACTTCTCAAAAGAAGACATTTATGCAGCCAAAAAACACATGAAGAAATGCTCATCATCACTGGCCATCAGAGAAATGCAAATCAAAACCACTATGAGATATCATCTCACACCAGTTAGAATGGCAATCATTAAAAAGTCAGGAAACAACAGGTGCTGGAGAGGATGCGGAGAAATAGGAACACTTTTACACTGTTGGTGGGACTGTAAACTAGTTCAACCATTGTGGAAGTCAGTGTGGCGATTCCTCAGGGATCTAGAACTAGAAATACCATTTGACCCAGCCATCCCATTACTGGGTATATACCCAAATGAGTATAAATCATGCTGCTATAAAGACACATGCACACGTATGTTTATTGCGGCACTATTCACAATAGCAAAGACTTGGAACCAACCCAAATGTCCAACAATGATAGACTGGATTAAGAAAATGTGGCACATATACACCATGGAATACTATGCAGCCATAAAAAATGATGAGTTCATATCCTTTGTAGGGACATGGATGAAATTGGAAACCATCATTCTCAGTAAACTATCGCAAGAACAAAAAACCAAACACCGCATATTCTCACTCATAGGTGGGAATTGAACAATGAGATCACATGGACACAGGAAGGGGAATATCACACTCTGGGGACTGTGGTGGGGTCGGGGGAGGGGGGAGGGATAGCATTGGGAGATATACCTAATGCTAGATGACACATTAGTGGGTGCAGCGCACCAGCATGGCACATGTATACATATGTAACTAACCTGCACAATGTGCACATGTACCCTAAAACTTAGAGTATAATAAAAAAAAAAAAAAAAAAAAAAATTAGCTGTGTGTGGTGGCCTGTGCCTGCAGTCCCAGCTACTGGGAAGGTGGAGGTGGGAGGATCGCTTGAGTCCCGGAGGCAGAGGTTGCAGTGAGCCAAGATTGCTCCACTGCACTCCAGCCTGGGTGGCAGAGCCAGACTCTGTATCAAAATAAATAAATAAATAAAATTGAAATAAAAAATAAAATTGAGACAACTTGTAAATGTGAGGTTTAGTCCAAAGGTCTTGCAGACTTTCCTTTGTCATCTGTTCTAATATGTACATTCACCAAAATAAAAATAAATTCGGCCAGGCACAGTGGCTTATGCCTGTAATCCCAGCACTTCGGGAGGCTGAGGCAGGCGCCTCGGTGGTGTGTGCCTGTAGTCCCAGCTACTTGGTACTTGGGAGGCTAAGCTGGGAGGATGGTTTGAGCCTGGGAGGTGAGGCTGCAGTGAGCCGAGATCACACCACTGCACTCCAGCCTGGGCAATAGAGCCAGACATTGTCTCAAAAAAAAAAAAGCAAATTAAAATAATAACACATATTCACCTGAGGATTTTTGCCCATGATTTCTTTGAATTTCCCCAGAATGTAAGTGCTCTAGAACATAGTCAAGCTCTCATAGTTGCTTGTTGAATTTAACTAAAGAAAAATGCTTTGTTCACTTAAAGAAATATCATTATTTTATAACAATTTTATAAGAATTTAACATAAAATTTTCTCTTGGACTATACAGCTTGGTATAACTTAGAATACTTATTCTGCAGAAGACTTCTAGGATATCTATATTGCATGGAATCTCAAGTATTATTGTCAAAAATTCATGGAACTGCACAGGAAAATAAAGACTCAACAAGTACTGCACTCCAGCCATTTTCATTCCTCCAAATTAGCCTCCAATCTTTGTTAATGTACACACACATCCTTAATCACTAGTGTTTAAACACTAGCCTGTGTTCTTTTTTCTACTTAACGTTCCTGCAGATAGATACACACTTGTCTATGTTGACATAGTCCTCACCTCTGTCATTTTTTAATAGCTATGTAATAATCCCATTGTTTGCTTAGTCATTTCCCTGTTAGACACTTGGATTGCTTCCAGGTTTTTCACTGTTATAACTAGAGTTGCCAGGACATCTGTGTACATTTTTTTTCCTTTGGATTATTTCTTTGAGGAGTATTCACAAACGGGAAAATACCAAGTCAAGGAGAATGACCATCTTCATCGTTTTTGTTATATAGTGCTATATTGCTTTCCAGAAGAACCCATTTATAATGCCACCAGCTTTTGTAAGAATAGAGGCAGAAGGCTTTCAGAATTTGCTTATATTAATGTTTAATTTGTTCGATTTCAGCTCCACTAATGTGTATTGAACACCTACTGTGTGCCAGACATCAGGCTAGAGTCTGGGGACCAAAAGCTGAATAAGATATAGTCCCTGCCCTCCAGGAGACGGCAAATCTATTGGAAGAGAAAAAGACAGAATATATCATTTAAATTTAAGGTGGGGAAGTGCCGGGGTGTGTGCTGGTACCAAGAAAGCACAGGGCAAATACATGCCCAGGAAGTACTAGGGAAGACTTTCTGGGAGCACTGATATTGAGCTGAATCTTGAGAGTCAAACAGAAGTTATTTGGACAAAAATTAGGAGAGAGAGGAGGGCAGTCTGGACAAAGGAACAGAATGGACAAAGGAATGGAGGAGTGTCCAGGGTGTTTAGTGTTGCTGAACATAAAGTGGGAAGCAGGGAAGGCCAAAGGATGAGGCTTAAGGGGTAGGTAGAAGACAAGTCATGACAGCTTTCCAGTGCCATGTGGGAAAGAGGGAGCCATTGAAGGCTTTCATCTGTGGCCTTACAAGGTTAATTTGACATTGTTGTGTGACAGTTGTGTGAAGGATGGTTCTCAGAGGTACACAACTAAAGCCAGGAGACAGTTAGAAGGTTATTGAAGTAGTTGACAGAGATTATCTCAGATTTGGCTAATGTTGGTAGGATGCAATGGAGTGGATAAAGTACAGAATATGTTTTGGAAGCAAAATTGACTAATCATTCCTAAGGCTGCTCAGACAGGGTAGCCATCACATCCACTGGCATTCTATTGGCCAATCAAGTTGTGGCCAACCCAACATTAAAGGGGTAGGAGCTAGGCACACTGGCTGGCTCCTGTAATCCCAGCACTTTGGGGGGCCGAGGCAGGAGGATTGCTTGAGCCCAGGAGTTTGAGATCAGCCTGGGCAACACAGTGAGAACCCATCTCTATAAAAAAAAAAAAGAAATTAAAAATTAGCCACACGAGGAGGTGTGCACCTGTAGTTTCAGCTACTTGGGAGGCTGAGGTGGGAGGAGTGCTTGAGCCTAGGAGGGCGAGGCTGCAGTGAGCCATGGTCACACCATTGCACTCCAGCCTGGGCAACAGACTGAGACCCTGTCTCAAAAATGTAAAATAAAATAAGCAAAAAGATAGAGAGGTATATGCCTCCCACAGGGAGAAGCAAGCAGAAGAAATGTAAACCATCAGATCATTGTCAGGATGCTTTCCTGGCCAAGTACAGTGGCTCACACCTGTAATCCCAGCACTTTGGGAGTCCAAGGCTGGCGGACTGCTTGAGCTCAGTTTAAGACCAGCCTGGGGAACATGGCAAAACCTTGTCTCCACAAAAAAATAAAAAATAAAAAAAATAGCCAGATGTGGTTGTGCACCCCTGTGGTCCCAGCTATTCAGGAGCCTGAGGTGGGAGGATCGCTTCAGCCCCAGGAGGCAGAGGTTGCAGTGAGCCGAGACTGCACCACTGCATTCCAGCCTGGGTGATAGAGTGAGACCCTGTCTCAAAAAACAACAACAACAACAACA
>chr12:14324010-14323820
TAGGCGACAGACCAAGACTCTGTCTCAAAAAAAAAAAAAAGAAAAAAAAAATATATGTATGTGTGTGTGTGTATATTCTTTTTTTTTTTTTTTGAGATGGAGTCTGGCTCTGTCGCCCAGGCTGGAGTGCAGTGGCGTGATCTCGGCTCACTGCAAGCTCCGCCTCCCAAATTCACGCCATTCCCCTGCCTCAGCCTCCCGAGTAGCTGGGACTACAGGCTCCCACCACCACGCCCGGCTAATTTTTTGTATTTTTGGTAGAGACGGGGTTTCACCGTGTTAGCCAGGATGGTCTTGATCTCCTGACCTCGTGATCCGCCCGCCTCGGCCTCCCAAAGTGCTGGGATTACACCTGTGAGCCACAGCGCCTGGCCAACATCATCTTATTCTAAAACATTTCATTTTGCCGGGTGCGGTGGCTCACG
>chr12:16817297-16817320
TCGCCTAGCACCCAGCGTCAGTTTGCACACTGGGCTCTAGCATGCACACGGCCCCCCGCGGCAGAAAGGGGTTCTCCTGTGAGCCTTCTCACGAAGCAAGTGGCTCACGGCCTTTCGTGCCAAGTTTGTCTGGGAAAGAGGGGTTCTGTTGACGTTTCTGGCTGTGAGGAGCACAGGCTATGGTGACCTCCAACTCCCCAAGTCCCCTCCTTTCAGAGAGTGCTCTCAGGGGCCAGCCCACGGCCCTCCCTCTTCAAGAAGACAGTGGCTTTACTTCGTTCCGGCTGTGCCAGGACTTGAGCAGCCACAGCCTTGGCTTACCT
>chr12:16969858-16969862
TACACCGCAAAATCATATCAGTAAGTAAACCTGCTCTCTGCTTAGGAGACACCATCTAGATCTTTCAAACTTATTCATTATACACACATTTTTTAAAAGAACAAAATCTGTCAGTACCTCTGCTCACAAAATGTGCAGAAACAAGAGATGCCTGTGAAGAATTTTCTACTAATAATATTTAGCTATCATTTCCATACCATTTCAGCTTCTGAAAAATTTTGCTGGACAGACTGCAGCTGGGTCAAGGCTACTTAATCACTATATTATTTTTATTTCAGTAGTTAAGCAAACTACAAGCCTGTTAAGGCTCATAAACAGGATGAGGCCAGCCTATAGGACTGTAATACAATCGCAGATCTTAAGTTTCTGGACCCAACCCAAATTCCATAACACTTTTGACTCTACCTTAGGAAACCAGGTGGCTTTATGCTTATGTTTCTGTATCAACCTTTCCACTTGGCTTGAGGCATTTATCCTAGTATAGCAAGGTGTGTTAACAATTACAGAAACACTGCCTTGGCCTGAAAATAGGAAGACTGGGCAAATTCTATTATCTATAACAACCATTGCCAGTAAGATAATGCGACTTAAATGGCCTCCGTAACTACAGTAGTATCATTAATCACTTCAACTAAAATCAGGAACAAATTTTATACTATCTCTTCTAATTGTATAATTCCTATAGTAGGGAAAACTCCCAAAAGGACATGCATAAATAAGCAGTGTGTTATCTTCTGAGAGGCTCCTTTGCTCCAGCACTATCCTGAGTAACCAAGGCTGGCCTCATTTTGGAGATACCTGCACAGTCATCTGAGTGCCTAATCCACTCATGATGTTTCCTTAAATATATAGAGCTATTTTATGAACATTCTTAAGGTGTTTTCAGGAGGGATGCAAGTTTATGCCTAGATTCTATGCAAGACATTTAATCTCGGGGCAGAAGAAAGTATTGATGAGTGCTCCTAAGTGGGACTTACATCAGTTGGAGGGCATAGGATGACTGCCTGTAACATGGCCTCCTGGATGGCTGGTATGTATTCAAATTGCCAGTTCAGTTCAAATTATTGTCTAGTCATAGTTTCTGGAGTCACTCCAATCTGTCCTGCTTGTCCACACCACCAGCAAGATGGCTTTCATTTTCCTCAAAAAAAAATTGAGAATATAGGTAAGGAAGATATCCAGAAGTATGGGATAAATGTTTGTGAGAAAAGATGTTTTGTAAGAATGGGGACATTTTGTGTTGTTCCCAATAGACTTCTCTGTAATTTTAAGGGGAATAAGGATCAGATTTTAGACAGATCTCTCTGTAGATGGATAGCCAATCCAAGTGTCAGTTAATTTCAGCTTGTAACAGTTTGGAGTGCTGCACAAGGTTATTTTCCTTCATGAGAGAGGCTACTGATGGTTCTGAATGACCAAGATTATTAATGCCAGATCCTCTTCTCCAGGTACCTAGGTTGTTGTTCTTCCTGTACCTATATAAAGTTGATGTATTCCATTTTGATATTTATAATTTTACCTTTTTTTCTAATCGTCTCCTATATACACTTAGAATTTTCATCCAAAAGGTTCTCATTCAAGAGGGAGAAAGGCATTTTTATGTAACTTACAGAGTTCCATTTTGTCCCCAACTTTGGTCCACAAGTGTCACTGTAGAAGGATTCAGAGAATAGTGCTCTCAACCAAGTGGTCATTATCCTTATGATGTAGGACCGTAATCCAATA
>chr12:19798588-19798589
GAGCGAGACTCCGTCTCAAAAAAAAAAAAAAAAAAAAAAGAATCCCCTTCTTTATAAAAGAAGATCGTCTGGTGTT
>chr12:20713379-20713136
AATTTTTATTTTTAAAAATGTTTTACTATATATATAGTACACATATTATATATATATATAAATATATATGTATTTTTTTATTTCTGTAGAGACAGTGTTTTGCCATACTACCTTGCCG
>chr12:25106528-25106560
TATATATATATATATATATGTATATGCATTTCTTTAATCCTAATAGTTACAAAGGGTGGGAGGCAGATTGTTTCCAAAACTATATATGTGTGTGTGTGTGCATGTTTAACCATACTTTATTAAACACTTTAATCTCAGCACTTTGGGAGGCCAAGAAAGGGGATTCCTCCCAAGGATCTCAGGACTCCAGGGATTGCTTGAGCCCTGGAGTTGGAGGCTGTAGTGAGCTATGGTTGCACTACTGTACTCCAGCCTAGGCAACAGAGTCAGACTCTGTCTCTTAAAAAAATATATATTATATATACACATATTAAAAATATATATTATATATACACATATTTATAGATTATATACACATATATATTATGCATATATTATGTATTTATATAATACATATTTAATAATACACATATTTTATATATGTGCACATATTTAATATATATTTTATATGTGTGCATATATATAAATACATGTATATATAATATATATATATTTAAGAGACAGAGTCTGA
>chr12:26497492-26497489
GGCACCTAATGAATATTTGTAGAATGAAGAGGGAAGATAGGACCAGTTCATAGGTAAGACGGAGGAAGATCATTTCAGGCA
>chr12:29760807-29760808
TCACTGACATGACTTTCCAAAAAACACATAATTTGAATCAACACAACCACCCACAGCCTAATTATTAGCATCATCCCTCTACTATTTTTTAACCAAATCAACAACAACCTATTTAGCTGTTCCCCAACCTTTTCCTCCGACCCCCTAACAACCCCCCTCCTAATACTAACTACCTGACTATACCATGATTCATAATACT
>chr12:30343280-30348816
AATAATAATAATAATAGACATAGAAAGTTTGTTTTCTCAGCTTTTCCACCAGATCATATCACTGCACACATCATAACTTCCACCCTCTCCTCAAGAACTATCCCACACATAAATATCCTGGCTAGCTTTTAGAAAAAAAGATATTTTATGGAAAACAGTGACACTTCTTAGGAGGCAGATGTGTTAAGCTAAATGTCTTATTAGTAATATGAGTCACTTAATGTTCTAAGCCCTAGTACCTTGCAAAGGCATCTTTTTACATCCGTCTGAGATTTTCATCAAATAATATTCATGCCAAGAAACCAGAAAAGTCTATTATATCCTGTCTTTTACTCACCCTTAAAAAAAAAACATCAGATTTACCCCCAAGCAAGCAGAAAAGCAAAAATTCTACACTTAAGCCATCTCCAAGAAATAGCACAAGAGGGTGATGATGGCATTGCCATCTGCAATGGAGTATGGTGAATACCAGCACCAAGGTAATCTAATTATGTCTTGATGCCAACACAAATTTTTACTGGCTTTCCCCCAATTATGTCTTAATGCCAACACAAGCTTTTACTGGCTTTCCCCTAGCTCTTCAAAATTAGAATAAATTGCACATATTATGAGAGTGAGTGATAATAATTATGATTCTTAAGTTCTAACATGTTAATGATAAAATGTGAATATATTCACTTAGTGCATATTCTGGGATATCAAAGACCACTCTCACTTCTGATACCAACTGCAACTAAAGATTGCCAAGATCACTTTCAGTTTTAAAAATTTTCTACAAGGATTCAGAACTCACTGAAAACAGTTAAATTTTTGGTTGCAGCTCATTACAGTGAAAAGATACAGCTTAAAATCATCCAAGGGAAGAGGTGCATGAGGCAAAGTCCAAAACATGTCCACACACACATACTTCCCAATGAAGCCATGGACAGTGCCAACTTTCCCAGCAATGTTTGTGACAGTACACATGGAGTATTGCCAACCAAGGAAGCTGACCTGAGTCTTGGTGTCCAGAGTTTTTATTCGGGCTCATATCATAGACAAAGTTGACTATCCATGTGGCTAACCTAGATCCAGCCCTTCCAGAGGTCAAGCTGATATCATGTGACCCAAAGCCCTCCTCATAAATCACACTGTTAAACTATCTGGCTTGGCCCAAGATCCCTGGGAAACAAAGACATTCTTTTTAGGCGGGATATTTGAAGGGCTTAGAAATTACCTCCCAAGAGCTGAGGGCAAAGGCCAGACCTGTCTTTGGACAAGGTTAACTTCTTCTTTATCCACTTGGGGAATCAAAAAGATCAGGAATTGTAATCAGAAATTCCATTTAGCACTAGCATTATTTATAAATAACTTAGCATCCCATTTTGGTATTGTTAGCATGCTTTTCTTTTAATTTCCAGCTTTATTCTGGGTAGAGTAACATCTATACCACATCTACTTTCTAAAAACATCCAGAAGCAAGACAGAGAGATATTCAAGAAAGAAAAACCTCTGGGATATTTCTAGTTTTTAATGCCTAACTCTGTCAGTAATAAGTGAAATAGGAGCAGATTTTACATGTCCTTGAGGAATATCAAAATTGGCACTTGGAGGAAGGAGAACAGACAAGCTAACAGCAACCTACATTCTATAGTTTTCTATCAGTGAACTCTGGTTTCCACTAAAAGAGAATTCAACTCAATAAAGACTAAACAGAGTCAGATAATAGCCTAACAGTCTAGCGAAGATAATTTTTAAAACAGCAAAATAAAAGAATAAGGAATAAGCATTAAATTCTTGAAACAAAGAAAAAAACCTAGGAAAACAATTCAGTCCATGTATCTGTTAAAAACAGCTTTTGTGGAACCAAAAACTGTTAGGATTTGGTAAGGTTTCTTATTCTTTCTGAGTTACCTATTCTGTTCCATTTTCATTTTTATTGGAATAAAGTCATATAATAAAATATCAGTATAAAAAAATCATGCTTGGTATCAAGTTCAGTAAAAGTCATTTAAGGAAAATGAAATGCTATTTACTAGTTCTATATAGTAGAGTTATATATTCAAATTGGCCGCTGCATTTTTAGAAGGTATTTGTCACACAGTCAATGTAATTCTTCAAAATTGAAATGTCAACTTCCCCATTCCCCAGTATGTTTCTTCAATTTCTCTCCTTTTTGCTACAGTTTCTTTTTGTTCATCTACTTTATTTTAAGTAGGATCATCAAGATGACCATGCCACTCTTTTCCGATGTTCATAAGCTATGTGTTGGAATTTTGTGATAGAATTGTTTTCTTTCATGTTTTAATATCACCTCTTTTGATCAGAATATTCTTCTTTTGCAATTAGTCAATCACTTGACATTTATTGAACATGGATCAGTGCATATACAATGCTAAGCATTGCTAAGCTTAGCTAAGCCATTACATAAATGGTTAAGAGTACAAGGTGGCAATTAAATGATAATTGGAAAATAAATCAGCTAATTATCAGTGATATAAACCTCCTGATAAGGAGCAACTGGTTGGTTTGGGTGGGCAGGTAGAGTATTCAGTCTTGAGAAAGAAATTATTTGAGAGGACTAGAAGAAAGAATATGGGTGTCTGACATTTCAGGAAAACCATAGCAAACAGAAAGTTCATGGTATCCATGGCAGTTTTCAGTAGCAGTGAGGAGTACATCTGACTGGAGCAAAATGCTCAACAAGGAAAGTGCCGAGATAGAAGGCCAGAAAGTGAGTGCAAGGCCACTCAGAATCTGTGTATTCCAAAAGAAAGACAGAATGGGAGGTGTTAGAATTTGCACTAAAACCAGGCAGATCTTATTTCCAATCCTGTTTCTGCCACCATTAGCGCTGGATTTCTCATCTTTGTAATGGAGATAATAATAGCACAGACCTCAGAGTGTATATGTAAATATTAAATGGAAAAACTCTTATCACAGTGCTTAACACATATCAAGGGACAAAAAAAAAATGTTTGTTTCTATTATTAGCCTCACCAGGGGAGTCTGGGTCTTGTTGTGTCACTATTAAAAGGTCTTGGTGTGGAATGATATGATGAATCATTCATTTGGAAACAACACCCATTGCCCTGTATAAAGGGAGGAGGACACTCTTTCCCCATTCCGTTTATGCAGGCTTTTCATACAGTTTAAAGTCAGCTTAACCACATGAATTTGAACTGGTCTCCTCGTACCTAGCCACATCATTGCATTATGCCTGAGGGACTCTGGACCAAGCCCCCCAACCCCTGTAGTCAGTGGCAGGCTCTCAATAATGCCCCAGCACCTTTTCATATACTGAACTTTAAGTACAATGAACAAAGACTTGGGGGTCAGGAAAGACCTGGATTCAAACAATAGATAGGAGTTAAAAAATTATTCTTTTAGCCTTGTATTTCTCATATGTAAAAATATAAATAATAAAAAGCGAACCTTGTATATGTTGTTGTGATGCTTAAATGGGATAATTAAAGCAGAAGTATCTTACCAAAAGAGAATCAGACACAGTGGCTACACTACAAACACTTCAGAGCCCACTTCATGCCAGGTCCTAGGTATTGTCTGCTTTAATCATTATAACGATCCTATGAGAGAGATGCTGTATAGTCCCATTTTCCCTATGAGGAAGCTGAGGTCTAGAAAGGTTAAGTAACTTGCCGAGTCACAGATGGAGCGTGAAAATATCTTTGGTTAACTTAAAAGCCATAATAAAGGGAAAGCCCTTGTGTTTTCTAGGAAGGCATTTACTCATTATAATGTGTTTTATCATTAAGGTCAGAAGCTGCTAGCCATTGCTAGTGGTACAGAGAGGCTTCAAGAGTCATTGCAGCACTATTCACAATAGCAAAGACATGGAATCAACCCAAATGCCCACTAATGATAGGTCAGATGAAGAAAATGTGGTACATATACACCATGGAATACTATGCAGCCACAAAAAAGAATGATATCATGTCCTTTGCAGGGACATGGAAGGAGCTGGAGGCCATTATCCTTAGTAAACTAATGCAGGGACAGAAAACCAAATACCACATGTTCTCACTTATAAGTGGGGGCTAAAAGATGAGAACACATGGACACATAGAGAGGAACAAAGACACACTGGGGTCCTTCAGAGGGTGGAATGTGGAAGGAGGGAGAAGATCAGGAAAAGTATTTAATTAGAAGTTTAAAAAAAAGAGTCAGGCTGAGATCCTGGCTGTTCACCTCACTCTTTTCCTTCCAAAGGAACATATTTTAGTCAAAATTACCATTGTTGGGCATATCTGTCCCCTCTCTCCTAGCTGTGACCTGACAACACTTGTAATCAGGTTGGCTTCATGCCTTAGTGTGAGCCTGAGCTGCTGATGAGCTACTTTCCTAGTCAACCCCTCCCTCCCTAACAACAGTCCTTCCCTCAGTTTCTGTGCCAACAGTAATTTTTCTGTCCTTAGCACCTCCCTTCTTGCACCTATTTTGATATTGCTTTGCTTGCTCTATTGTTTATTGTTTATCCTGGGAATCTCCCTTTTTGTTGTTGTTGTTTTTGCTTTGACAAATCAAGACATTTTTCTTTCCCATTGCTATTTCCACAGAACATTGAGGTCCTTGAAGTTGCTCATTTATTTTTCCTTGATGATATACATTTAGCACTAACCAGGGAAAATAAACTTTTCAACTTCCTTTAACATACATTTAGCACTAACCAGGGAAAATAGATTTTTCAACTTCCTTTGAGAGCCAGGATCCAGTCTTTGTGCCTTTTTATACTGTGAAGACCTGCTAATCTTTTACTCTACTTAAGTGCATAGCATGTGTTAAGGTATATGTTGAAACATCTGTCGCCTCACAGGGAAGCCAGAAGCTAGCTGCTAAAACCAGGATTCATTCTGCTGATCCAGGATGACATTTTGTCTTTTTACTCTTCCACGTGACTTCTGTATTTCAGGAGAGAGGAAGTGTGATTCCCATGGGGATGACGTGTTTCTTCTCAACCACCAACTCAGTCTTTCTCTAAGGCCACACACTTTTGCTGACCTAAAGAGTGGACTGATCTGATTTTTCTCCTGGGTTTTAGGAGAGGCAGAGTATTTATTCTATGAATGAACCCTTGACCCCTTCCCAGGATATTAGTCCTTTCAACTTTCACTCATTTTTGTCATGCCCTTTCTTTGGACTGCCTCAGTAACCCATTGGGGCTGGAGGAACACAAGCTTTCTGGATGATTGTAAACACCAAACTGAAAAAAAAACCTGTATCATGGAACACGTTATAGAATTATCTGATGAATTAATCTTTCAGAATACACCTCATTCCCCATGCTATTTATGTTGAACTGCCACTAGCAATTTTTTATTATTTCAATTTTTCATTATACTTGTATTTTAATTTTAGTAGTTGGTAATTTTTTATTTTGTTTTGCTTTTTTAAACAGCAAAAGCCTTTGTAGTAGATATTTATACCAATCAAGGATCCTTCTGCCTTAAGGTATTTAGTGGTTTGAATGCAATCATTTAAACTGTCCTGTGATTATGGGAGCTCACCTGGAACCCTCAGGTTATTTCAATTCTGTGTAAACACAGAACATAATGTAGAAGATCTGTTTGTGTGAAAACTCTGCTTCTCAAACATATTTGGACCCTGTCACAAGCATTCATCTATCTAAAGTTTGTTTAAAATGATGAATAATAAATCACCAATTATATCATGACTGTGGTCCTATCAAATTCCAGAATTAAGTTGAGCTGGAATTTGGCAGGCAGAGGTAAAGCCCATGACAGCGGGAGAGAAGGCTACTCAGAAGGCTGTATGCCCTCAAATAAGGACTAGCCCCCAGAATTTTGCAAGGAGGTACCATTCTTAAATGAAGATTCTGATCTTTGCAGATTTCTCTTTGCATGGGGACATACTGTTGTGGGATTCAGGAGGACCAGAGAGACCTTGGGGTGAATACAGGAGGATCTTTATTGAGTGCACTCAGACCCAGCGGACTTAACATCCAAAAACTGGGCCAAGGACAAAGACAGGTCTTGGCTTTTATACATACTTCAAAAGGGGTTGGCTAGTTTGAAGAAAGCTTACAGTGGCTTGAAAGCAAGGATACAGAGGCAGAACAAAGACAGTTAATCAAATTATGACAGGTTCATAACTCAGGATTACACATGACCGTTTCTATGCAGCCCAGATGTCTGTTATCTAGGTTTGCTCTAGTGCCTAGCTCGGGCTTATCCCATAACCTTCACTATAGCGCCCAGGTGGCTGTATCTCAGGGCTGCTCAGATGGTTTATGACCTTCACTCCGCTGCTTAGATAAAACTACTTGAAGTCACTAGTTGCAGAAAACAGGAATCTATAAACCCATACCACAAAGAAAGGAAAATTTTTCCTTCTTCTCCCTATGTTGAGGGAGTGCTGGGAGAGTCTCCAGAGCACATTCATTTCTGTCCTAGTTTCTCAGATAGTGTTTATCAAGGCTTTTCCTGGATTTGGGCAGTGCCTGTTGCTGACTCTGGGAAAAGTCAGCCTAATACAGGAAGGCTTATTTCTCTTTCTTTTTAATTTTATTTTTCTTTATTTCTTTAATTTCTGCCTCAATACAGCAAACTGATTAAAAGTGGGGGCTCTGAAGCCAGGTTTGATTTTCAGTTTTATGATTTACTCACAATGTCAACTCCAAACAGTGAGTGTGAGGATTAAGTGAATTAATATATGAAAAACACTTAAAATAATGTTTAAACATCATAATTCATCAGTAAATGTTATCCATTATATATTATTGGTAATTGTGTGCAATATCTGTTAAAATTCCTGGGCTCAGCCAGGCGTGATGGCTCACGCCTGTAATCCCAGCACTTTGGGAGGCCGAGGCAGGCAGATCACGAGGTCAGGAGATCGAGACCATCCTGGCTAACACGGTGAAACCCCATCTCTACTAAAAATACAAAACATTAGCCACGCATGGTGGCAGGCACCTGTAGTCCCAGCTACTCGGGAGGCTGAGTCAGGAGAATGGTGTGAACCCGGGGGGGGCAGGCTTTGCGGGGAGTGGGGACCCCCCCATTGCACTCCAGCCTGGGGGAAGGGGCAGACTCCAACCTAAAAAAAAAAAAAAAAAACATTCCTGGGCTCTTGTTAGGACTGAGATGTAATTTACATATAAGAAATATGTATCTAAGTGTACCATTCAATCAGTATTGATAAATGGGCATCAAGATACAGAACATTTCCACCATCACTCCTCTTTCCTCTATTCAGGTAACACCTCCCAATAAGTAGCCAATGATGCCATTTCTATTGCTATAGATTAGCTTTGGTCTATGGTAGAATTTCATATAAATGAGACCATATAATATGGACTTTTTTTTCTTGACTTCTTTCCCTTGCAGATTTTTCTGGGGATTTACTTATTCTGTTGTAGCAATAGTTTGCTCCCTTTTATGGGTGAGCAGTATTTCATGTATGAATATACAATGTTAGAGACATCTGGGTTGTTTTCAGTTTGGGGCTATGATAAATAAAGCTACTATAAACATTCTGATAGCTTCAACTTCTTTTCAAAATATGAAATTGTCAGTCTTTTAAGTTATAGTCAGTTTATGCCTATAGAATGGTATACCATTGTCATGTTCATGTGAACTCCCCTAATGATGGATTTTTAGCTTTTTCTTATGTGTTTATTGACCTTTTGTCATATTTTTTGTATGCTCTAGTCTTTTGCCCATTTTTTTAAATTGGAATTTTATCTTTTTTATTGTGGAGTTACATGAGTTCTTCACCTATTATGTTTACGAATCCTTCATCAGATACATGTGTTGCCCAAATTTTCTCAAAATCTATGACTTGTCTATTTATTTGATGACATATTTTAAAGAGCTAAAGCTTTAAATTTTAATAAAGTCTTTTTTCTCTTAGATTCAGCTACTTTTTTTCTAAGAAATATTTGCCCAGTACAAGTTTGCAAAGATATTTTTCTAAGATTTTGTTCATTAGCTCTATTTTTTAGTATTTACATTTTAGTTATATGATCTAATTTAAATTAATTTTTTTGTGTATGGTGTGAGATGGGGATAGGCTTTTTTTAATCCTGTATTCCAACATGTTTGTTGAAGAGCTTCTCCTTTCTCCATTAGGTTGCTTTGGTGCTCTTGTTGAAAATCATTTAATTGTATATTTGGTCCTTTTTCTATACTCTCCATTTTGTCTAATTAATCTATTTGTTCTTTGCCAATATTACACTGATTTGGATTTAGTAGCTTTATGGTGAATCTTGAAGTCAGGTAGAGTAAATCATCCTTCTATTTGTTTTCTTTTTTTTTTTTTTTAAGATTGTCTTGATTATTCTTGGTCTTTTGCCTTTCCAATATTTTCAAATAAATGTTTCATTGAAATAGCTTTAGATTTATAGAAAATTGCAAAGATCGTAAAGAA
>chr12:34263972-34263969
GGAGGCTAGGGCTGGAGGTGGGACCTATCTAAGGCAGAAGTACAGTCCATAGCATTTCAGAGTATACTCCAGACCCACGACCTCAGAGTGGCAATACCTGTCACAATGGGACGAAGTCCATGAAATCCACGTTCCTGGACACAGCATGGATTTCCCAGAGAGGACAGCTCGCACCACACTCCCTCCTGTCCTGGGGCCAGTTTTTACTCCCGAAGTACCCATTTCTCAATCGTGTTCCCCAAAGTCCACCTTGTCGTGAATCAGTCAGGACTCTAGTTTGGTGAATCCCGGAGCATCCACATCCGACCTCTAAGATCGGATTCCGCACACTACACATCGCTCCACACAGTGTCTCTCCACGAGAACATCACCGTGGTCCTAGCCTCGTAGCAATACAGTGCCATTTATTAGAAATCACTGGACAGAGTTTCACTCTTCTTGCCCAGGCTGGAGTGCAGTGGCACGATCTCGGCTCACTGCAACCTCTGCCCCCCAGGTTCAAGCAATTTTCCTGCCTCAGCCTCCCGAGTACCTGGGATTACAGGCATATAACCACCATGCGTGGTTAATTTTGTATTTTTAGTAGAGATGGGGTTTCTCCATGTGAGTCTGACTGGTCTCGAACTCCAGACCTCAGGTGATCCGCCCACCTCGGCCTCCCAAAGTACTGGGATTACGGGCATCAGCTAACGCGCCCAACCATGTGTATAGAATTTTATGCCACGATAATGAGCTTTCTTCCTTGGCGCCTTCGCAATTGGTTTAACTAGGTAAGATTTTCTTTAACTGTATTTTTAAGTTGAGGTGTTTGTCAGGGAAATATGAAAAGTACAGACGCCACAAGTACAGGGGAGGAAAGTCTGAAAATGCCCCTTCCATCCAAGTGGGGACCCGGCCTCAACCTCCCGAAATCATACACCGAGTAGGGAAGCCTAGCAAGGCCGCTCTGTCTAGATTCCTCTCATCCTTTCTAAGCAGGGCCCTCCCCGGAATGGGGGTGTCAGGACCTACAGTCAAGCAAGACACACCCTGTGGAACCCATGCATATACATGGACAATTTCCCCGTCATCTCAGGGCCTTTGTTCTGCAGACTCCCATGATGACAGGTCACAGAAACATGTCTGCCTATTCTTTTATTCATTTGCCTCTGACGAGTTGAGGTTTCAGGTGAACCTTCAGAGGGCCAAAGGCAAAGCGCTCCCTCTGCCCCTATGTGACCTTTTTGTGAGCAGCGAAAAATGATGGTCTTCCTAGGCCAAGGTCACCAGATACCCTGATCCGTTTCTCCCCTCCCAGTGGGATTTTGTACATCCGTCTTGGGGTAACACACAGTCTGCTAGCCACTGACAATAGCCGTGGCAACCACACCGTCTAAAAGCCAAGAAGATAGAAAACAAAACTAACTTACTCAACTGAGTAACTAACAGGGAGAGGGGACTCAGGGAGTCAACCTATAGCAGAAATGATACATCATTCAGAGCATAAGGCCACAGTGAAAGGTGGCAGAACATGTGCTTTTAAAGGCTGAAATCTTGATGGCTCATGCCTGTCATGCCAGCTCTTTGGGAGGCCCAGGAGAGTGGATCACTTGAAGCCAGGAGTTCAAGACCAGCGTGGCCAATATGGCAAAACCCCATCTCTACTAAAAATACAAAAATTAGCTGGGCGTGGCTGTGTGTGCCTGTAATCCCAGCTACTGAAGGCTGAAGCAGGAGAATCGCTGGAACCCGGGAGGCAGAGGTTGCAGTGAGCCGATGATAGCACCATTGAACCCCAGCCTGGGCAGCAGAGCAAGGGACTCAGTCTCAAAAAAAAAAAAAAAAAAAAAGAGAAAAAGAAAAACTGAAATACTCCCCCACCTTCCTTCCCTTTTCCCCTTCAGAACCTATGGTGGTTTGCAGTTTCTGATCCCTGAAGAGGCGGAATATATTCCATGGGGCTTACTGTGGCTTTCTTCCATTGCACTGAACGTCCCCCACAAGGCCGGATACCCCCTGACTCAGGTTGAGGAGGTAGTGTTTGGTTTTATTTCTCTTTCTCTTTCTCAACTTTTATTTCTTGTTCAAGCATACATGTTCAAGATTGTTATATAGGTAACTTCTGACTGGGGGGTTCGGTGTGCAGATTATTTCATCACCCGGGTACTCAGCGCAATACCTGACAGTTTTCGTGTTTTTATCTGAACCTGTCTCTCCTCCCACTCCTGCTCCCTCAAGTAAGGCCCCGTGTCTGTCGTCCCCTTCTTTCTGCCCAAGTGTTCTCATTATTTAGTTCCCATTTATAGATGAGAACACGCGGTATTTCGTTTATTGTTGGTTTCATCTTCGGTGATGGTGATAAAAGAGGCATGACACTAAACTGACCCTTAGGACGCTCCCCTCCGTCTTCACCCCACTTCCCCCTCTCCACACACACCCTCACCCCTGCACCCTGTACTCAAGCCCAAGAAAGGAAGAAAGACAGAAAGTAAAGTAAGAGGTCAGCCTCCAAGGCAGTGGAGGTGGGGGATCTCAAACGGTGAGCAAGCGGTGGGGGGCGGGGTATGTCCTGGCCAAGCTAGCAAAGGTGAGGGACTGACTTTCTAGCCCCACCCCACCCCCCAATCCCCAGCCGCAGCCAGGCTTTGGGTGGGGTGGCCCCTGCAAAAGCTTCTGAATGGAGAGAAGCCTGAGGCTGTGGAAGTCACCAGCTCCGACTCCAGGAAGGGAACAAAGCTTTGTGCATTTGAATGGGGCTTTGGAACGCGGTGCTGTGGCTTCCAAAGTGATGCGCCTCACCTCGCACAGAGCAAGAGTCCATCGGAAAAAAAAAAAAAAAAAAAAAAAAAGGAAAAAAAATTAGTACACTGGTCGTTGTTGTGAATCATTCCCCAGAGGCCAGGCTAAGTGGCTCACGCCCGTCATTCCAGGACTTTGAGACGTTGGGTCAGGAGGATTGCA
>chr12:38854389-38854387
TGTATAAGTGGGAGTTTATTAAGAAGTATTGACTCACACAATCACAAACCACTGGTGTAAGTCCAAGAGTCCAAAAGCTGAAGAACTTGGAGTCTGATGTTTGAGAGCAGGAATCATCCACATGGGAAAAAGATGAAGGCTGGAAGACTTAACAAGTCTGCTTTTCCATCTTCTCCTGCTTGCTTTATTCTAGTGTGCTGGCAGCTGATCAGATGGTGCCCACCCAGATTGAGAGTGGGCCTGCTTCTCCCAGTTCACTGACTCAAATATTAATCTCCTTTGGCAACACCCTCACAGACACACTCAGGAACAATATTTTGCATCCTTCAGTCCAACCAAGTTGACACTCAGTATTAACCATCACACAGGGTAGTGCTGGACTTGTAAAATGAGTTTGGAAGCATTCCCTTTTCTTCAGTTTTTGGAAGAGTTTCAGAAGGATTGGTATTACAGATTGATTGTCCCTAATCTGAAAGCTAAAAATCCAAAATGCTCCAAAATTTGAAACTTTTTGAGTGTTGTCATAATGCCACAAGTGGAAAAGTTTACATGTGACCTCATCTGATGGGTCACAGTAAAATGTGGTCAAAACCCTGTTTCATGAACAAAATTATTAAAGTTATTGTATATGATTGCCTTCAGCATATGTGTATAAGACATATGCTGAAGCATAAATAAGACACACACTAAAGCATAAAACAAAGGAGTTTCATGTTTAGACATGGGTCCCGTTCCCAAGATATCCTAATATGTATATATAGTATTCCAAAATTTGAAAAATTCTGAAATCTGAAACACTTCTTGTCCCAAGCATTTCAGATAAGGGATAATCAACCCATATTTTTTCTTTTAATATTTGGTAGAATTCTGTGTGAGTGTCATCTGGCCTTGTTTTTCCTTTGATGGGATATTTCTTTTTTATTATTATTGATTTAACCATTTTATTCATTATTTGCTTATTCAGGTTTTCTATCTTTTTTTTATTCAGTCTTTGTGGGTTGTATGTTTCTGTGAATTTATCCATTTTACCTAGGTTATCCAATTTGTAGGTACCTTGTTTATAATAGTCTCTTATGGTCTTTTGTATTTCTGTGGTATCAGTTGTAATGTCTTCTCTTTCATTTCTGAATTTGTATATTTGTCTTCCTTTTTTTTCTCTCTGACTAAAGGTTTGTCAATTTTGTTTACCTTTTCAAAAAATCCATTCTTAGTTTTATTGTTATTTTCTATGTCTTTCTAGTCTCTGTTTTATTTATTCTTCTCTGATCTTTATTATTTTCTTCCTTCCACAAACTTTGAGCTTGGTTTTTTCTTTTTTTTTTCTAGTTCTGTGAGGTATAATGTTGTTTATTTGAGATCTTGGTCTGCTATATGCTGCTGTGATCTATTACATAGAGCTGGAACAGAAGTTCTCATTTCTGATGATAATTGCTGCATATGGTATATGAAAAATTAGAGATAATGCAAAGGTTGGAATGATTTTGTATTTTTCTAGAGTGGGTTTACTTTTACTTATGTAGATACAGAAAGGCTAGTAAAAGTTCACCTTAATTCCTTAAACATTTGAATGACTCTAATGTGGCTTTCATTGCTCTTGAGGGTTGTTCTTCCGATTTATCCTTCTCAATTGTAGCCCTTTGGGATCCCAGTCTAAAGGTTTGTTGACTTATTTTTTAAAATTTTTCTCTTTCACTTTTTAAAGATTTAGACATATTAAAAATGGAAAGAAATGTAGACCAAATATGCATATACACTGCTAAAATCTCTGCCTAGTTTGGCCTTTTCTAAAGTATATGATAAAACTTTAATAAATGTTTTAACTAAAGTTTTAAAACAGTATAATATAATTTTAAATGCTGGTGGACTTTAGTTCTTTCTGTATTTTATGTGTGAAAATTACAGAGACATGATGTAGGTATTCATTTGTTGGTGGTTAATGATTTAGGTGAGTTCCTAAAAACAGAAGATCCTAAAAATTGAATGACAGTCCCTTGTGTGAAATATTTTGTCTTATCCAAGAACATTAGAAGGAAGTCATTCTACTTCTCTCTCTCTCTCTCTCCGTGTGTGTGTGTGTGTGTGTGTGTGTGTAGTGTGTACATGTATTTTTATATCTATAGCCACATCTCATTGATCTATAATATTGTAAGATCTAGATAAAGCTTTCAGATATTCTACTTGTT
>chr12:38992598-38992609
AATATAAGGTAATATGCATTTATGAGGTAAAATACATTGTTTTCAAATATAAGAACAAAAATAATATAAGAAAAATAGAGAAATGTGATAAGCC
>chr12:40505419-40505653
[truncated: 1,761,645 more chars]
