# Supplementary material for: De novo human genome assemblies reveal spectrum of alternative haplotypes in diverse populations
Source: Nat Commun. 2018 Aug 2;9:3040. doi: 10.1038/s41467-018-05513-w (PMC6072799; doi:10.1038/s41467-018-05513-w)
Supplement: Supplementary file 5 — Supplementary Data 2 [file 41467_2018_5513_MOESM5_ESM.txt]

# Supplementary Data 2: NUI occurrence matrix																	
NUI	HG00250	HG00353	HG00512	HG00733	HG00851	HG01971	HG02623	HG03115	HG03838	NA18552	NA19068	NA19240	NA19440	NA19789	NA19921	NA20587	NA21125
chr1:101513435-101513425	0	2	0	0	0	0	0	0	0	0	0	0	0	0	0	2	0
chr1:103405427-103405431	2	0	0	0	0	0	0	2	0	0	0	0	0	0	0	0	1
chr1:105193631-105193633	0	0	0	0	1	0	0	1	0	2	1	0	2	0	0	0	0
chr1:105571334-105571334	2	0	1	2	2	2	2	0	2	0	0	0	2	2	0	2	2
chr1:107723537-107723538	0	1	0	0	0	1	1	0	0	0	1	1	0	1	0	0	0
chr1:10971095-10971076	0	2	0	0	0	0	0	0	0	0	0	2	2	0	0	0	0
chr1:110310155-110310154	0	0	0	1	0	0	0	0	0	0	0	0	0	0	0	0	0
chr1:111353565-111355216	0	0	0	0	2	0	2	0	0	0	0	0	1	0	0	0	0
chr1:115879553-115879550	0	0	0	0	0	0	0	0	0	0	0	0	0	0	1	0	0
chr1:116220403-116220403	0	0	0	0	0	0	0	0	0	0	0	0	0	1	0	0	0
chr1:118389107-118389108	1	1	2	2	2	2	2	2	2	2	2	0	2	2	2	2	2
chr1:12565679-12565676	1	1	0	0	0	0	2	0	0	0	0	1	1	0	0	0	0
chr1:13470170-13470153	2	0	0	0	2	0	0	2	2	2	0	2	0	2	0	0	2
chr1:149920165-149920129	0	0	2	2	0	2	0	0	0	0	2	0	2	2	0	2	2
chr1:152880990-152880978	2	1	2	1	2	2	2	2	2	2	0	0	2	2	0	2	2
chr1:154538853-154538858	0	0	0	0	0	0	0	0	0	0	0	0	1	0	0	0	0
chr1:155444788-155444917	0	0	0	0	0	0	0	0	0	0	0	0	0	0	2	0	0
chr1:156004325-156004604	0	0	0	0	0	0	0	0	0	0	1	0	0	0	0	0	0
chr1:156004627-156004604	2	2	2	2	0	2	2	2	2	2	1	2	2	2	2	0	2
chr1:157715667-157715668	0	0	0	0	0	0	0	0	0	0	0	1	0	0	0	0	0
chr1:16050023-16050024	0	0	0	0	2	0	0	0	0	0	0	0	0	0	0	0	0
chr1:16089599-16089602	0	1	0	0	1	0	0	0	0	0	0	0	1	0	1	0	0
chr1:161035894-161035894	2	1	2	2	0	0	2	2	2	2	2	2	2	2	2	2	2
chr1:16338757-16338805	0	0	2	0	0	0	0	0	0	0	0	0	0	0	0	0	0
chr1:165536642-165536642	2	2	2	0	0	2	2	1	2	0	2	0	2	1	2	2	2
chr1:167205990-167205990	2	0	0	2	2	0	0	0	0	0	2	0	2	0	0	0	0
chr1:168395498-168395496	1	1	2	2	2	2	2	2	1	2	2	2	2	2	2	2	1
chr1:168753978-168753726	1	0	0	0	0	0	0	0	0	0	0	0	0	0	0	0	0
chr1:171437153-171437154	2	0	2	0	0	1	0	0	0	0	0	2	1	0	2	0	1
chr1:171936868-171936869	2	2	1	0	0	2	2	2	1	0	0	0	2	2	1	2	0
chr1:171983398-171983399	0	0	0	0	0	2	0	0	0	0	0	0	2	0	0	1	0
chr1:173917604-173917637	1	0	1	0	1	2	2	2	1	0	1	2	2	1	1	1	1
chr1:174937605-174937737	0	0	0	0	0	0	0	0	0	0	0	0	1	0	0	0	0
chr1:174937841-174937737	2	2	2	2	2	0	2	0	2	2	2	0	0	2	2	2	2
chr1:175650718-175650777	0	0	0	0	0	0	2	0	0	0	0	0	0	0	0	0	0
chr1:175842815-175842863	0	0	0	0	0	0	0	0	0	0	0	0	0	0	0	0	2
chr1:177278402-177278393	0	0	0	0	0	0	0	0	0	0	0	0	1	0	0	0	0
chr1:179647211-179647221	0	0	0	0	0	0	0	0	0	0	0	0	0	0	0	0	1
chr1:180859068-180859068	2	2	2	0	2	2	2	0	2	2	2	0	0	2	2	2	2
chr1:182138477-182138471	2	2	2	2	2	2	2	2	2	2	2	2	2	2	2	2	2
chr1:182852942-182852940	0	0	0	0	1	0	0	2	0	0	0	1	2	0	0	0	0
chr1:184088660-184088663	0	0	1	0	0	0	0	0	0	0	0	0	0	0	0	0	0
chr1:187137811-187137810	2	0	1	0	0	0	2	1	0	1	0	1	0	0	1	0	0
chr1:188283202-188283216	2	2	1	2	1	2	0	2	1	1	2	1	0	2	2	2	2
chr1:190827530-190827531	1	1	2	0	2	1	2	1	1	1	1	1	0	1	1	2	1
chr1:193497901-193497916	0	0	0	1	0	1	0	0	0	0	0	1	0	0	0	1	0
chr1:194436595-194436608	0	0	0	0	0	0	0	0	0	0	0	1	0	0	0	0	0
chr1:194669583-194669564	2	2	2	2	2	2	2	2	2	2	2	2	2	2	0	2	2
chr1:19769885-19769913	0	0	0	1	0	0	0	0	0	0	0	0	0	0	0	0	0
chr1:198956617-198956613	2	2	2	2	2	2	0	2	2	2	2	2	2	2	2	2	2
chr1:199914539-199914513	0	1	0	0	2	1	2	1	1	0	2	0	0	1	0	1	2
chr1:20623764-20623722	0	0	0	0	2	0	0	2	0	0	0	0	0	0	0	0	0
chr1:206828133-206828133	2	2	1	2	2	2	2	2	2	2	2	0	2	2	2	2	2
chr1:206926213-206926020	0	0	0	0	0	0	0	0	0	0	0	0	0	0	0	0	1
chr1:209593752-209593764	0	1	1	1	0	0	0	0	0	0	0	0	0	1	0	0	1
chr1:209762730-209762732	0	0	0	0	0	0	0	0	0	0	0	1	0	1	0	0	0
chr1:210653976-210653966	0	0	0	0	0	0	2	0	0	0	0	0	0	0	0	0	0
chr1:213791001-213791001	0	0	0	0	0	0	1	2	1	0	0	1	2	1	2	0	0
chr1:214887059-214887042	0	0	0	0	1	0	0	0	0	0	0	0	0	0	1	0	0
chr1:215469223-215469222	0	0	0	0	0	0	0	0	0	0	0	1	0	0	1	0	0
chr1:219074035-219074033	2	0	0	1	2	0	0	0	0	0	2	0	2	0	0	0	2
chr1:219904327-219904227	2	2	2	1	2	2	2	2	2	1	2	2	2	1	2	2	2
chr1:222090180-222090177	2	1	2	1	1	1	2	1	0	1	1	1	1	1	2	0	1
chr1:222951470-222951469	1	1	2	0	1	1	1	0	2	1	1	1	0	1	2	1	2
chr1:223347734-223347746	0	0	1	0	1	0	2	0	1	1	0	1	1	1	1	0	0
chr1:225717472-225717470	0	1	0	1	0	1	1	2	0	2	0	2	0	1	1	0	2
chr1:226221917-226221838	0	0	0	0	0	0	0	0	0	0	2	0	0	0	0	0	0
chr1:231011230-231011229	0	2	0	2	2	1	0	2	0	2	0	0	0	0	0	0	0
chr1:231011230-231011705	0	0	0	0	0	1	0	0	0	0	0	0	0	0	0	0	0
chr1:231391064-231391092	0	2	0	0	0	0	0	0	2	1	0	0	0	0	0	0	0
chr1:232116702-232116458	0	0	0	0	0	0	0	0	0	0	2	1	2	0	0	2	2
chr1:232452028-232452415	0	0	0	0	0	0	0	0	0	0	2	0	0	0	0	0	0
chr1:232733517-232733517	2	1	2	2	2	2	2	2	2	2	2	2	2	2	2	2	2
chr1:234207442-234207436	0	0	0	0	0	0	0	0	2	0	0	0	0	0	0	0	0
chr1:235409833-235410141	0	0	0	0	0	0	0	0	0	0	0	0	2	0	0	0	0
chr1:236497105-236498179	0	0	0	0	0	0	0	0	0	0	0	0	0	0	1	0	0
chr1:236498225-236498179	0	0	1	2	0	0	1	1	0	0	1	1	0	0	0	0	1
chr1:238530108-238530122	0	0	0	0	0	0	0	0	0	0	0	0	1	0	0	0	0
chr1:238541689-238541673	0	0	0	0	0	0	0	0	0	0	0	2	0	0	0	0	0
chr1:23884346-23884346	1	1	1	0	0	2	2	2	1	0	0	0	0	1	0	2	0
chr1:239953380-239953384	0	0	0	0	0	0	0	0	0	0	0	0	0	0	0	2	0
chr1:240197751-240197757	0	0	0	0	0	0	1	0	0	0	0	0	0	0	0	0	0
chr1:240652224-240652230	2	0	1	1	1	2	1	2	0	2	0	1	2	0	0	0	1
chr1:244480628-244480642	2	0	0	1	2	0	0	0	0	2	1	1	1	0	1	0	1
chr1:244792982-244793394	0	0	0	0	0	0	2	0	2	1	2	1	1	0	0	2	0
chr1:244793540-244793394	0	0	0	0	0	0	0	0	0	1	0	0	0	0	0	0	0
chr1:245660300-245660295	0	0	1	1	0	1	0	0	0	0	0	0	0	0	0	1	0
chr1:245798403-245798399	0	0	0	0	0	0	0	0	0	0	0	2	0	0	0	0	0
chr1:245857428-245857517	0	2	0	2	0	1	0	0	0	1	0	0	0	2	1	0	2
chr1:246009982-246009973	0	0	2	2	2	1	0	2	0	2	1	2	2	2	2	1	1
chr1:246200255-246200137	0	0	0	0	0	0	0	0	0	0	0	0	0	0	1	0	0
chr1:246243972-246243991	1	1	0	0	0	0	0	0	0	0	0	0	0	0	0	0	0
chr1:246576212-246576461	0	0	2	0	0	0	0	0	0	0	0	1	0	1	0	0	0
chr1:246576255-246576097	0	0	0	0	0	2	0	0	0	0	0	1	0	1	0	0	1
chr1:247222870-247222874	0	1	0	1	0	0	1	1	0	0	0	1	1	1	1	0	0
chr1:247410875-247410878	1	0	0	0	0	0	0	0	1	0	0	0	1	1	0	0	0
chr1:248404245-248404196	2	0	0	0	0	0	0	0	0	1	0	0	0	0	0	0	0
chr1:248702997-248702984	0	0	0	0	0	0	1	1	0	0	0	2	1	0	2	0	0
chr1:248911488-248911134	0	0	0	0	0	0	0	1	0	0	0	0	0	0	0	0	0
chr1:248911685-248911715	0	0	0	0	0	0	0	0	0	0	0	0	2	0	0	0	0
chr1:27030531-27030487	0	0	0	0	2	0	0	0	0	2	0	0	0	0	0	0	2
chr1:27030531-27031133	0	0	0	0	0	0	0	2	0	0	0	0	0	0	0	0	0
chr1:27878468-27878441	2	2	2	2	2	0	2	2	2	2	2	2	2	0	0	2	2
chr1:28391374-28391134	0	0	2	0	0	0	0	0	0	1	0	1	1	0	1	0	0
chr1:28391374-28391654	0	0	0	0	0	0	0	1	0	0	0	0	0	0	0	0	0
chr1:30096357-30096602	0	0	0	0	1	0	0	2	0	0	0	0	0	1	0	0	0
chr1:30096611-30096602	0	0	0	2	1	0	0	0	0	0	2	0	0	1	0	0	0
chr1:30374146-30374145	0	0	0	0	0	0	0	0	0	0	0	0	1	0	0	0	0
chr1:30420779-30420782	0	0	0	0	0	0	0	0	0	0	0	0	0	0	1	0	0
chr1:3104582-3104582	0	0	0	0	0	0	1	0	0	0	0	0	0	0	0	0	0
chr1:32642787-32642777	2	0	2	2	2	0	2	1	2	2	2	2	2	2	1	0	2
chr1:32986819-32986559	0	2	2	1	1	1	1	2	0	0	1	1	0	2	2	0	0
chr1:33186753-33186818	2	1	2	2	2	2	2	2	0	2	2	2	2	2	2	2	2
chr1:34219842-34219841	0	0	0	0	0	0	0	0	0	0	0	0	1	0	0	0	0
chr1:35157133-35156761	0	0	0	0	0	2	0	0	2	2	0	0	0	0	0	0	0
chr1:36957518-36957445	0	0	0	0	0	0	0	0	0	0	1	0	0	0	0	0	0
chr1:37775724-37775711	0	0	2	0	0	0	0	2	0	0	0	0	2	0	0	0	0
chr1:38757091-38757091	0	0	0	0	1	0	0	0	0	0	0	0	0	0	0	1	0
chr1:38927389-38927203	0	0	0	0	0	0	0	0	0	2	0	0	0	0	0	0	0
chr1:38945870-38945840	2	2	2	0	2	2	2	2	1	2	2	1	2	2	2	2	2
chr1:38945870-38946574	0	0	0	2	0	0	0	0	0	0	0	0	0	0	0	0	0
chr1:41425251-41425250	2	0	0	0	0	0	0	0	0	0	2	0	0	0	0	0	0
chr1:45703368-45703342	0	0	0	1	0	0	0	0	0	0	2	0	0	2	0	0	0
chr1:45709401-45710891	0	0	0	0	2	0	0	0	0	0	0	0	0	2	0	0	0
chr1:47184459-47184617	0	2	0	0	0	0	0	0	0	0	0	0	0	0	0	0	0
chr1:47587029-47586748	0	0	0	0	0	2	0	0	0	0	0	0	0	0	0	0	0
chr1:47592605-47592609	0	0	0	0	0	0	0	0	0	0	0	1	0	0	0	0	0
chr1:4939497-4939534	0	0	0	0	0	0	0	0	0	0	0	0	0	2	0	0	0
chr1:5387143-5387161	0	0	0	0	0	0	0	0	0	0	2	0	0	0	0	0	0
chr1:54808984-54808991	1	2	0	0	2	0	1	0	2	0	1	1	2	2	0	0	2
chr1:55240234-55240234	2	2	2	2	2	2	1	2	2	0	0	0	2	2	0	2	2
chr1:5593290-5593282	0	0	0	0	0	2	1	0	2	1	1	0	0	0	1	0	2
chr1:55971643-55971643	0	0	1	0	0	0	0	0	1	0	1	0	1	0	0	0	1
chr1:56929083-56929099	0	2	1	0	2	2	0	0	1	1	0	0	0	0	0	0	1
chr1:57134534-57134531	0	1	0	0	0	0	0	0	0	0	0	0	0	0	0	0	0
chr1:58729404-58729954	0	0	0	0	0	0	0	0	0	0	0	0	0	0	2	0	0
chr1:59195881-59195880	0	1	0	0	0	0	0	0	0	1	1	0	0	0	0	0	0
chr1:59289015-59288900	0	0	0	0	0	0	0	0	0	0	0	1	0	0	0	0	0
chr1:60878383-60878387	0	0	0	1	0	1	1	0	1	0	0	1	1	0	1	0	0
chr1:61393281-61393237	2	2	0	0	2	2	1	2	0	2	2	0	2	0	2	2	2
chr1:64384507-64384497	0	0	0	2	0	0	0	0	0	0	0	0	0	0	0	0	0
chr1:72339814-72339813	0	0	0	0	0	0	0	0	0	0	0	0	0	0	2	0	0
chr1:7574107-7574106	0	0	0	0	1	0	0	0	0	0	0	1	1	0	0	0	1
chr1:77406210-77406216	0	0	0	0	1	0	0	0	0	0	0	0	1	0	0	0	0
chr1:78476547-78476547	0	1	2	1	0	2	1	2	0	0	2	0	2	1	0	2	2
chr1:7856598-7856598	0	1	0	0	0	1	0	1	0	0	0	0	0	0	2	0	0
chr1:79805471-79805470	2	2	2	2	2	2	1	1	1	1	1	1	1	2	1	2	1
chr1:80079572-80079572	0	2	0	1	1	2	2	1	1	1	1	1	0	2	2	2	1
chr1:85154444-85154442	2	2	2	2	2	2	2	2	2	2	2	2	2	0	2	2	2
chr1:87046939-87046753	0	0	0	0	0	0	1	0	0	0	0	0	0	0	1	0	0
chr1:88395035-88395035	0	2	2	2	2	2	1	1	2	2	2	2	0	2	0	2	2
chr1:89968680-89968679	0	0	0	0	0	0	2	1	0	1	0	2	1	0	2	0	0
chr1:91927305-91927351	0	0	0	0	0	0	0	0	0	1	0	0	0	0	1	0	0
chr1:92701963-92702442	0	0	0	0	2	0	0	0	0	0	2	0	0	0	0	0	0
chr1:93876121-93876139	2	2	2	2	2	2	2	2	0	2	2	0	2	2	2	2	2
chr1:9624025-9623981	0	2	0	0	0	0	2	0	2	2	2	0	2	0	2	0	0
chr1:99713003-99712999	0	0	0	0	0	0	2	1	0	0	1	1	0	0	0	0	0
chr10:101288328-101288331	2	2	1	1	1	2	0	1	2	0	2	0	2	1	2	2	1
chr10:101728208-101728698	0	2	0	0	0	0	0	0	0	0	0	0	0	0	0	0	0
chr10:101728733-101728698	2	0	2	2	2	2	2	2	0	0	2	2	2	2	2	2	0
chr10:101855081-101855065	1	2	2	0	2	2	2	2	2	2	2	2	2	2	2	2	1
chr10:107364402-107364398	2	2	2	2	2	2	2	2	2	2	2	2	2	2	0	2	2
chr10:109202936-109202937	0	0	0	1	0	0	0	0	0	0	0	0	1	0	0	0	0
chr10:119547310-119547333	1	1	0	1	2	1	1	2	2	1	2	1	2	1	2	1	1
chr10:124227091-124227035	0	0	2	1	0	2	0	0	0	0	0	0	0	1	0	0	0
chr10:124227091-124228098	0	0	0	0	0	0	0	0	0	0	0	0	0	1	0	0	0
chr10:124330946-124330939	2	2	0	0	0	2	2	2	0	2	0	2	2	2	1	2	0
chr10:125508653-125508666	0	0	0	0	1	0	0	0	0	1	0	0	0	0	0	0	2
chr10:127263368-127263367	1	0	0	2	2	0	2	2	2	1	2	2	2	1	2	0	2
chr10:127713618-127714441	1	1	2	2	0	0	1	2	1	2	2	1	2	2	2	0	2
chr10:128583248-128583316	0	0	0	0	0	0	0	0	0	0	0	0	0	1	0	0	0
chr10:128583477-128583316	0	0	0	0	0	0	0	0	0	0	0	0	0	1	0	0	0
chr10:129618768-129618772	1	1	1	1	2	0	0	0	2	2	2	0	0	1	0	1	2
chr10:130013974-130013973	0	0	1	0	0	0	0	0	0	0	0	2	0	0	1	1	1
chr10:131044305-131044338	0	0	0	2	0	0	0	0	0	0	0	0	0	0	0	0	0
chr10:131512438-131512438	0	2	0	0	2	0	0	0	0	0	2	0	2	0	2	0	2
chr10:131842230-131842232	0	0	0	0	0	0	0	0	0	0	0	0	0	0	2	0	0
chr10:132512685-132512784	0	0	0	0	0	0	0	0	0	0	0	0	0	0	0	0	2
chr10:1483712-1483711	1	0	0	0	0	0	1	0	0	0	0	1	0	0	0	2	0
chr10:15209441-15209335	0	2	2	2	0	0	0	2	2	0	2	0	0	0	0	0	0
chr10:1575988-1575977	0	0	0	0	0	0	1	0	0	0	0	0	0	0	0	0	0
chr10:16323448-16323448	0	0	0	0	0	1	0	0	0	0	0	0	0	1	1	0	1
chr10:1672750-1672736	0	1	0	1	0	0	0	0	0	0	0	0	0	0	0	0	2
chr10:17591780-17591781	0	0	0	0	2	2	0	0	0	1	2	0	0	0	0	0	0
chr10:18098239-18098252	0	0	0	0	0	0	1	0	0	0	0	0	0	0	0	0	0
chr10:19338495-19338493	0	0	0	0	0	0	0	0	0	0	0	0	1	0	0	0	0
chr10:1939682-1939683	0	0	0	0	2	0	0	0	0	1	1	0	0	0	0	0	0
chr10:25454270-25454294	2	1	2	2	2	2	2	1	1	2	2	1	2	0	2	2	1
chr10:26610986-26610985	0	0	0	0	0	0	1	0	0	0	0	0	0	0	0	0	0
chr10:2667027-2667015	2	2	1	2	2	2	2	2	2	2	2	0	2	2	2	2	2
chr10:27338565-27338564	0	0	2	0	0	1	2	0	2	0	1	0	0	0	0	0	0
chr10:2750742-2750773	2	2	1	2	2	2	1	2	2	2	2	0	1	2	1	2	2
chr10:28043991-28043989	2	0	0	0	0	1	1	2	2	0	0	0	2	0	0	0	2
chr10:29729482-29729672	1	0	0	0	0	0	0	0	0	0	0	0	0	0	0	0	0
chr10:32031906-32031728	2	2	2	0	0	2	2	1	0	1	2	0	1	2	2	0	1
chr10:3242717-3243032	0	0	0	0	0	0	0	0	0	0	0	0	1	0	0	0	0
chr10:3259611-3259606	0	0	0	0	2	0	0	0	0	0	0	0	1	0	0	0	0
chr10:3411268-3411256	0	0	0	0	0	0	0	0	0	0	0	1	0	0	0	0	0
chr10:3431177-3431125	2	0	0	0	0	2	2	2	0	0	0	0	2	0	0	2	2
chr10:35508172-35507973	0	0	0	0	0	0	0	0	0	0	2	0	0	0	0	0	0
chr10:35610828-35610837	2	2	1	2	1	1	2	1	1	1	0	2	1	1	1	2	0
chr10:38021426-38021424	1	2	2	1	0	2	2	2	2	2	1	2	1	1	2	2	1
chr10:43178544-43178340	0	2	0	0	0	0	0	0	0	0	0	0	0	0	0	0	0
chr10:43181883-43181882	2	2	1	0	0	1	2	2	2	0	1	2	2	2	2	2	1
chr10:44928688-44928703	0	0	0	1	0	0	0	0	0	0	0	2	2	0	0	0	0
chr10:46283272-46283274	0	0	0	0	0	0	0	0	0	1	0	0	0	1	0	0	0
chr10:47023621-47023823	0	0	0	0	0	0	0	0	2	0	0	0	0	0	0	0	0
chr10:51449720-51449644	0	0	0	0	0	0	0	0	0	0	0	0	1	0	0	0	0
chr10:5639726-5639725	2	2	1	2	2	2	2	2	2	2	2	1	2	2	2	2	2
chr10:56576045-56576043	2	0	0	1	0	2	1	2	0	0	0	0	2	1	0	0	1
chr10:56786730-56786728	2	1	1	1	1	0	1	0	1	1	1	0	0	1	1	1	2
chr10:56919868-56919873	2	2	1	1	2	1	1	2	2	2	2	0	0	2	2	2	2
chr10:57181273-57181273	0	1	0	0	0	0	1	1	0	1	0	2	2	0	1	0	0
chr10:63783076-63783073	2	2	0	0	2	2	2	2	0	2	0	2	2	2	2	1	2
chr10:64881356-64881359	1	0	0	0	0	0	0	0	0	0	0	0	0	0	1	0	0
chr10:67825658-67825656	2	2	0	2	2	0	1	2	0	2	0	0	2	0	0	0	2
chr10:69784614-69784619	0	0	1	0	0	0	0	0	0	1	1	1	1	1	0	1	1
chr10:73177744-73177739	0	0	0	0	0	0	0	1	0	0	0	0	0	0	0	0	0
chr10:7526686-7526832	0	0	0	0	0	0	0	0	0	0	0	0	0	0	0	2	0
chr10:76336120-76336128	0	0	0	0	0	0	0	1	0	0	0	1	1	0	1	0	1
chr10:78769260-78769265	0	0	0	0	0	0	1	0	0	0	0	0	0	0	0	0	0
chr10:80670933-80670932	0	0	0	0	1	0	0	1	0	1	0	1	0	0	1	0	0
chr10:80764575-80764618	0	0	0	0	0	0	0	1	0	0	0	0	0	0	0	0	0
chr10:83219155-83219153	1	0	2	0	2	0	2	2	0	1	2	2	0	0	1	0	1
chr10:85042018-85042021	1	0	0	0	0	1	0	0	0	0	0	0	0	0	0	0	0
chr10:85112542-85112541	2	1	0	0	0	1	2	1	0	0	0	2	1	2	2	0	1
chr10:86469249-86469246	2	2	2	0	2	0	2	2	2	2	2	2	2	2	2	0	2
chr10:86504441-86504408	2	2	2	2	2	2	2	2	2	0	2	2	2	2	2	2	2
chr10:90273335-90273329	0	0	0	0	0	0	0	0	0	0	0	1	0	0	1	0	0
chr10:91558865-91558869	0	0	0	0	0	0	0	2	0	0	0	0	2	0	0	0	0
chr10:9364768-9364769	1	2	1	1	2	2	2	2	2	0	2	1	2	2	2	2	2
chr10:9472082-9472010	0	0	0	0	0	0	0	0	0	0	0	0	0	0	0	0	1
chr10:96804124-96803956	0	0	0	1	0	0	0	0	0	0	0	0	0	0	0	0	0
chr10:97257127-97256842	0	0	0	0	0	0	0	0	0	0	0	0	0	0	0	0	2
chr10:9854422-9854421	2	2	2	1	2	2	2	2	2	1	2	2	2	2	2	1	2
chr11:100145018-100145005	0	0	1	0	0	0	0	0	0	0	0	0	0	1	0	0	0
chr11:101506244-101506246	0	0	0	0	0	0	1	0	0	0	0	0	0	0	0	0	0
chr11:101925712-101925705	0	2	2	2	0	2	2	2	2	0	2	2	2	2	0	2	2
chr11:102719415-102719424	0	0	0	0	0	0	0	0	0	0	0	1	1	0	0	0	0
chr11:104078567-104078909	0	1	2	0	1	1	2	0	2	1	2	1	2	1	1	1	1
chr11:106443229-106443224	0	0	0	2	2	0	0	1	0	0	2	0	0	2	2	2	0
chr11:106968777-106968777	2	2	2	2	2	2	2	2	2	2	1	2	2	2	2	1	1
chr11:107077355-107077387	0	0	0	0	0	0	0	0	1	0	0	0	0	0	0	0	0
chr11:10802035-10802030	2	2	2	2	2	2	2	2	2	2	2	2	2	2	2	2	2
chr11:108113359-108113290	0	2	0	0	0	1	2	2	2	2	2	1	2	0	0	1	0
chr11:109285512-109285516	0	0	0	0	0	0	1	2	0	0	0	2	1	0	1	0	0
chr11:11269892-11269892	1	0	0	0	1	0	1	0	0	2	0	1	1	2	1	2	2
chr11:113935455-113935461	0	2	0	0	0	0	0	0	0	0	0	0	0	0	0	0	0
chr11:11560159-11560122	0	0	0	0	0	0	2	0	0	2	2	2	0	0	0	2	0
chr11:117260942-117260725	2	2	2	2	2	2	0	2	2	2	2	2	2	2	0	0	2
chr11:118421755-118421913	2	2	0	2	2	2	2	2	2	2	0	0	2	2	2	2	2
chr11:118807426-118807490	2	2	2	2	0	2	2	2	0	2	2	0	1	2	2	2	2
chr11:120267782-120267612	0	1	2	0	1	1	2	0	2	2	0	0	1	0	0	0	0
chr11:121130947-121130946	0	0	0	0	0	0	0	0	0	0	0	1	0	0	0	0	0
chr11:124443077-124443013	0	0	0	0	2	0	0	0	1	0	1	0	0	0	0	0	0
chr11:126632680-126632687	0	0	2	0	0	0	0	0	0	0	0	0	2	0	0	0	0
chr11:13016531-13016423	1	2	2	1	2	2	2	2	2	2	2	1	2	0	2	2	2
chr11:130805758-130806016	0	0	0	0	0	0	0	0	1	0	0	0	0	0	0	0	0
chr11:18209136-18209133	0	0	0	0	0	0	0	1	0	0	0	0	0	0	0	0	0
chr11:18378358-18378329	2	2	2	2	0	2	1	2	2	2	2	0	0	2	2	2	0
chr11:19618916-19618908	2	2	2	2	2	0	0	2	2	2	2	2	2	2	2	2	2
chr11:21317432-21317425	2	0	2	2	2	2	2	2	2	2	2	2	2	2	2	2	2
chr11:23016591-23016589	2	2	2	2	2	0	2	2	0	0	2	2	2	2	2	2	2
chr11:23347666-23347665	2	2	2	2	1	2	1	2	1	2	1	1	0	2	2	2	1
chr11:24371560-24371546	2	2	0	1	1	0	2	2	1	1	0	2	0	1	2	2	0
chr11:25222982-25222979	0	1	0	0	0	0	0	0	0	0	0	0	0	0	0	0	0
chr11:32655085-32655097	1	2	1	0	0	2	1	1	2	0	1	2	2	2	1	2	1
chr11:3358765-3358779	2	2	2	2	2	2	2	0	2	2	2	1	1	2	2	2	2
chr11:33648592-33649861	0	0	1	0	0	0	0	0	0	0	0	0	0	0	0	0	0
chr11:35403942-35403887	2	0	0	2	2	0	0	0	0	0	0	0	1	0	0	0	0
chr11:36054875-36055114	0	0	0	0	0	2	0	0	0	0	0	0	0	2	0	0	0
chr11:36055052-36055112	0	0	0	1	0	0	0	0	0	0	0	0	0	2	0	0	0
chr11:3629269-3629419	0	0	0	0	0	0	0	0	0	0	0	0	1	0	0	0	0
chr11:37596613-37596978	0	0	0	0	0	0	0	0	0	0	0	1	0	0	0	0	0
chr11:37684745-37684787	2	0	0	2	2	0	0	0	2	0	0	0	0	0	0	2	0
chr11:38791119-38791108	0	0	0	0	0	1	0	0	2	0	0	0	0	2	0	0	0
chr11:38980219-38980220	2	2	2	2	2	1	2	2	2	2	2	2	2	2	2	2	2
chr11:42721628-42721636	0	0	2	0	1	0	0	0	0	2	1	1	0	0	1	0	2
chr11:42959928-42959928	2	0	1	2	1	0	2	2	1	2	2	1	2	0	1	1	2
chr11:47371383-47371355	0	0	2	2	1	0	0	2	0	2	1	2	0	0	0	2	1
chr11:47371383-47371689	0	2	0	0	0	0	0	0	0	0	0	0	0	0	0	0	0
chr11:47429114-47429080	0	0	0	0	0	0	2	0	0	0	2	2	0	0	0	0	0
chr11:47557575-47557554	0	0	0	0	0	0	0	0	0	2	0	0	0	0	0	0	0
chr11:47638410-47638361	2	2	2	2	2	2	2	2	2	2	2	2	2	2	2	2	2
chr11:47892977-47893196	0	0	2	0	0	0	0	0	0	0	0	0	0	0	0	0	0
chr11:47893008-47893256	0	0	0	0	0	0	0	1	0	0	0	2	0	0	0	0	0
chr11:47893238-47893196	2	2	0	2	2	2	0	1	2	0	2	0	2	2	2	2	2
chr11:48587782-48587779	0	0	0	0	0	0	0	0	0	0	0	0	0	1	0	1	0
chr11:50291044-50291043	1	0	1	1	0	2	1	1	0	2	2	0	0	0	1	2	1
chr11:55543632-55543633	0	0	0	0	0	0	0	0	1	0	0	0	0	0	1	0	0
chr11:55547207-55547207	0	0	0	0	0	0	0	0	0	0	0	0	0	0	1	0	0
chr11:58199876-58199862	0	0	0	0	0	0	0	0	1	0	0	0	0	0	0	0	0
chr11:5875225-5875217	2	1	2	2	2	0	0	0	2	2	2	0	1	1	2	2	2
chr11:60048668-60049557	2	0	0	2	0	2	0	0	0	0	2	0	0	0	0	2	0
chr11:60120417-60120416	0	0	0	0	0	0	0	1	0	0	0	0	1	1	0	0	0
chr11:63559621-63559615	0	0	1	1	0	0	0	0	0	2	1	0	1	0	0	0	0
chr11:64759016-64759014	2	2	2	2	2	2	2	2	2	2	2	2	2	2	2	2	0
chr11:66213957-66213865	0	0	0	0	0	0	0	0	0	0	0	2	0	0	0	0	0
chr11:67035686-67035483	0	0	2	0	0	0	0	0	0	0	0	0	0	0	0	0	0
chr11:67233575-67233526	2	2	2	2	2	2	2	2	2	2	2	2	2	2	2	2	2
chr11:68888898-68888880	2	0	0	0	2	0	0	0	2	0	0	0	2	0	0	0	0
chr11:7153482-7153480	1	0	1	0	0	0	2	0	0	0	0	1	0	0	1	0	0
chr11:7288649-7288653	0	0	0	0	0	0	1	0	0	0	0	0	0	0	0	0	0
chr11:75731454-75731454	0	0	1	0	0	0	2	0	0	0	0	1	0	0	0	0	0
chr11:75763446-75763435	0	2	0	0	2	0	0	0	2	0	0	1	1	0	0	0	2
chr11:7844549-7844560	0	2	0	0	0	0	0	0	0	0	0	1	0	0	0	1	0
chr11:78582971-78582973	0	0	0	0	0	0	0	0	0	0	0	0	0	0	1	0	0
chr11:8158782-8158766	2	2	2	2	2	2	0	2	0	2	0	0	0	2	1	0	1
chr11:82643721-82643728	1	1	1	2	1	0	2	1	0	1	1	1	2	1	0	1	1
chr11:84854220-84854234	0	0	0	0	0	1	0	0	0	0	0	0	0	0	0	0	0
chr11:85895222-85895221	0	0	0	0	0	0	1	1	0	0	0	0	1	1	0	2	0
chr11:86272075-86272057	2	2	2	2	2	1	2	2	2	2	2	2	2	2	2	2	2
chr11:86686100-86686419	0	0	0	2	0	0	0	2	0	0	0	0	0	2	0	0	0
chr11:86686251-86686416	0	0	0	0	0	0	0	0	0	0	0	2	0	2	0	0	0
chr11:86686449-86686416	0	0	0	0	0	0	0	0	0	0	0	0	0	0	0	1	0
chr11:87455440-87455447	0	2	1	1	2	1	1	1	2	1	0	0	1	1	2	2	0
chr11:9047060-9047060	0	0	0	0	0	0	0	0	2	0	0	0	1	0	0	0	0
chr11:92329739-92329739	2	0	2	0	2	0	2	2	0	0	2	0	2	2	2	0	2
chr11:95095429-95095430	2	1	2	2	2	2	1	2	2	2	2	1	2	1	2	2	2
chr11:95720474-95720473	0	0	1	0	1	0	0	0	1	2	2	0	0	0	0	0	0
chr11:96089966-96089969	1	1	0	2	1	0	1	2	1	0	0	2	1	2	2	0	2
chr11:96265456-96265457	0	0	0	0	0	0	0	0	0	0	0	0	0	0	1	0	0
chr11:96794927-96794926	1	1	0	1	1	2	2	2	1	2	1	0	1	0	1	2	0
chr11:97915893-97915890	0	0	0	0	0	0	1	1	0	0	0	0	0	0	1	0	0
chr11:99561724-99561724	2	2	2	2	2	2	2	2	2	2	2	2	2	2	2	2	2
chr12:10002445-10002450	0	2	2	2	2	0	2	0	0	0	0	0	2	2	2	0	0
chr12:101637051-101637050	1	1	2	0	2	0	2	2	2	1	2	1	1	1	0	1	2
chr12:101747636-101747644	1	1	2	0	1	2	1	1	1	2	2	0	1	1	1	0	2
chr12:103600851-103600854	0	0	0	1	0	1	1	2	1	0	0	2	1	0	0	0	0
chr12:105470413-105470494	0	0	0	0	0	0	0	0	0	0	0	0	0	0	2	0	0
chr12:10579322-10579694	0	0	0	0	0	0	0	0	0	0	0	0	0	0	0	0	1
chr12:10579695-10579694	0	0	1	2	0	0	0	0	2	0	0	2	0	0	0	0	0
chr12:107808235-107809482	0	0	0	0	0	0	0	0	1	0	0	0	2	0	0	0	0
chr12:107914290-107914288	1	0	0	2	1	2	2	2	0	2	0	0	0	0	2	0	1
chr12:109209937-109210356	0	0	0	0	0	0	0	0	0	2	0	0	0	0	0	0	0
chr12:110178828-110178784	0	1	2	0	0	2	0	2	0	2	2	0	2	0	2	0	0
chr12:110178828-110179747	0	0	0	0	0	0	2	0	2	0	0	0	0	2	0	0	0
chr12:112833560-112833561	0	2	0	1	1	0	1	1	0	1	0	0	0	0	0	1	0
chr12:113607369-113607400	2	0	1	0	0	0	0	0	0	1	0	0	0	0	0	0	0
chr12:114828447-114828445	0	0	0	0	0	0	2	2	1	1	2	0	1	0	0	0	0
chr12:115642096-115642101	2	0	0	0	1	0	1	0	1	1	0	1	0	1	2	1	1
chr12:117056382-117056381	0	0	0	0	0	0	2	0	1	0	0	0	1	0	0	0	0
chr12:119763290-119763289	2	2	0	2	2	1	2	2	1	1	1	2	2	2	2	2	2
chr12:120437301-120437256	2	0	0	0	0	0	0	0	1	0	2	1	0	0	0	0	2
chr12:120467996-120467992	0	2	2	2	2	2	2	2	2	2	2	2	2	2	2	2	2
chr12:120746038-120746036	0	0	0	0	1	0	0	0	0	0	0	0	0	0	0	0	0
chr12:121052780-121052750	2	2	2	2	0	2	2	2	2	2	1	2	2	2	2	2	1
chr12:122902424-122902400	2	2	0	0	0	0	0	2	0	2	0	1	0	0	2	0	0
chr12:12322820-12323160	2	0	0	0	0	0	0	1	0	0	0	1	0	0	0	0	2
chr12:123291037-123290810	0	0	0	0	0	1	0	0	0	0	0	0	0	0	0	0	0
chr12:124999904-124999873	0	2	2	0	1	2	0	0	1	2	1	0	0	2	2	2	2
chr12:124999904-125000072	0	0	0	0	0	0	0	0	1	0	0	0	0	0	0	0	0
chr12:125313467-125316602	0	0	0	0	0	0	0	0	0	0	0	1	0	0	0	0	0
chr12:125316618-125316602	2	0	0	2	2	2	2	0	2	0	2	0	0	0	0	0	2
chr12:12653365-12653308	2	2	2	2	2	2	2	2	2	2	2	2	2	2	1	1	2
chr12:126928671-126928687	1	1	0	1	1	1	1	2	2	2	0	0	2	0	0	0	1
chr12:127153620-127153658	0	2	0	1	0	2	0	0	0	0	2	1	0	0	0	0	0
chr12:127229747-127229741	2	1	2	0	2	2	0	2	0	1	2	2	1	2	2	2	2
chr12:12777898-12780746	2	0	0	0	0	0	2	0	0	2	2	0	0	0	2	0	0
chr12:127940485-127940505	1	0	0	1	0	0	2	2	0	1	0	2	2	0	1	0	1
chr12:128473520-128473105	0	0	0	0	0	0	2	0	0	2	0	0	0	2	0	0	0
chr12:131098153-131098129	2	0	1	0	0	0	0	0	0	0	0	0	1	1	0	0	1
chr12:1322140-1322148	0	0	0	0	0	0	0	0	0	0	0	0	1	0	1	0	0
chr12:14324010-14323820	1	0	2	0	2	0	2	2	1	0	2	0	0	1	0	0	2
chr12:1536212-1536210	0	0	2	0	1	0	2	0	0	1	0	0	1	0	0	0	1
chr12:1620991-1620944	2	2	2	2	2	0	2	2	2	2	2	1	2	2	2	1	2
chr12:16817297-16817320	1	0	0	0	0	0	0	0	0	0	0	0	0	0	0	0	0
chr12:16969858-16969862	0	0	0	0	1	1	0	0	0	1	0	0	0	0	0	0	0
chr12:197208-197207	0	0	0	0	0	0	0	0	0	0	0	2	0	0	0	0	0
chr12:19798588-19798589	0	0	0	0	0	0	0	2	2	0	2	0	0	0	0	1	0
chr12:20713379-20713136	0	0	0	0	0	0	0	0	2	0	0	0	0	0	0	0	0
chr12:2214735-2214736	0	1	0	1	1	0	1	2	2	0	0	1	2	0	1	2	1
chr12:25106528-25106560	2	2	0	1	0	2	0	0	2	2	2	0	1	0	2	0	0
chr12:26497492-26497489	2	1	2	1	1	0	0	1	1	1	0	0	1	0	0	1	0
chr12:2667330-2667250	0	0	0	0	0	0	1	0	0	0	0	0	0	0	0	0	0
chr12:29760807-29760808	0	1	0	0	0	0	0	0	0	0	0	0	0	0	0	0	0
chr12:30343280-30348816	1	0	1	1	1	0	1	0	1	2	2	0	1	2	0	2	2
chr12:34263972-34263969	0	0	0	0	0	0	2	2	0	0	0	2	0	0	1	0	0
chr12:38854389-38854387	0	0	2	1	0	0	1	0	0	2	1	0	0	0	0	0	1
chr12:38992598-38992609	0	1	0	0	0	0	0	0	0	0	0	0	1	1	1	0	0
chr12:40505419-40505653	2	0	0	2	2	0	0	0	2	0	1	2	2	2	2	0	2
chr12:45781383-45781373	0	0	0	0	0	0	2	0	0	0	0	2	0	0	2	0	0
chr12:49366546-49366547	0	0	0	0	0	0	0	0	0	0	0	0	0	0	0	0	1
chr12:50161792-50161915	0	0	0	0	0	0	0	0	0	2	0	0	0	0	0	0	0
chr12:51432467-51432613	0	0	0	0	0	0	0	0	0	0	0	2	0	0	0	0	0
chr12:51498786-51498774	2	2	2	2	2	2	2	2	2	2	2	1	2	2	2	0	2
chr12:53147214-53148251	1	0	0	0	0	0	0	0	1	0	0	1	0	2	2	0	0
chr12:53148334-53148251	0	2	2	2	2	2	2	0	0	2	0	1	1	0	0	0	2
chr12:53290716-53290717	2	2	2	2	2	2	2	2	2	2	2	2	2	2	1	2	2
chr12:53930530-53930529	1	0	1	1	2	2	0	1	2	2	2	1	2	1	1	0	1
chr12:54209263-54209164	2	2	2	2	2	2	2	2	2	2	2	2	0	2	2	2	2
chr12:5638495-5638473	1	1	2	0	2	0	1	0	2	2	0	1	1	0	0	2	1
chr12:58075030-58075717	2	0	0	2	2	0	0	0	0	2	2	2	0	0	2	0	0
chr12:58726315-58726083	2	0	2	0	1	0	2	2	0	2	2	2	2	0	0	0	0
chr12:60965032-60964738	0	0	0	0	0	0	2	0	0	1	0	0	0	2	2	0	0
chr12:61061267-61061266	0	1	1	2	0	0	0	0	0	0	0	1	0	0	0	0	0
chr12:6139269-6139191	0	2	0	0	0	0	0	0	0	0	0	0	0	0	0	2	0
chr12:6247322-6247322	0	0	0	1	0	0	0	0	0	0	0	0	0	0	0	0	0
chr12:6305537-6305486	2	0	2	0	2	2	0	2	2	2	2	0	2	0	1	2	2
chr12:63115298-63115343	0	0	0	0	0	0	1	0	0	0	0	0	0	0	0	0	0
chr12:63305014-63305011	2	0	1	0	0	0	1	0	0	1	1	1	1	0	2	2	0
chr12:6403579-6403565	2	0	2	2	2	2	2	0	0	2	0	2	0	2	0	0	0
chr12:67311542-67311533	2	2	2	2	2	2	2	2	1	2	2	1	2	1	2	2	1
chr12:67873721-67873731	0	0	0	0	0	0	0	0	0	0	0	2	0	0	0	0	0
chr12:68898150-68898149	0	0	0	0	0	2	0	0	0	0	0	0	0	0	0	0	0
chr12:6893341-6893225	2	0	1	2	2	2	2	2	2	2	2	0	2	2	2	2	2
chr12:6950068-6949951	0	0	0	0	0	0	0	0	0	0	0	2	0	2	0	2	2
chr12:70945268-70945246	0	0	2	0	0	0	0	2	1	0	0	2	0	0	0	2	0
chr12:71139972-71139975	0	0	0	0	0	0	0	0	0	0	0	0	0	0	0	2	0
chr12:72848692-72848694	0	0	0	0	0	0	0	0	0	0	0	1	0	0	0	0	0
chr12:73186946-73186765	2	2	0	0	0	2	2	2	0	0	2	2	1	1	1	2	0
chr12:74101701-74101699	0	0	0	0	0	0	0	0	0	0	1	0	1	0	0	0	1
chr12:7437266-7437240	0	0	0	0	0	0	0	0	0	0	0	0	0	0	0	0	2
chr12:75855917-75856124	0	0	1	0	0	0	2	0	1	2	1	0	1	0	0	0	0
chr12:77690772-77690764	0	2	1	0	2	0	0	2	0	0	0	0	0	0	0	0	1
chr12:78609976-78610016	0	0	0	0	0	0	0	0	2	0	0	2	2	2	0	0	0
chr12:79989298-79989299	2	2	2	2	2	2	0	0	2	2	2	1	0	0	2	2	2
chr12:84760930-84761537	2	0	0	0	0	0	0	0	0	0	0	0	0	0	0	0	0
chr12:85635887-85635904	0	0	0	0	0	0	1	0	1	0	0	2	0	0	2	0	0
chr12:88127099-88127095	2	2	2	2	2	2	2	1	2	2	2	0	2	1	1	2	2
chr12:9258483-9258219	1	2	1	0	1	1	0	0	1	2	2	2	1	0	1	2	2
chr13:101820755-101820789	0	0	0	2	0	0	0	0	0	0	0	0	0	0	0	0	0
chr13:102694504-102694508	2	2	2	2	2	1	2	2	2	2	1	2	2	2	2	2	1
chr13:103300248-103300252	0	0	2	0	0	0	2	2	0	1	1	0	2	0	2	2	2
chr13:104756269-104756344	2	2	2	2	2	2	2	1	0	2	2	1	2	2	2	0	2
chr13:105146005-105145990	0	0	2	0	0	0	0	0	0	1	0	0	0	0	0	0	0
chr13:108116056-108116055	2	2	2	2	2	2	2	1	2	2	2	1	2	2	2	2	2
chr13:108258266-108258678	0	0	0	0	0	0	0	0	1	0	0	0	0	0	0	0	0
chr13:111857585-111857708	0	0	0	2	0	0	0	0	0	0	0	0	0	0	0	0	0
chr13:112784695-112784540	0	0	0	0	0	0	0	0	0	0	0	0	0	0	2	0	0
chr13:113079809-113079788	0	0	0	0	0	0	0	0	0	0	0	0	0	2	0	0	0
chr13:19935402-19935407	0	0	0	0	0	0	1	0	0	0	0	0	0	0	0	0	0
chr13:21325315-21325314	2	0	0	1	1	0	2	1	2	1	1	0	0	1	2	2	0
chr13:22449664-22449658	2	0	0	0	0	0	0	0	0	0	0	0	0	0	0	0	0
chr13:22876151-22876111	0	0	0	0	0	0	0	0	0	0	1	0	0	0	0	0	0
chr13:23006720-23006722	1	1	2	1	0	1	1	2	2	1	1	0	1	2	1	0	2
chr13:24522931-24522786	0	1	1	1	2	2	2	0	0	1	1	2	0	0	2	0	1
chr13:25417487-25417486	0	0	1	2	1	0	1	0	0	0	1	1	2	2	0	1	0
chr13:27583204-27583215	0	1	0	2	0	0	2	0	0	0	0	0	0	2	0	0	2
chr13:28584697-28584810	0	0	2	1	1	1	0	2	2	0	0	0	0	1	2	1	2
chr13:31066566-31066565	1	0	0	0	0	1	0	1	2	0	0	0	0	2	0	1	0
chr13:31370862-31370869	0	0	1	0	2	0	2	0	1	0	2	2	2	0	1	1	0
chr13:33831569-33831573	0	0	0	0	1	1	1	1	0	1	1	0	1	1	1	0	2
chr13:34237253-34237414	0	0	0	0	0	0	0	0	0	0	0	0	1	0	0	0	0
chr13:41560963-41560959	0	1	1	1	0	0	0	0	1	0	0	1	0	1	2	0	0
chr13:43495695-43495691	0	0	0	0	0	0	0	0	0	0	0	0	0	0	0	1	0
chr13:43753977-43754020	2	2	2	2	2	1	2	0	2	1	2	0	0	0	1	0	0
chr13:46521218-46521560	0	0	2	2	1	0	2	2	2	0	2	2	1	2	0	2	2
chr13:47707368-47707369	0	1	0	0	0	0	0	0	0	0	0	0	0	0	1	0	0
chr13:48912442-48912445	2	2	2	2	2	2	2	2	2	2	2	2	2	2	2	2	2
chr13:49507076-49506976	0	0	0	0	0	0	0	0	0	0	0	2	0	0	0	0	0
chr13:52460746-52460704	0	0	0	0	0	0	0	0	0	2	0	2	0	0	0	0	0
chr13:52893264-52893263	2	2	2	2	2	1	2	2	0	2	2	2	2	2	2	1	1
chr13:58341189-58341188	0	2	1	0	1	1	1	1	2	2	2	2	2	0	1	0	2
chr13:62014839-62015249	0	0	0	0	0	0	0	0	0	0	0	0	2	0	0	0	0
chr13:63375766-63375765	0	1	0	0	0	1	1	0	0	1	0	2	0	2	1	0	0
chr13:65109130-65109132	0	0	1	0	1	0	0	0	0	0	0	0	0	0	0	0	0
chr13:65989465-65989466	0	0	0	0	0	0	0	0	0	0	1	0	0	0	0	0	0
chr13:66147036-66146620	2	0	0	2	0	1	0	0	0	0	0	0	0	0	0	0	2
chr13:69400600-69400613	0	0	0	0	0	0	0	0	0	1	0	0	0	0	0	0	0
chr13:71779158-71779445	0	0	0	0	0	0	0	0	0	0	0	1	0	0	0	0	0
chr13:72653255-72653254	2	2	2	2	2	0	1	0	2	2	2	1	2	2	2	2	2
chr13:72986863-72986761	0	0	0	0	0	0	0	0	0	0	0	2	0	0	0	0	0
chr13:75640178-75640164	0	2	2	2	2	1	2	2	2	2	1	2	2	2	2	2	2
chr13:81451604-81451489	0	0	0	0	0	0	0	0	0	0	0	2	0	0	0	0	0
chr13:85246806-85246803	0	0	0	0	0	0	0	0	0	0	0	2	0	0	1	1	0
chr13:88574773-88574775	1	1	0	0	1	0	2	2	2	0	0	1	1	2	2	0	1
chr13:88602578-88602577	1	1	0	0	0	0	1	0	0	0	0	0	0	1	0	0	0
chr13:88975393-88975884	0	0	0	0	0	0	0	0	0	0	0	2	0	0	0	0	0
chr13:89139151-89139166	2	2	2	2	1	2	2	2	2	0	1	0	2	2	2	2	2
chr13:89467768-89467764	1	2	0	1	0	0	0	1	2	0	1	1	0	0	0	0	1
chr13:89713021-89713020	2	2	1	0	1	1	1	0	2	1	0	1	2	1	2	0	1
chr13:92161972-92162055	0	0	0	0	0	1	0	0	0	0	0	0	0	1	1	0	0
chr13:92723336-92723354	2	1	1	2	0	1	1	1	1	2	1	1	0	2	2	2	1
chr13:99112371-99112741	0	0	0	0	0	0	0	0	0	0	0	2	0	0	0	0	2
chr14:100873461-100873456	0	0	0	0	0	2	0	0	0	0	0	0	0	2	0	0	0
chr14:100957557-100957287	0	2	0	1	0	0	0	0	2	2	0	2	0	1	2	0	2
chr14:103083048-103083558	0	1	0	0	0	0	0	0	0	0	0	0	0	0	0	0	0
chr14:103895742-103896588	0	0	0	0	0	0	0	0	0	0	0	0	0	0	0	1	0
chr14:103896599-103896588	0	0	0	1	0	0	0	0	0	0	0	0	0	0	0	0	0
chr14:104196764-104196761	0	0	1	0	1	0	0	2	0	0	2	1	0	0	0	0	0
chr14:104683375-104683082	0	0	0	0	0	0	0	2	0	0	0	0	0	0	0	0	0
chr14:105096071-105096063	0	0	0	0	0	1	0	0	0	0	0	0	0	0	0	0	1
chr14:105096071-105096847	0	0	0	0	0	0	0	0	0	0	0	0	2	0	0	0	0
chr14:106530897-106530920	0	0	0	0	0	0	0	0	0	0	0	0	0	0	0	0	1
chr14:21259897-21259919	0	0	0	0	0	0	0	0	0	0	0	0	0	2	0	0	0
chr14:21260217-21259919	0	0	0	0	0	2	0	0	0	0	0	1	0	0	0	0	0
chr14:21275975-21277269	0	0	1	1	0	0	0	0	0	0	0	0	0	0	0	0	0
chr14:21277270-21277269	2	0	0	0	0	0	0	0	0	0	0	0	0	0	0	0	0
chr14:21668337-21668335	1	1	0	0	0	0	0	1	0	0	0	1	0	0	0	1	0
chr14:22306949-22306946	2	1	2	1	2	1	1	1	2	2	1	2	2	2	1	2	2
chr14:22413265-22413265	0	2	0	0	0	0	2	1	0	0	0	1	0	0	1	0	0
chr14:22944942-22944954	2	2	2	2	2	0	0	0	2	2	2	0	0	2	2	0	2
chr14:25272699-25272705	1	0	2	1	1	0	1	1	1	1	2	2	2	0	2	1	1
chr14:28562111-28562111	0	1	2	1	1	2	1	0	1	1	2	0	2	1	0	1	1
chr14:31993906-31993905	2	0	2	0	2	0	1	1	0	2	2	1	0	2	0	1	1
chr14:34047463-34047468	2	2	2	2	0	1	2	1	0	2	2	2	2	2	2	1	2
chr14:40112056-40112056	0	0	0	0	0	2	0	0	0	0	0	0	1	0	0	0	0
chr14:40907546-40907552	0	0	0	2	0	2	2	0	0	0	1	0	0	2	1	2	0
chr14:46351568-46351567	0	0	0	1	1	1	0	0	0	0	0	1	0	0	0	0	1
chr14:47854765-47854765	0	0	0	0	0	0	0	0	0	0	2	0	0	0	0	0	0
chr14:48636206-48636508	0	0	0	0	0	1	0	0	0	0	0	0	0	0	0	0	0
chr14:48636511-48636508	1	0	0	2	1	0	0	1	0	0	0	1	0	0	0	0	1
chr14:52339112-52339333	0	0	0	0	0	0	0	0	2	0	0	0	0	0	0	0	0
chr14:54904106-54903885	0	0	0	0	0	0	0	0	0	0	0	0	0	0	1	0	0
chr14:56999617-56999621	1	1	0	0	0	1	0	0	1	0	0	0	0	0	1	2	2
chr14:57944733-57945453	0	0	0	0	0	0	0	0	0	0	0	0	0	0	0	0	1
chr14:57945429-57945447	0	0	0	0	1	0	2	1	0	0	0	1	2	0	0	0	0
chr14:61328271-61328405	0	0	0	0	0	0	0	0	0	0	0	0	1	0	0	0	0
chr14:64535882-64535882	0	0	0	0	2	0	0	0	0	0	0	0	0	0	0	0	0
chr14:64547662-64548318	0	0	0	0	0	0	0	0	0	0	2	0	0	0	0	0	0
chr14:64822375-64822375	2	0	2	2	2	2	0	2	2	2	2	0	2	1	2	0	0
chr14:66687630-66687623	0	0	0	0	0	0	0	0	0	0	2	0	0	0	0	0	0
chr14:66968912-66968912	1	0	0	0	0	0	0	0	0	0	0	0	0	0	0	0	0
chr14:67396435-67396242	0	0	0	0	0	0	0	0	0	1	0	2	0	0	0	0	0
chr14:68866111-68866112	2	2	2	2	2	2	2	0	2	1	2	2	2	1	2	2	2
chr14:69028324-69028055	0	0	0	0	0	2	0	0	0	0	0	0	0	0	0	0	0
chr14:73294873-73294867	2	0	0	2	0	2	0	2	2	2	1	2	2	2	1	0	1
chr14:73294873-73295060	0	0	0	0	0	0	0	0	0	0	1	0	0	0	0	0	0
chr14:73332740-73332743	0	1	1	0	0	1	2	0	1	1	0	0	1	0	2	1	0
chr14:73358625-73358603	0	0	0	0	0	0	0	0	0	0	0	0	2	0	0	0	0
chr14:76980548-76980549	0	1	0	0	0	0	0	0	0	0	0	0	0	1	0	0	0
chr14:79763408-79763416	1	1	0	1	0	0	1	1	0	0	1	0	1	0	0	2	2
chr14:81649622-81649621	0	0	0	0	0	0	0	0	0	0	0	0	0	0	0	0	2
chr14:81649622-81649932	2	2	2	2	0	2	2	0	0	2	2	2	2	2	2	0	0
chr14:82287525-82287551	0	0	0	0	0	0	0	0	0	2	0	0	0	0	0	0	0
chr14:83120833-83120831	2	1	1	0	1	2	2	2	0	0	1	2	2	1	2	1	1
chr14:83293151-83293149	2	1	0	0	0	0	0	0	0	0	0	0	0	0	0	0	0
chr14:85615722-85615722	1	0	1	0	0	2	2	1	1	1	1	1	0	1	1	1	2
chr14:86430411-86430416	2	2	2	2	2	2	2	0	1	1	2	0	1	2	0	2	2
chr14:86516722-86516726	1	0	0	0	0	0	2	1	1	0	0	0	1	1	2	1	1
chr14:87001921-87001931	1	0	0	0	0	0	0	0	0	0	0	0	0	0	0	0	0
chr14:87435991-87436194	0	0	0	0	0	0	0	0	0	0	0	0	0	0	0	0	1
chr14:88684236-88684237	2	2	2	2	2	2	2	2	2	2	0	0	2	2	2	2	2
chr14:88711382-88711377	1	1	0	0	2	2	1	2	1	0	2	0	0	2	1	0	1
chr14:89204984-89204984	0	0	0	0	0	0	0	0	0	0	0	1	0	0	1	0	0
chr14:90251109-90250819	0	0	0	0	0	0	0	0	1	0	0	0	0	0	0	0	0
chr14:93095521-93095532	0	0	0	0	0	0	0	1	0	0	2	0	0	0	0	0	0
chr14:98812476-98812493	0	0	1	0	0	0	0	0	0	1	0	0	0	0	0	0	0
chr15:23462484-23462433	0	0	2	0	0	0	0	1	2	0	0	0	1	2	0	2	2
chr15:23498568-23498415	0	0	0	0	0	2	1	2	0	0	0	2	0	2	0	0	2
chr15:25815515-25815513	1	0	0	0	0	1	0	0	0	0	0	0	0	0	0	0	0
chr15:25815515-25815627	0	1	2	2	2	0	1	1	2	2	2	0	2	1	2	2	2
chr15:26893428-26893690	0	0	0	0	0	0	1	0	0	2	0	0	0	0	0	0	0
chr15:27592511-27592509	0	0	0	0	0	0	1	0	0	0	0	0	0	0	0	0	0
chr15:29131615-29131936	0	0	0	0	2	0	0	0	0	0	0	0	0	0	0	0	0
chr15:29561006-29561004	0	2	0	0	1	0	0	0	0	0	0	0	0	0	0	0	2
chr15:33820898-33820899	1	2	2	2	2	2	1	2	1	2	2	2	2	2	1	0	2
chr15:33894781-33894683	0	0	0	2	1	1	2	2	2	1	1	0	1	0	0	0	0
chr15:34346639-34346611	0	0	0	0	2	0	2	0	2	2	0	2	0	2	0	0	0
chr15:34375575-34376059	0	0	0	2	0	0	0	0	0	0	2	0	0	0	0	0	0
chr15:34376474-34376059	1	2	0	0	0	0	2	0	2	0	0	0	2	2	0	0	1
chr15:37004938-37004948	0	0	0	1	0	0	0	0	0	0	0	0	0	0	0	0	0
chr15:39702436-39702424	1	2	1	2	2	0	2	1	2	2	0	1	2	2	1	2	2
chr15:40118568-40118571	0	0	0	0	0	0	0	1	0	0	0	0	0	0	0	0	0
chr15:40561995-40561981	0	0	0	0	0	0	0	0	0	0	0	1	0	0	0	0	0
chr15:48270780-48270763	0	0	0	2	0	1	0	0	0	0	0	0	0	0	0	0	0
chr15:49652615-49652609	0	0	0	0	0	0	0	0	0	0	0	1	0	0	0	0	0
chr15:50930293-50930095	2	2	1	2	2	0	2	2	2	2	2	0	0	2	2	1	2
chr15:51686722-51686732	0	0	0	0	0	0	0	0	0	0	0	0	0	0	1	0	0
chr15:51972597-51972542	0	0	0	0	0	0	2	2	0	0	0	0	0	0	0	0	0
chr15:53110125-53110128	1	2	2	2	0	1	2	0	0	1	1	1	0	2	1	2	2
chr15:53275942-53275941	1	2	0	1	1	1	0	1	0	0	0	0	0	1	0	1	0
chr15:53873744-53873742	0	2	0	2	0	1	0	0	0	0	1	2	1	0	0	0	0
chr15:53873744-53873924	2	0	0	0	2	1	2	0	2	0	1	0	1	2	2	2	0
chr15:54267241-54267284	0	0	0	0	0	1	0	0	0	0	0	0	0	0	0	0	0
chr15:54602885-54602884	2	2	1	1	1	2	2	2	1	2	2	2	2	1	2	2	1
chr15:56824731-56824731	2	2	2	2	2	2	2	2	2	2	2	2	2	2	2	2	2
chr15:59433160-59433246	0	0	0	0	2	0	0	0	0	0	0	0	0	0	0	0	0
chr15:59433249-59433246	0	0	0	0	0	1	0	0	0	0	0	0	2	0	0	0	0
chr15:59769209-59769209	2	2	2	0	0	2	2	0	0	2	1	0	2	0	2	2	2
chr15:60540575-60540575	0	0	0	0	0	0	0	0	0	0	0	0	1	0	0	0	0
chr15:61348454-61348449	2	0	2	2	0	2	0	0	2	0	0	0	2	0	0	2	0
chr15:63082400-63084066	0	0	0	0	0	0	1	0	0	0	0	0	0	0	0	2	0
chr15:63589846-63589853	0	0	0	1	0	0	0	0	0	0	0	0	0	0	0	0	0
chr15:66212006-66212005	2	2	2	2	2	1	2	2	2	2	2	2	2	2	2	2	2
chr15:66864649-66864650	0	2	0	0	1	0	1	1	1	0	0	2	2	0	1	2	0
chr15:70285185-70285184	0	0	2	0	0	0	0	0	0	0	0	0	0	0	1	0	1
chr15:71441338-71441334	1	1	0	2	0	0	0	1	0	1	0	2	0	2	0	0	1
chr15:71441338-71441392	0	0	0	0	0	0	0	0	0	0	1	0	0	0	0	0	0
chr15:74216616-74216610	0	0	0	0	0	2	0	0	2	0	0	2	0	0	2	0	0
chr15:74552340-74552326	2	2	2	1	2	2	2	2	2	2	2	2	2	2	2	2	2
chr15:76966440-76966432	0	0	0	0	0	2	0	0	0	0	0	0	0	0	0	0	0
chr15:77699644-77699744	0	0	0	1	0	0	0	0	0	0	0	0	0	0	0	0	0
chr15:78599786-78599750	2	2	1	2	2	2	2	2	2	2	2	2	2	2	2	2	2
chr15:81199005-81198746	0	1	0	0	1	0	1	0	1	0	0	0	2	0	1	2	0
chr15:83236919-83236682	2	1	0	0	1	2	0	0	0	0	2	1	0	0	2	0	0
chr15:87034691-87035295	0	0	0	0	0	0	0	0	1	0	0	0	0	0	0	0	0
chr15:87651769-87651811	0	0	0	0	0	0	0	0	0	0	0	0	2	0	0	0	0
chr15:89342664-89342545	2	2	2	2	0	2	2	2	1	2	1	2	2	0	0	1	1
chr15:90551894-90551815	2	1	0	1	0	2	2	2	2	1	2	2	0	1	0	2	1
chr15:90655592-90655571	0	2	0	0	0	0	2	2	0	0	0	0	0	0	1	0	0
chr15:90799140-90799039	0	0	0	0	0	0	0	0	0	1	0	0	0	0	0	1	0
chr15:91046694-91048679	0	0	0	1	1	0	0	1	0	0	0	0	1	0	2	0	0
chr15:93296482-93296473	0	0	0	0	0	0	0	0	0	0	0	0	1	0	0	0	0
chr15:95725716-95725715	1	0	2	2	0	2	2	2	2	1	2	2	1	2	2	1	2
chr15:97454310-97454311	0	0	0	0	0	0	0	0	2	0	0	0	1	0	0	0	0
chr15:99912502-99913056	0	0	0	0	0	2	0	0	1	0	0	0	0	0	0	0	0
chr16:10884128-10884131	0	0	1	0	0	1	0	0	0	1	1	0	0	1	1	0	1
chr16:13680608-13680395	2	1	0	1	0	0	1	2	0	1	0	1	2	0	1	1	1
chr16:1449708-1449707	0	0	0	0	0	0	0	1	0	0	0	0	0	0	0	0	0
chr16:15821697-15821936	0	2	0	0	0	0	0	0	0	0	0	0	0	0	0	0	0
chr16:1871235-1871895	2	0	0	1	0	0	0	0	1	1	0	0	0	0	0	0	0
chr16:1888850-1888757	0	0	2	2	0	0	2	0	2	1	0	1	2	0	0	0	2
chr16:1916177-1916149	0	0	0	0	0	0	1	0	0	0	0	0	2	0	0	0	0
chr16:19321207-19321670	2	2	1	1	1	2	2	2	1	2	0	1	2	1	2	2	2
chr16:19321671-19321670	0	0	0	0	0	0	0	0	0	0	1	0	0	0	0	0	0
chr16:20210302-20210303	2	2	1	0	2	2	2	1	0	0	2	2	1	2	2	2	0
chr16:21220403-21220246	0	0	0	0	0	0	0	0	0	0	0	0	2	0	0	0	0
chr16:21220403-21221112	2	2	2	2	0	1	0	1	2	1	1	0	0	0	2	2	1
chr16:239231-239176	0	0	0	0	2	0	2	0	0	0	0	0	0	0	1	2	2
chr16:24510073-24510344	0	0	0	0	0	0	0	0	0	0	0	0	2	0	0	0	0
chr16:24872998-24872876	2	0	0	2	0	2	0	2	2	0	0	2	2	2	0	2	2
chr16:26172099-26172094	0	0	0	0	0	0	2	0	1	0	0	2	2	0	0	0	0
chr16:267621-267529	0	0	0	0	0	0	2	0	0	0	0	0	0	0	2	0	0
chr16:2863523-2863419	2	2	2	0	2	2	0	2	0	0	0	0	0	2	2	1	2
chr16:30124205-30124001	2	2	2	0	2	2	2	2	2	2	2	2	2	2	2	2	2
chr16:30451462-30451333	0	2	0	0	0	2	0	2	0	0	0	2	2	0	2	0	0
chr16:34907877-34907733	0	0	0	0	0	0	0	0	0	2	0	0	0	0	0	0	0
chr16:36124100-36124071	0	0	1	0	0	0	0	0	0	2	0	0	0	0	0	0	0
chr16:4204407-4204407	0	1	0	0	0	0	0	0	0	0	0	1	0	0	0	0	0
chr16:47779606-47779605	0	0	0	0	0	0	0	1	0	0	0	1	0	0	0	0	0
chr16:5103830-5103830	0	0	2	0	0	0	0	0	0	0	0	0	0	0	0	0	1
chr16:54344686-54344687	0	0	1	0	0	0	0	0	0	0	0	0	1	0	0	0	0
chr16:54849806-54849805	0	0	0	0	0	0	0	0	1	0	0	0	0	0	0	0	0
chr16:55586547-55586540	0	0	0	0	0	0	0	1	0	0	0	1	0	0	0	0	0
chr16:55687191-55687191	2	2	2	2	2	2	2	2	2	2	2	2	2	2	2	2	2
chr16:56518767-56518772	2	0	0	0	0	0	0	0	1	0	0	1	0	0	0	0	2
chr16:59663326-59663324	1	2	1	1	2	1	0	1	1	0	0	0	0	2	1	0	0
chr16:61582383-61582388	1	1	1	1	0	1	2	1	0	1	1	2	1	2	1	2	0
chr16:6293833-6293833	0	0	0	0	0	0	1	0	0	0	0	1	0	2	0	0	0
chr16:64070914-64070912	2	2	1	1	1	0	2	2	1	1	2	1	2	1	1	1	0
chr16:68092613-68092610	0	0	0	0	0	0	0	0	0	0	0	1	0	2	0	0	0
chr16:68641974-68641830	2	2	2	2	2	0	2	2	2	2	2	2	2	2	2	2	2
chr16:69369108-69369133	0	0	0	0	0	1	1	0	0	0	0	0	0	0	0	1	0
chr16:7147060-7146995	2	2	2	2	2	2	2	1	2	2	2	2	0	2	2	2	2
chr16:71735586-71735454	0	0	0	0	0	0	0	0	0	0	0	0	0	0	0	0	2
chr16:74811124-74811109	0	0	0	0	0	0	0	0	0	0	0	0	0	0	0	1	0
chr16:74811124-74813201	0	0	0	0	0	0	0	0	0	0	0	0	0	0	0	1	0
chr16:77755078-77755051	0	0	0	0	0	0	0	0	0	0	0	0	1	0	0	0	0
chr16:77815940-77815767	2	1	1	0	2	2	2	0	1	2	0	2	2	2	2	2	2
chr16:78193549-78193551	1	2	1	1	2	2	2	2	1	1	2	2	2	2	2	1	2
chr16:7875178-7875169	0	0	2	0	0	0	0	2	2	0	0	0	0	0	2	0	0
chr16:79770145-79770132	0	0	0	2	2	2	0	0	2	1	0	0	0	0	0	0	0
chr16:80763332-80763273	2	1	2	2	2	2	2	2	2	2	2	2	2	2	2	2	2
chr16:8081549-8081708	1	2	2	1	1	2	2	2	2	2	2	1	0	2	2	1	1
chr16:81214235-81214236	0	0	0	0	0	0	0	0	0	0	0	2	0	0	0	0	0
chr16:818896-818868	0	0	0	0	0	0	0	0	0	0	0	2	0	0	0	0	0
chr16:82877960-82878504	0	0	0	0	0	0	0	0	2	0	0	0	0	0	0	0	0
chr16:83444841-83444838	0	2	2	0	2	0	1	0	2	2	0	2	2	2	1	2	2
chr16:83632270-83632756	0	0	0	2	0	0	0	0	0	0	0	0	0	0	0	0	0
chr16:850707-850669	2	0	0	0	2	0	0	0	0	0	0	0	0	0	0	0	0
chr16:88411992-88411992	1	2	0	1	0	0	0	0	1	0	1	0	0	0	1	0	1
chr16:88975170-88975113	0	0	0	0	0	0	0	0	0	0	0	0	0	0	0	2	0
chr16:89091755-89091718	0	0	1	0	0	2	0	1	2	2	0	1	0	1	2	0	1
chr16:89158229-89158291	0	0	0	0	0	0	0	0	0	0	0	2	0	0	0	0	0
chr16:8951269-8951267	2	2	2	2	2	2	2	2	2	2	0	2	0	2	2	2	0
chr16:89587339-89587331	0	0	0	0	2	0	0	0	0	0	0	0	0	0	0	0	0
chr16:90040651-90040652	2	0	0	2	0	0	2	0	0	0	1	0	0	0	0	2	2
chr16:9140607-9140606	1	0	0	0	2	2	2	1	1	0	1	2	0	2	0	0	1
chr17:1219664-1219624	0	2	1	1	2	1	2	1	0	1	2	2	2	0	2	1	0
chr17:12261693-12262042	0	0	0	0	0	0	0	0	0	0	0	0	0	0	0	0	1
chr17:13680322-13680345	0	2	1	0	2	0	0	0	0	1	1	2	2	2	0	2	1
chr17:15502133-15502138	0	0	0	0	0	0	0	1	0	0	0	0	0	0	0	0	0
chr17:15948309-15948402	0	2	2	2	2	0	0	2	2	0	0	1	2	2	0	2	0
chr17:17831079-17831081	0	2	0	1	0	0	2	1	0	0	0	0	1	1	0	0	0
chr17:18007162-18007151	0	2	0	1	0	0	0	2	0	0	0	2	0	0	0	0	2
chr17:19013598-19013598	1	2	0	1	1	1	0	2	0	1	0	0	2	0	1	1	0
chr17:21906175-21906813	0	0	0	0	0	0	0	0	0	0	0	0	0	0	0	2	0
chr17:21957240-21961301	0	0	0	0	0	0	0	0	0	0	0	0	0	0	2	0	0
chr17:2304374-2304296	2	2	1	0	2	2	2	2	0	2	2	2	2	2	2	2	0
chr17:30156250-30156249	0	2	2	0	1	0	0	1	1	1	0	1	2	0	1	2	2
chr17:30792927-30792886	2	0	0	0	2	0	0	0	0	1	2	0	0	0	0	0	2
chr17:31529663-31529678	0	0	0	0	0	0	0	0	1	0	0	0	0	0	0	0	0
chr17:32566844-32566981	2	0	0	1	0	0	2	0	0	0	0	0	0	1	0	0	0
chr17:34011065-34011036	0	0	0	1	0	0	0	0	0	0	0	0	0	0	2	0	0
chr17:34346395-34346390	2	0	2	0	0	0	2	2	0	2	0	2	0	0	0	2	2
chr17:35942029-35945144	0	0	2	0	0	0	0	0	0	0	2	0	0	0	0	0	0
chr17:36576288-36576571	0	0	0	1	0	0	0	0	0	0	0	0	0	2	0	0	0
chr17:3899261-3899246	2	2	0	0	0	2	2	2	2	2	2	0	0	2	0	0	2
chr17:40523190-40523190	2	2	2	2	2	2	2	2	2	1	2	2	1	2	2	2	2
chr17:40947856-40947846	0	0	0	0	0	0	0	2	0	0	0	0	0	0	1	1	1
chr17:42397590-42397441	0	2	2	2	2	2	2	2	2	2	2	2	2	0	2	2	2
chr17:42397590-42397693	2	0	0	0	0	0	0	0	0	0	0	0	0	2	0	0	0
chr17:43024330-43024258	2	0	0	0	0	0	2	0	0	2	0	0	2	2	0	0	0
chr17:43316158-43317157	2	0	0	0	0	0	0	0	0	0	0	0	0	0	0	0	0
chr17:43413675-43413637	0	0	0	0	0	0	0	0	0	2	2	0	0	1	0	0	2
chr17:43413675-43413931	0	0	0	0	2	0	0	0	0	0	0	0	0	0	0	2	0
chr17:44332220-44332137	2	1	2	1	2	0	1	2	1	0	0	2	2	2	2	0	0
chr17:45969720-45969503	0	0	0	0	1	0	0	0	0	0	0	0	0	0	0	0	0
chr17:46074793-46076599	0	0	0	0	0	0	0	0	0	0	0	0	0	0	0	2	0
chr17:47131889-47131878	2	0	1	2	2	2	2	2	2	2	2	2	2	0	0	2	2
chr17:4790734-4790734	2	2	1	1	2	2	2	2	0	2	2	2	2	2	0	0	2
chr17:48089118-48089548	0	0	0	0	0	0	0	0	0	0	0	0	0	0	0	2	0
chr17:48089612-48089548	2	2	0	0	0	0	2	1	2	1	2	0	0	1	2	0	2
chr17:50063082-50063085	0	0	0	0	0	0	0	0	0	0	0	1	0	0	0	0	0
chr17:50588359-50588358	1	1	2	1	2	1	2	1	1	2	2	1	2	2	2	0	0
chr17:5621982-5622802	0	1	0	0	0	0	0	0	0	0	0	0	0	0	0	0	0
chr17:56872568-56872580	0	0	0	0	0	0	0	0	0	0	0	1	0	0	0	0	0
chr17:56893223-56893225	0	0	0	0	0	0	0	0	0	0	0	1	0	0	0	0	0
chr17:57539631-57539631	2	1	1	2	2	2	2	1	1	1	2	2	2	2	2	2	1
chr17:57969335-57969281	2	0	2	2	0	2	2	0	2	2	2	1	0	2	0	2	2
chr17:59551584-59551581	0	0	0	0	0	0	0	2	0	2	2	2	0	0	0	0	0
chr17:63547438-63547443	2	2	2	2	2	2	2	2	2	2	2	1	2	2	2	2	2
chr17:65342012-65342023	0	0	1	2	0	1	1	2	0	1	2	2	0	0	1	0	0
chr17:68431767-68431721	0	1	2	2	2	2	1	0	2	2	1	1	1	2	2	2	0
chr17:70065601-70065609	0	0	0	0	0	0	0	1	0	0	0	0	0	0	0	0	0
chr17:7264640-7264571	2	2	0	0	2	1	0	2	0	0	0	0	1	2	0	2	2
chr17:72880967-72880934	0	1	1	0	1	1	2	2	0	1	0	0	2	2	2	2	2
chr17:7302557-7302471	0	0	0	0	2	0	0	0	0	2	2	1	2	0	2	0	0
chr17:73051761-73051739	2	2	2	2	0	2	2	2	2	2	2	0	2	2	2	2	2
chr17:73405210-73405172	0	0	0	0	0	0	0	2	2	0	0	2	0	2	2	2	2
chr17:73405210-73405472	0	0	0	0	0	2	2	0	0	2	0	0	2	0	0	0	0
chr17:75431331-75431293	0	0	0	0	0	0	2	0	0	0	0	0	0	0	0	0	0
chr17:75436649-75436649	2	2	2	2	0	2	2	0	0	2	2	0	0	2	0	0	2
chr17:76073577-76073335	2	2	2	2	2	2	2	0	0	2	2	2	2	2	2	2	2
chr17:77103709-77103707	2	2	0	1	0	0	2	2	0	2	2	2	2	2	2	2	1
chr17:77885559-77885565	0	2	1	2	2	0	1	0	0	0	1	0	1	0	0	2	2
chr17:7838420-7838438	2	2	1	0	1	2	2	2	2	2	0	2	2	2	2	2	2
chr17:79038281-79038154	0	0	0	0	0	0	0	0	0	0	0	0	0	2	0	0	0
chr17:79138709-79138714	2	0	2	0	0	0	0	0	0	1	0	0	2	2	0	0	2
chr17:80081413-80082246	0	0	0	0	0	0	0	0	0	0	1	0	0	0	0	0	0
chr17:80082249-80082246	0	2	0	0	0	0	0	2	0	2	1	2	2	2	0	2	0
chr17:81007861-81007859	0	0	0	0	1	2	2	2	0	0	2	2	2	2	2	2	0
chr17:81352843-81352612	2	0	2	0	2	2	0	0	0	2	2	2	2	0	0	2	0
chr17:8166153-8166153	1	2	0	0	2	2	2	0	2	2	2	2	2	2	2	0	2
chr17:82801924-82802102	0	0	0	0	0	0	0	0	0	0	0	0	0	0	0	2	0
chr17:8409775-8409341	0	0	0	0	0	2	0	0	0	1	1	2	2	0	0	2	0
chr17:8856958-8856960	1	1	0	0	0	0	2	1	0	0	0	0	2	1	0	2	1
chr17:9901444-9901449	0	0	0	0	0	0	0	0	0	0	1	0	0	0	0	0	1
chr18:10120930-10120941	0	0	0	0	0	0	0	0	0	0	0	0	0	0	0	0	1
chr18:11681966-11681981	0	0	0	1	0	0	0	0	0	0	0	0	0	0	0	0	0
chr18:13152467-13152466	0	1	1	0	1	1	2	1	1	1	2	2	2	2	0	1	1
chr18:2066603-2066604	2	1	1	0	2	1	1	1	2	2	1	1	1	1	1	0	2
chr18:22452203-22452208	0	0	0	0	2	0	2	2	0	0	0	0	0	0	0	0	0
chr18:295231-295230	0	0	0	1	0	0	0	0	0	1	1	0	0	0	0	2	0
chr18:3016165-3016167	0	1	1	0	1	1	2	2	2	2	1	2	2	2	2	1	1
chr18:3037179-3037008	2	0	0	1	0	0	0	0	0	2	1	0	0	0	1	0	1
chr18:3111095-3111065	1	1	2	0	0	2	2	0	2	2	2	2	2	2	2	0	2
chr18:32588721-32588726	0	0	0	1	1	2	2	0	1	0	0	2	2	0	0	1	2
chr18:32613130-32613131	0	0	0	1	1	2	2	0	2	0	0	2	1	0	0	1	2
chr18:3312432-3312265	0	0	0	0	0	0	0	0	0	0	0	0	0	0	0	0	1
chr18:33991981-33991979	0	0	0	0	0	0	1	0	0	0	0	0	1	0	0	0	0
chr18:3609166-3609920	0	1	0	0	0	1	0	0	0	0	0	0	0	1	1	0	0
chr18:3618707-3618667	2	2	2	1	2	2	2	2	1	2	2	2	2	2	2	2	2
chr18:38399771-38399798	2	0	2	2	2	2	2	2	2	2	2	2	0	2	0	0	2
chr18:39861431-39861433	0	1	0	0	0	0	1	0	0	0	0	0	0	0	0	0	0
chr18:40598047-40598045	2	0	0	2	0	0	0	1	0	0	0	2	1	0	0	2	0
chr18:41596784-41596783	0	0	0	0	0	0	1	1	0	0	0	2	0	0	1	0	0
chr18:43734217-43734051	0	0	0	0	0	0	0	0	2	0	0	0	0	0	0	0	0
chr18:48671984-48671984	0	0	2	0	2	0	0	0	0	0	0	0	0	2	1	0	0
chr18:4874672-4874671	2	2	2	1	2	2	1	2	2	2	2	2	2	2	2	2	2
chr18:50822282-50822305	0	1	1	1	0	2	0	0	0	0	0	0	0	1	1	0	0
chr18:51423423-51423423	2	1	2	1	1	1	2	2	1	2	2	1	2	2	2	2	1
chr18:57062203-57062201	0	0	0	0	1	1	0	2	0	2	1	2	1	0	1	0	0
chr18:57453586-57453585	2	2	2	2	2	2	2	2	2	2	2	2	2	2	2	2	2
chr18:58483562-58483551	0	0	0	0	0	0	0	0	0	0	0	0	0	0	1	0	0
chr18:58550470-58550451	0	0	0	0	0	0	0	0	1	0	0	0	0	0	0	0	0
chr18:59473814-59473797	0	0	0	0	0	0	0	0	0	0	0	0	0	0	0	2	0
chr18:61644856-61644865	2	2	2	1	1	2	2	1	1	1	0	2	2	2	1	2	1
chr18:63264908-63264906	2	2	2	2	2	2	2	2	2	2	2	2	2	2	2	2	2
chr18:67247821-67247827	0	0	0	0	0	0	0	0	1	0	0	0	0	0	0	0	0
chr18:68803746-68803778	0	0	0	0	0	0	0	1	0	0	0	1	0	0	0	0	0
chr18:70465105-70465177	0	0	2	0	0	0	0	2	0	0	2	0	0	0	0	0	0
chr18:7145770-7145787	1	0	0	0	0	1	2	0	1	0	0	0	2	2	0	0	0
chr18:72045650-72045654	0	0	0	0	0	2	0	2	0	0	0	0	0	2	2	0	2
chr18:72316844-72316845	0	0	0	0	0	0	0	2	0	0	0	1	0	0	0	0	0
chr18:74828751-74828749	1	0	0	0	0	0	0	0	1	1	0	0	0	1	1	0	0
chr18:76926583-76926746	0	0	0	0	0	0	0	2	0	0	0	0	0	0	0	0	0
chr18:76926635-76926821	0	0	0	0	0	0	2	0	0	0	2	0	0	0	0	0	0
chr18:76926816-76926746	0	0	2	2	0	2	0	0	0	0	0	2	0	2	0	0	0
chr18:78422039-78421974	0	0	0	1	0	0	0	0	0	0	0	0	0	0	0	0	0
chr18:79916147-79916181	0	0	0	0	0	1	0	0	0	0	0	0	0	0	0	0	0
chr18:9602372-9603211	0	0	0	0	0	0	0	1	0	0	0	0	2	0	0	1	0
chr19:12094094-12093835	0	0	0	0	0	0	0	0	0	0	0	1	0	0	0	0	0
chr19:1380967-1380966	0	2	0	0	1	0	2	0	1	0	0	1	1	2	1	0	2
chr19:15866491-15866784	0	0	0	0	0	0	2	0	1	1	0	0	1	1	0	1	0
chr19:16057641-16057786	0	1	2	0	0	0	0	0	0	1	0	0	0	0	0	0	0
chr19:16981073-16981084	0	0	0	0	0	0	0	0	0	0	0	0	0	0	2	0	0
chr19:17440383-17440261	0	0	0	0	0	0	0	0	0	0	2	0	0	0	0	0	0
chr19:18116846-18116807	0	0	0	1	0	1	2	0	0	1	0	0	0	1	1	1	0
chr19:18116846-18116998	2	2	2	1	2	1	0	0	0	1	2	2	0	1	1	1	1
chr19:19116471-19116448	2	0	2	2	2	2	2	2	2	2	2	2	2	2	2	0	2
chr19:2037255-2037238	2	1	2	0	0	0	2	0	0	0	2	0	2	0	1	2	0
chr19:20880374-20880326	0	2	0	0	2	2	2	1	0	2	2	0	1	1	2	0	0
chr19:21534296-21535423	0	0	0	0	0	0	1	0	0	0	0	0	0	0	0	0	0
chr19:22181148-22180936	0	0	0	0	0	2	0	0	0	0	0	0	0	0	0	0	0
chr19:22771897-22771715	0	2	1	0	2	2	2	2	0	1	0	2	0	2	2	0	2
chr19:23768178-23768606	2	2	2	0	0	0	0	0	0	0	1	2	1	0	0	0	2
chr19:23849333-23850376	0	0	0	0	0	0	0	0	0	2	0	2	0	0	0	0	0
chr19:23850382-23850376	0	0	0	0	0	2	0	0	0	0	1	0	0	0	0	0	0
chr19:24082581-24082385	0	0	0	0	0	2	0	0	0	2	0	0	0	0	0	2	0
chr19:24082669-24082386	0	0	0	0	2	2	0	0	0	2	0	0	0	0	0	0	0
chr19:2548793-2548571	0	0	0	0	0	0	0	0	0	0	0	0	0	0	2	0	0
chr19:30556877-30556876	0	1	0	1	0	1	1	0	0	0	0	1	1	0	2	0	0
chr19:3128115-3128003	2	2	2	2	2	2	2	2	2	2	2	0	2	2	0	2	2
chr19:32091134-32091140	0	0	0	0	0	0	0	0	0	0	0	0	0	0	0	1	0
chr19:34537754-34537753	0	0	0	0	0	0	1	2	0	0	0	1	1	0	0	0	0
chr19:35022699-35022650	0	0	0	0	0	0	0	2	0	0	0	1	0	1	0	0	0
chr19:35689222-35689062	2	0	0	0	0	0	0	0	0	0	0	0	0	0	0	0	0
chr19:36195681-36195649	0	0	0	0	2	0	1	0	0	0	0	2	0	0	0	2	2
chr19:36790897-36790839	0	0	0	0	0	0	0	0	2	0	2	0	0	2	0	0	0
chr19:3742712-3742671	2	2	0	0	0	0	2	0	2	2	2	2	2	0	0	1	1
chr19:38131836-38131696	0	0	2	0	0	2	2	2	0	0	0	0	1	2	2	0	0
chr19:38138593-38138596	0	0	2	0	0	2	0	0	0	0	0	0	0	2	2	0	0
chr19:39795754-39795722	2	2	2	2	2	2	2	2	2	2	0	2	0	2	2	2	2
chr19:3989895-3989862	0	0	0	2	0	0	0	0	0	0	1	0	0	0	2	0	2
chr19:41373665-41373613	0	0	0	2	0	0	0	0	2	0	0	2	0	0	0	0	2
chr19:41803700-41803756	1	2	2	2	2	2	0	0	2	1	1	0	0	2	0	0	0
chr19:42482283-42482086	0	0	0	0	0	0	0	0	0	0	0	1	0	0	0	0	0
chr19:43517413-43517358	2	2	1	0	2	2	2	1	2	2	1	1	2	2	2	2	1
chr19:45193926-45193809	0	0	0	0	2	0	0	0	0	0	0	0	0	2	0	2	2
chr19:4739142-4739209	0	0	0	0	0	0	0	0	0	0	0	0	0	1	0	0	0
chr19:4739260-4739209	0	2	2	0	0	0	2	0	1	2	0	0	0	1	0	0	0
chr19:48424418-48424268	0	0	0	0	0	0	0	2	0	0	0	0	0	2	0	0	0
chr19:48424561-48424316	0	0	0	0	0	0	2	0	0	0	0	0	0	2	0	0	0
chr19:48514865-48514836	0	0	0	0	0	2	2	0	0	0	0	0	2	0	0	0	0
chr19:48583055-48583009	0	0	0	0	0	1	0	0	0	0	0	0	0	0	0	0	0
chr19:48608737-48609277	0	0	0	0	0	0	0	0	0	0	1	0	0	0	0	0	0
chr19:50493653-50493654	0	0	0	0	0	0	0	0	0	1	0	0	0	0	0	0	0
chr19:52384817-52384798	1	0	0	1	0	0	0	0	1	0	1	0	1	1	0	0	0
chr19:52853609-52853538	0	0	0	0	0	0	0	1	1	0	0	0	0	0	0	1	1
chr19:52888426-52888480	2	2	0	2	1	2	2	2	2	2	1	1	1	1	0	0	2
chr19:53190995-53190980	0	0	0	0	0	0	0	0	0	2	0	0	1	0	0	0	0
chr19:53729433-53729433	0	0	0	0	0	1	0	2	0	0	0	0	0	0	0	0	0
chr19:55488876-55488873	0	0	2	2	2	2	0	2	2	1	0	2	1	0	1	2	2
chr19:56772659-56772702	0	0	0	0	0	0	2	0	0	0	0	0	0	0	0	0	0
chr19:57327489-57327414	2	2	2	2	2	2	2	2	2	2	2	2	2	2	2	2	2
chr19:5787245-5787181	0	0	0	0	0	0	0	0	0	0	0	0	2	0	0	0	0
chr19:58111174-58111025	0	0	0	2	0	0	0	0	0	0	0	0	0	0	0	0	0
chr19:58433008-58433007	0	0	0	1	0	0	0	2	0	0	0	0	0	2	0	0	0
chr19:6318810-6318648	0	2	2	0	0	0	0	0	0	0	2	1	2	2	0	0	1
chr19:7450771-7450776	0	0	0	0	0	0	0	0	0	0	0	1	0	0	0	0	0
chr19:7450884-7450637	2	0	0	0	0	0	0	0	0	0	0	0	0	0	0	0	0
chr19:8621718-8621708	0	0	0	0	0	0	0	0	0	0	0	0	2	0	0	0	2
chr19:8896582-8896565	0	0	0	0	2	0	2	0	0	0	0	0	0	1	0	0	0
chr2:100664322-100664297	0	0	0	0	0	0	0	0	0	0	0	1	0	0	0	0	0
chr2:102450215-102450207	2	2	2	2	2	2	2	2	2	2	2	2	2	2	0	2	2
chr2:105015796-105015795	0	2	1	0	1	1	0	1	0	1	0	1	1	1	1	0	1
chr2:112722896-112722922	0	0	1	1	0	0	0	0	0	1	1	0	0	0	0	0	1
chr2:113948973-113948975	0	0	1	0	0	1	1	2	0	0	2	2	2	0	0	0	0
chr2:116950534-116950954	0	2	0	0	0	0	0	0	0	0	0	0	0	2	0	0	0
chr2:121391890-121391908	0	0	0	0	0	0	0	0	1	0	0	0	0	0	0	0	0
chr2:122572275-122572272	0	0	0	0	0	0	0	0	0	0	0	0	1	0	0	0	0
chr2:12358219-12358211	0	2	2	2	0	2	2	2	2	0	2	0	2	2	0	2	2
chr2:124294179-124294183	0	0	0	0	0	0	0	2	0	2	0	0	0	1	0	0	0
chr2:127192753-127192757	1	2	1	0	2	2	1	1	0	2	2	1	0	2	0	1	1
chr2:127892113-127892116	0	0	1	1	0	2	2	2	2	1	0	2	2	0	2	0	0
chr2:128082412-128082368	2	2	0	2	0	1	0	1	0	1	1	0	0	2	2	2	2
chr2:128871252-128871251	1	1	0	0	1	1	0	0	1	0	0	0	0	1	0	0	0
chr2:129171859-129171861	2	2	2	2	2	2	1	2	2	1	2	1	2	2	1	2	2
chr2:130963910-130963906	0	2	0	0	2	2	0	2	2	2	1	2	2	2	0	2	2
chr2:132398289-132398331	0	0	0	0	0	0	0	0	0	0	0	2	0	0	0	0	0
chr2:132747574-132747566	0	0	1	0	0	0	2	0	0	0	1	0	0	1	0	0	0
chr2:133504330-133504333	1	2	1	2	2	2	2	0	2	1	0	1	2	2	1	2	1
chr2:135833469-135833449	0	0	0	0	0	0	2	0	0	2	0	0	0	0	0	0	0
chr2:141454624-141454624	1	0	1	0	1	1	1	1	1	0	2	0	2	0	0	0	1
chr2:14274483-14274479	1	2	0	2	0	2	2	0	0	2	1	2	2	2	2	1	1
chr2:145196242-145196241	2	2	2	2	2	2	2	2	2	2	2	2	2	2	2	2	2
chr2:148733090-148733497	0	0	0	0	0	0	0	0	0	2	0	0	0	0	0	0	0
chr2:150591008-150591029	1	2	0	2	1	0	0	1	1	1	2	0	2	2	2	2	2
chr2:152247994-152247739	0	0	0	0	0	0	0	0	0	0	0	0	0	1	0	0	0
chr2:15791016-15790987	0	0	2	0	0	0	0	0	0	0	0	0	0	0	0	0	0
chr2:158334496-158334495	2	0	0	1	2	1	1	0	0	0	0	0	1	1	0	0	0
chr2:158550141-158550146	0	0	0	1	0	0	0	0	0	0	0	0	0	0	0	0	0
chr2:15894002-15894010	2	1	2	2	2	2	2	2	2	2	2	2	2	2	2	1	2
chr2:159392997-159392995	0	0	0	0	0	0	0	0	0	0	0	0	1	0	0	0	0
chr2:161075234-161075238	0	0	1	0	1	1	0	0	1	0	0	0	0	0	0	2	0
chr2:16225142-16225125	2	2	2	2	2	2	2	2	2	2	2	2	2	2	2	2	2
chr2:165766661-165766662	0	1	0	1	0	1	0	0	0	2	0	0	0	0	1	0	2
chr2:166889883-166889879	0	0	0	0	0	0	0	0	0	0	0	0	0	0	0	0	1
chr2:171048626-171048632	1	2	2	1	2	2	2	1	1	2	1	0	1	2	0	2	2
chr2:171974192-171977572	0	0	0	0	0	0	0	0	0	1	0	0	0	0	0	0	0
chr2:171976069-171976067	0	0	2	0	0	2	0	0	2	0	0	0	2	0	0	0	0
chr2:1751781-1751730	0	2	0	0	0	0	0	0	2	0	0	0	1	0	0	0	0
chr2:175860471-175860470	1	0	1	0	0	1	1	2	1	0	1	1	0	1	1	0	0
chr2:1768099-1768056	0	0	0	0	0	0	0	0	0	1	1	0	0	0	0	0	0
chr2:179065496-179065449	0	0	0	0	0	1	0	0	0	0	2	0	0	0	0	0	0
chr2:179475730-179475716	2	0	2	0	2	2	0	0	0	0	2	0	2	1	2	0	0
chr2:180873472-180873534	2	2	2	1	2	1	2	2	2	2	2	2	2	2	2	2	2
chr2:18104450-18104449	0	1	1	1	2	1	1	0	2	2	2	1	0	2	1	1	0
chr2:187129512-187129517	0	0	0	0	0	0	1	0	0	0	0	1	0	0	1	0	0
chr2:189094647-189094696	0	0	0	0	0	0	0	0	0	0	2	0	0	0	0	0	0
chr2:189841830-189841824	2	2	2	2	2	2	2	2	2	2	2	2	2	2	2	2	2
chr2:190134719-190134717	0	1	1	1	0	1	0	1	0	2	0	0	0	1	0	1	0
chr2:194362310-194362307	0	0	2	0	0	2	0	2	0	2	0	2	0	2	2	2	0
chr2:200330213-200330215	1	2	1	1	1	2	1	0	0	2	1	1	0	0	1	0	2
chr2:204274158-204274151	2	2	0	0	2	2	2	0	0	2	0	0	0	0	2	2	2
chr2:205652476-205652477	0	0	2	0	0	0	0	0	0	1	0	1	1	1	0	1	0
chr2:206458227-206458228	1	0	0	1	1	0	2	0	1	1	1	0	0	0	1	0	0
chr2:207667903-207667868	0	0	2	2	2	2	0	2	2	2	2	2	2	2	0	0	2
chr2:207667903-207668093	2	2	0	0	0	0	0	0	0	0	0	0	0	0	0	0	0
chr2:208098602-208098598	0	0	0	0	0	0	0	0	0	0	0	0	1	0	0	0	0
chr2:209787001-209787158	0	0	0	1	1	0	0	0	0	0	0	1	0	0	1	0	1
chr2:209956309-209956306	2	2	2	2	2	2	2	2	2	2	2	2	2	2	2	2	2
chr2:218068064-218068081	0	0	0	0	0	0	0	0	0	0	0	0	0	2	0	0	0
chr2:21823638-21823638	2	2	2	2	2	2	2	2	2	2	2	2	2	2	2	2	2
chr2:218557699-218557647	0	0	2	0	0	0	1	2	1	1	0	1	2	1	0	0	0
chr2:218557699-218557931	0	2	0	1	2	0	0	0	0	0	2	0	0	0	0	2	2
chr2:220637847-220639030	0	0	0	0	0	0	0	0	0	0	0	0	0	0	0	0	1
chr2:223174982-223174987	0	0	1	0	0	0	1	0	0	1	2	0	1	0	0	0	1
chr2:223526642-223526794	0	0	0	0	0	0	0	0	0	0	0	0	0	1	0	0	0
chr2:223643135-223643140	0	0	1	0	0	0	0	2	1	0	0	1	1	0	1	1	1
chr2:22373019-22373027	0	0	0	0	2	2	0	0	0	2	2	0	0	1	0	0	2
chr2:228652653-228652638	0	0	0	0	0	0	0	0	2	0	0	0	0	0	0	0	0
chr2:230499463-230499513	0	0	0	0	0	1	0	0	0	0	0	0	2	0	0	0	0
chr2:230933160-230933159	1	0	0	0	1	0	1	1	0	0	0	1	1	1	0	0	1
chr2:231352868-231353567	0	0	0	0	0	0	0	2	0	0	0	0	0	0	0	0	0
chr2:231558115-231558289	0	0	0	0	0	2	0	0	0	2	0	0	0	0	0	0	0
chr2:233896080-233896133	0	0	0	0	0	0	0	0	0	0	2	2	0	0	0	0	0
chr2:23475384-23475383	1	0	1	0	1	0	1	1	0	0	1	0	2	0	0	0	0
chr2:236542916-236542915	0	0	0	0	0	0	1	0	0	0	0	1	1	0	0	0	0
chr2:236887598-236887596	2	2	0	2	0	2	0	1	0	2	0	0	0	0	1	2	0
chr2:236892138-236892157	0	0	0	1	0	0	0	0	0	2	0	0	0	0	0	1	0
chr2:237655103-237655107	2	0	0	0	0	0	0	2	0	0	0	2	0	0	0	0	0
chr2:238411067-238411005	1	2	0	2	0	0	2	0	0	0	0	0	0	0	0	0	0
chr2:238411067-238412147	0	0	0	0	0	0	0	0	0	1	0	0	1	0	0	0	0
chr2:238575999-238575973	0	0	1	0	0	0	0	0	0	0	0	0	0	0	0	0	0
chr2:238575999-238576069	1	0	0	1	2	0	2	2	1	2	2	2	2	2	2	0	0
chr2:238638051-238637839	0	0	0	0	0	0	0	2	2	0	0	2	0	0	0	0	0
chr2:241178755-241178663	2	2	0	1	2	2	2	2	1	2	2	2	2	2	2	0	0
chr2:241471927-241471903	0	0	0	0	0	0	2	0	0	0	0	0	1	0	0	0	0
chr2:241514163-241513907	0	0	0	0	0	0	0	0	0	0	0	0	0	0	0	0	2
chr2:241596563-241596530	0	2	0	0	2	0	0	0	0	2	0	2	0	0	0	2	2
chr2:241694941-241694893	0	0	0	0	2	2	1	0	1	0	0	0	2	0	0	0	2
chr2:25185975-25185938	2	2	2	2	2	2	0	2	2	2	2	2	2	2	2	0	2
chr2:2520109-2520058	0	1	1	0	2	2	2	1	0	0	0	1	0	0	1	2	0
chr2:25399260-25399660	0	0	1	0	0	0	0	0	0	0	0	0	2	0	0	0	0
chr2:25399817-25399660	0	0	1	2	0	2	2	2	0	2	2	2	0	2	2	2	2
chr2:26333433-26333431	2	2	2	2	2	2	2	2	2	2	2	2	2	1	2	2	2
chr2:26714469-26714469	2	2	2	2	2	2	2	2	2	2	2	2	2	2	2	2	2
chr2:26851336-26851336	1	0	0	0	0	2	1	2	0	1	0	2	0	0	2	1	1
chr2:28460796-28460973	0	0	0	0	0	0	0	0	0	0	0	0	0	0	1	0	0
chr2:31823417-31823410	0	0	0	0	2	0	0	0	0	0	0	0	0	1	2	0	1
chr2:33624399-33624396	0	1	0	2	0	0	0	2	0	0	0	0	2	2	1	0	0
chr2:33667415-33667412	0	0	0	2	0	0	0	2	0	0	0	0	2	2	1	0	0
chr2:3448580-3448588	0	0	0	0	0	0	0	0	0	0	0	0	2	0	0	0	0
chr2:41346761-41346755	0	0	0	0	0	0	1	0	0	0	0	0	0	0	0	0	0
chr2:41505928-41505715	0	1	2	2	2	2	0	1	1	2	2	0	1	1	1	0	0
chr2:43876843-43876810	0	0	0	0	0	0	0	0	0	0	0	0	0	0	0	0	2
chr2:44410220-44410232	0	2	0	0	2	0	2	0	0	0	0	2	2	1	0	0	0
chr2:45111841-45111842	0	0	1	0	1	0	2	2	1	1	1	2	2	2	1	0	0
chr2:46892720-46892721	0	2	0	0	2	0	1	2	0	1	1	1	0	0	0	0	2
chr2:47768960-47768901	2	2	2	2	2	2	2	2	2	2	2	2	2	2	2	0	2
chr2:48202236-48202235	0	0	0	0	0	0	0	0	0	0	0	1	0	0	0	0	0
chr2:48860776-48860796	2	0	2	1	2	1	2	2	2	2	1	2	2	0	2	0	2
chr2:49635421-49635414	0	0	0	0	0	2	0	2	2	0	2	2	2	2	0	0	2
chr2:53168450-53168451	0	0	0	0	0	0	1	0	0	0	0	1	0	0	0	0	0
chr2:56504597-56504597	0	1	2	1	2	2	2	2	2	2	1	0	2	1	2	2	1
chr2:57832792-57832932	0	0	0	0	2	2	0	0	0	0	0	1	0	0	0	0	0
chr2:57832933-57832932	0	0	0	0	0	0	0	0	0	0	0	0	0	0	2	0	0
chr2:61658641-61658437	0	0	0	0	0	0	0	0	0	1	0	0	0	0	0	0	0
chr2:63416497-63416497	0	0	1	0	0	0	0	1	0	1	1	2	2	2	0	0	0
chr2:64014063-64014065	0	0	0	0	0	0	0	0	0	0	0	0	0	1	0	0	0
chr2:6657187-6657204	2	0	2	1	1	1	0	2	2	2	2	0	1	0	2	0	2
chr2:67122829-67122827	2	2	2	1	1	0	1	0	1	2	1	0	0	0	1	0	2
chr2:68687747-68687751	0	1	1	1	0	1	0	0	1	2	0	1	0	0	1	1	1
chr2:76556976-76556977	1	2	1	1	2	0	1	1	1	1	1	0	0	0	0	2	1
chr2:773767-773882	0	0	0	0	2	0	0	0	0	0	0	0	0	0	0	0	0
chr2:78330944-78330943	0	2	2	2	1	1	1	0	2	2	1	1	1	1	1	1	0
chr2:7976933-7976937	1	1	2	1	2	0	1	2	1	2	2	2	1	1	1	0	1
chr2:83932721-83932730	0	0	0	0	1	1	0	1	0	1	2	0	1	1	0	0	0
chr2:88701623-88701625	2	2	1	1	2	2	2	2	2	2	2	2	2	2	2	2	2
chr2:89788246-89789177	0	0	1	0	0	0	0	0	0	0	0	0	0	0	0	0	0
chr2:89789209-89789177	1	0	1	0	0	0	0	0	1	1	1	0	0	1	0	0	0
chr2:98660202-98660051	0	0	1	1	1	0	0	0	0	0	0	0	1	0	1	0	2
chr2:98660202-98660419	0	0	0	1	1	0	2	2	2	2	1	2	1	0	1	0	0
chr20:11009493-11009488	1	1	1	0	1	0	1	2	1	1	0	1	0	0	0	2	0
chr20:11312665-11312663	0	0	0	0	0	0	1	1	1	0	0	1	0	0	1	0	0
chr20:12379064-12379074	1	1	0	1	0	1	0	2	0	0	0	0	0	0	0	0	0
chr20:12558793-12558810	0	2	1	0	2	0	0	2	2	0	0	0	2	2	2	0	0
chr20:13951058-13951559	0	1	0	0	0	0	0	0	1	0	0	0	0	2	0	2	0
chr20:13951577-13951559	2	0	2	2	0	2	2	2	1	2	2	2	2	0	2	0	2
chr20:16101238-16101239	0	0	0	0	1	0	0	0	0	2	0	0	0	0	0	0	0
chr20:1798041-1798039	0	2	2	0	1	1	2	2	2	2	2	2	2	1	1	0	0
chr20:21046053-21046051	1	2	2	2	1	0	0	1	1	0	0	0	1	1	0	2	1
chr20:21121721-21121719	1	2	2	2	0	0	1	0	0	1	1	1	1	1	0	2	2
chr20:21815778-21815783	0	0	1	0	1	0	0	1	0	1	0	0	1	0	0	1	0
chr20:22434962-22434961	0	0	0	0	0	0	1	0	0	0	0	0	0	0	0	0	0
chr20:23942647-23942646	0	2	0	0	0	2	0	0	0	0	2	2	0	0	0	0	2
chr20:23974828-23974850	0	0	0	0	0	0	0	0	0	0	0	0	0	0	1	0	0
chr20:24957018-24957079	0	0	0	1	0	0	0	0	0	0	0	0	0	0	0	0	0
chr20:25601610-25601604	0	0	0	0	0	0	0	0	0	0	0	2	0	0	0	0	0
chr20:31290846-31290830	0	0	0	0	0	0	0	0	0	0	0	0	0	0	1	0	0
chr20:31730537-31730405	0	0	0	2	0	0	0	0	0	0	0	0	0	0	0	0	0
chr20:34132424-34132391	0	0	0	2	0	0	0	0	0	0	0	0	0	0	0	0	0
chr20:35149144-35149142	0	0	0	0	0	0	2	2	2	0	0	1	0	0	2	0	1
chr20:36186584-36186622	0	0	0	0	0	0	0	0	0	0	0	2	0	0	0	0	0
chr20:36642189-36642164	2	2	2	2	2	2	0	2	2	2	2	2	2	2	2	2	2
chr20:3811105-3811015	0	0	0	0	0	0	0	0	0	2	0	0	0	0	0	0	0
chr20:43094544-43094487	0	0	0	0	0	0	0	0	0	0	0	0	0	0	0	2	0
chr20:44025528-44025527	1	2	2	2	2	2	2	2	2	0	2	2	1	2	1	0	0
chr20:44025528-44026229	0	0	0	0	0	0	0	0	0	2	0	0	1	0	1	2	2
chr20:44297003-44297118	2	2	2	1	2	2	2	2	2	2	2	2	2	2	2	0	2
chr20:4446660-4446666	2	2	2	2	2	2	2	2	2	2	2	2	2	1	2	2	2
chr20:4798803-4798759	0	1	0	0	2	0	0	0	0	0	0	1	0	0	1	0	1
chr20:4811249-4811225	0	0	0	0	0	0	0	1	0	0	0	0	0	0	0	0	0
chr20:48190200-48190340	0	0	0	0	0	0	0	0	0	0	1	0	0	1	0	0	0
chr20:48190342-48190340	0	0	0	0	0	0	0	0	0	1	1	1	1	1	0	2	0
chr20:51408487-51408513	0	0	0	0	0	0	0	2	0	0	0	0	0	0	0	0	0
chr20:51740560-51740561	2	2	2	2	2	2	2	2	2	2	2	2	2	2	2	2	2
chr20:53415705-53415695	2	2	2	2	2	2	2	2	2	2	2	2	2	2	2	2	2
chr20:54162542-54162495	0	0	0	0	2	0	0	0	0	0	0	0	1	0	0	0	0
chr20:55916051-55916054	2	1	0	1	1	1	0	1	1	0	2	0	2	0	1	2	0
chr20:56235667-56235666	0	0	0	0	0	0	2	1	0	0	0	0	0	0	0	0	0
chr20:56488334-56488146	0	0	0	0	0	1	0	0	0	0	0	0	0	0	0	0	0
chr20:5744664-5744543	0	0	2	2	0	2	0	0	2	0	0	0	0	2	0	2	2
chr20:58416430-58416429	0	0	0	0	1	1	1	1	1	0	0	0	1	0	1	0	1
chr20:61353605-61353604	0	0	0	0	0	0	0	2	0	0	0	0	0	2	0	0	0
chr20:61353605-61353682	0	0	0	0	0	0	0	0	0	0	2	0	0	0	0	0	0
chr20:61748931-61748929	0	0	0	0	0	0	0	0	0	1	0	1	0	0	0	0	0
chr20:61821392-61821436	0	0	0	0	0	0	0	0	0	0	0	0	0	0	2	0	0
chr20:61920109-61920010	0	0	0	0	0	0	0	0	0	0	0	2	2	0	0	0	0
chr20:62440082-62440022	0	0	0	1	0	0	0	0	0	0	0	0	0	0	0	0	0
chr20:62738067-62738051	0	0	0	0	0	0	0	0	0	1	0	0	0	0	0	0	0
chr20:8835857-8836463	0	1	0	0	0	2	0	0	1	2	2	0	0	1	0	0	0
chr20:9408454-9408456	0	0	1	0	0	0	0	1	0	1	0	1	2	0	1	0	1
chr21:16187356-16187360	0	1	2	2	2	2	0	2	2	2	2	1	1	2	1	2	2
chr21:16564736-16564735	2	2	2	2	2	2	2	2	2	2	2	2	2	2	2	2	2
chr21:17730395-17730190	0	0	0	0	0	0	0	0	2	0	0	0	0	0	0	0	0
chr21:17903116-17903118	0	0	0	1	0	0	1	1	0	1	0	2	1	1	0	0	0
chr21:21097962-21097958	1	2	1	1	2	2	1	2	1	2	2	0	1	2	0	2	0
chr21:21561065-21562290	0	1	0	1	0	0	0	0	0	0	0	1	1	0	1	0	0
chr21:21607866-21607717	0	0	0	0	0	0	0	0	0	0	0	2	0	0	0	0	0
chr21:21708298-21708298	0	2	0	0	0	0	0	2	2	2	0	2	0	1	2	0	0
chr21:21887841-21887836	2	2	2	1	2	2	2	2	2	2	2	2	2	2	2	2	2
chr21:22799439-22799432	0	0	0	0	0	0	0	2	0	0	0	2	1	0	1	0	0
chr21:23388101-23388106	0	0	1	1	0	0	2	1	0	1	0	1	1	0	0	1	0
chr21:23927893-23927855	2	2	2	1	2	2	2	2	2	2	1	1	2	2	0	2	2
chr21:24001281-24001278	0	0	0	0	0	0	1	1	0	0	0	0	1	0	1	0	0
chr21:24204338-24204338	2	0	1	0	0	0	1	1	1	1	1	2	0	1	1	1	1
chr21:27836144-27836134	0	0	0	0	0	0	0	1	0	0	0	0	0	0	0	0	0
chr21:28905032-28904877	0	0	0	0	0	0	0	1	2	0	0	0	2	0	0	0	0
chr21:29010510-29010491	2	0	0	0	1	0	0	0	2	2	2	0	0	2	0	0	2
chr21:29118275-29118189	2	2	2	2	2	2	2	2	2	2	2	2	0	2	2	2	2
chr21:29435805-29435809	0	0	0	0	0	0	1	0	0	0	0	0	0	0	0	0	0
chr21:31673472-31673472	0	0	0	0	0	0	0	0	0	1	0	1	0	0	0	1	0
chr21:32030300-32030464	0	0	0	1	0	0	0	0	0	1	0	0	0	0	1	0	0
chr21:32030381-32030660	0	0	0	1	0	0	0	0	0	0	0	0	0	0	0	0	0
chr21:32030536-32030464	2	2	2	0	0	2	2	2	0	0	0	0	0	0	1	0	0
chr21:32833292-32833241	2	2	2	2	2	2	2	2	2	2	2	2	2	2	2	2	2
chr21:33156873-33156872	1	1	0	2	1	0	2	1	0	2	0	1	0	0	2	2	0
chr21:33156873-33157412	0	0	0	0	1	0	0	0	0	0	0	0	0	0	0	0	0
chr21:36882230-36882076	0	0	0	0	0	0	2	0	0	0	0	0	0	0	0	0	0
chr21:37823949-37823948	2	2	2	2	2	2	2	2	2	2	2	2	2	2	2	2	2
chr21:38623532-38623605	0	0	0	0	0	0	0	2	0	0	0	0	0	0	0	0	0
chr21:40286733-40286702	0	0	0	0	0	0	1	0	0	0	0	0	0	0	0	0	0
chr21:40347154-40348082	0	0	0	0	0	0	0	0	0	1	0	0	0	0	0	0	0
chr21:40348674-40348042	0	0	1	0	1	0	0	0	0	0	0	0	0	0	0	0	0
chr21:41419301-41419326	0	0	0	0	0	0	0	0	0	0	0	2	1	0	0	0	0
chr21:42108919-42109013	0	0	0	0	0	0	0	0	0	0	0	0	0	2	0	0	0
chr21:42432404-42432406	1	0	0	0	0	0	1	2	0	0	0	1	0	0	0	0	0
chr21:42993665-42994295	0	0	2	2	0	0	0	0	0	0	0	0	0	0	0	0	0
chr21:42994336-42994295	0	2	0	0	2	2	0	0	2	2	2	2	2	2	2	0	2
chr21:43786949-43787016	0	0	0	0	0	0	0	0	0	0	0	1	0	0	0	0	0
chr21:44750666-44750703	0	0	0	0	0	0	0	0	0	0	0	2	2	0	0	0	0
chr21:44817903-44817900	0	0	0	0	0	0	0	0	0	0	0	0	0	0	2	0	0
chr21:44817903-44818238	0	0	0	0	0	0	0	1	0	0	0	0	0	0	0	0	0
chr21:45797760-45797738	0	0	0	0	0	0	0	0	0	0	2	0	0	0	0	0	2
chr21:45797760-45798499	0	0	0	0	0	0	0	0	0	2	0	0	0	0	0	0	0
chr21:45999915-45999972	0	0	0	0	0	0	0	1	0	0	0	0	0	0	0	0	0
chr22:17524410-17524388	0	0	0	1	0	0	0	0	2	0	2	0	0	0	0	0	0
chr22:17524681-17524693	0	0	0	0	0	0	0	1	0	0	0	0	0	0	0	0	0
chr22:17577722-17577685	0	0	0	0	2	0	0	1	0	1	0	0	0	2	0	0	0
chr22:17911873-17911875	0	0	0	1	0	0	1	2	0	0	0	2	0	1	0	1	0
chr22:18989841-18990128	1	0	0	0	0	0	0	0	0	0	0	0	0	0	0	0	0
chr22:19919251-19919236	2	0	0	1	0	0	1	2	2	2	2	1	0	2	0	2	0
chr22:19919251-19919730	0	0	0	1	0	0	1	0	0	0	0	1	0	0	0	0	0
chr22:20503773-20503710	0	2	0	0	0	0	0	2	0	2	2	0	0	0	2	0	2
chr22:23508324-23510406	0	0	0	0	0	0	1	0	0	0	0	0	0	0	0	0	0
chr22:23510457-23510406	0	0	0	0	0	0	0	0	0	0	0	0	2	0	0	0	0
chr22:23657753-23657906	0	0	0	0	0	0	0	0	0	0	0	1	0	0	0	0	0
chr22:24830694-24830697	0	0	0	2	0	0	1	1	1	1	0	0	0	2	0	0	0
chr22:27051912-27051913	0	0	1	0	0	0	0	0	0	1	0	0	0	0	0	0	0
chr22:28594554-28594561	0	0	0	0	0	0	0	0	0	0	0	0	2	0	0	0	0
chr22:30478348-30478325	2	0	0	0	0	0	0	0	0	0	0	0	0	0	1	1	0
chr22:31226222-31226464	0	0	0	0	0	0	0	0	0	0	0	0	1	0	0	0	0
chr22:31355889-31355856	2	2	0	2	1	2	2	2	1	0	1	1	1	1	2	2	2
chr22:31355889-31356178	0	0	1	0	1	0	0	0	1	0	1	0	0	1	0	0	0
chr22:32179921-32179925	0	0	0	0	0	0	0	2	0	0	0	0	2	1	0	0	1
chr22:35734964-35735299	0	0	0	0	0	0	0	0	0	0	0	0	0	0	1	0	0
chr22:36863616-36864202	0	0	0	0	0	0	0	0	0	0	0	0	1	0	0	0	0
chr22:37461552-37461436	0	0	0	0	0	0	0	0	0	0	0	1	0	0	0	0	0
chr22:37484416-37484417	0	0	0	0	0	0	0	0	0	1	1	0	0	1	0	0	0
chr22:41050348-41050295	0	0	2	2	1	0	2	1	2	2	2	2	0	0	0	2	2
chr22:41300678-41300511	0	0	0	2	2	1	0	0	0	0	0	0	0	2	0	1	2
chr22:45208557-45208402	0	2	0	0	0	0	0	0	0	0	0	0	0	0	0	0	0
chr22:47345027-47345061	0	0	0	0	0	0	1	0	0	0	0	0	0	0	0	0	0
chr22:48027077-48027082	2	2	1	1	1	1	1	2	2	1	2	2	2	1	2	1	2
chr22:48117413-48117393	2	2	2	2	2	2	2	2	2	2	2	2	2	2	2	2	2
chr22:48698690-48698690	0	2	2	0	2	0	1	0	0	2	0	2	1	1	0	0	0
chr22:49274738-49274858	0	0	0	0	0	1	0	0	0	0	0	1	0	0	0	0	1
chr22:49274916-49274858	0	0	0	0	0	0	0	1	0	0	0	0	0	0	0	0	0
chr22:49276647-49276624	1	0	2	0	2	1	2	1	0	2	0	0	0	0	0	0	2
chr22:50495537-50495444	2	0	0	2	2	0	0	2	0	0	0	0	2	0	0	2	0
chr3:1027438-1027918	0	2	1	1	1	0	1	0	0	2	0	2	1	2	0	1	1
chr3:103402054-103402055	2	1	2	2	0	2	2	2	1	1	1	1	1	1	1	0	1
chr3:103593531-103593528	0	1	1	2	2	1	2	0	2	0	0	2	1	1	1	0	2
chr3:103749900-103749899	1	1	0	0	0	1	0	0	0	0	0	0	0	0	1	0	0
chr3:103749900-103751623	0	0	2	0	0	0	0	0	0	0	0	0	2	0	0	2	0
chr3:104163460-104163458	2	2	1	0	2	2	0	1	2	2	2	1	2	1	2	2	2
chr3:106870992-106870933	0	2	0	0	0	0	0	0	0	0	0	0	0	0	0	0	0
chr3:108001366-108001363	0	0	1	0	1	2	2	2	0	0	0	2	1	1	2	0	1
chr3:108741779-108741489	0	0	0	0	0	0	0	1	0	0	0	0	0	0	0	0	0
chr3:109529328-109529343	2	0	1	1	1	0	0	2	0	2	0	1	1	1	0	2	1
chr3:123554148-123554135	2	2	2	2	2	2	2	2	2	2	2	2	2	2	2	2	2
chr3:125089787-125089786	0	2	2	1	2	0	2	0	2	1	1	1	1	2	1	0	2
chr3:12563778-12563594	2	2	0	2	0	0	0	0	0	0	0	0	0	0	0	0	0
chr3:125910279-125910279	2	2	0	0	0	0	0	0	0	0	0	0	0	0	0	0	0
chr3:126316482-126316522	0	0	0	2	0	0	0	0	2	2	0	0	0	0	0	0	0
chr3:128140303-128140300	0	1	0	1	0	1	1	1	1	0	0	1	1	0	1	0	0
chr3:133129956-133129950	2	0	0	0	0	0	0	0	0	0	0	0	0	0	0	0	0
chr3:134058460-134058457	0	1	0	1	1	1	1	1	0	0	0	2	1	1	0	0	2
chr3:137284416-137284414	2	2	0	2	1	1	2	2	2	1	1	1	1	2	1	2	2
chr3:137720763-137720633	0	0	0	0	2	2	2	0	0	0	0	2	0	0	2	0	0
chr3:139955612-139955613	1	2	2	2	2	1	2	0	2	1	0	1	0	2	1	2	2
chr3:142043342-142043057	0	0	0	0	0	0	0	0	0	0	0	2	0	0	0	0	0
chr3:142144138-142144104	1	0	0	0	0	0	0	0	0	0	0	0	0	1	0	1	0
chr3:143352548-143352547	0	0	0	0	0	0	0	1	0	0	0	1	0	0	0	0	0
chr3:14427137-14427135	0	0	0	0	0	0	0	1	0	0	0	0	0	0	0	0	0
chr3:144711231-144711223	2	2	2	2	2	2	2	2	2	2	2	2	2	2	2	2	2
chr3:145118181-145118166	0	0	0	0	0	0	0	0	0	0	0	0	0	0	2	0	0
chr3:149875900-149875898	2	2	2	1	2	2	2	2	2	2	2	2	2	2	2	1	1
chr3:150135402-150135403	0	2	1	2	1	1	2	2	0	2	1	2	2	2	1	2	2
chr3:151664754-151664880	0	1	0	0	0	0	1	1	0	0	0	0	0	0	0	0	0
chr3:152893522-152893523	2	1	2	2	2	0	1	0	0	1	0	2	2	2	1	1	1
chr3:155309425-155309430	2	2	2	2	2	0	2	1	2	2	2	2	1	2	1	2	2
chr3:155813512-155813976	0	0	0	0	0	0	1	0	0	0	0	0	0	0	0	0	0
chr3:15737523-15737523	2	0	2	1	0	1	2	2	2	1	2	0	2	2	2	2	2
chr3:157406665-157406669	0	1	0	0	0	1	0	0	1	1	0	1	0	0	1	0	0
chr3:159078124-159078128	0	1	0	0	0	0	0	0	0	0	0	0	0	0	0	0	0
chr3:160001096-160001094	0	0	0	0	0	1	0	0	0	0	0	0	0	0	0	0	0
chr3:162307967-162307883	0	0	1	0	0	0	0	0	0	0	0	0	0	0	0	0	0
chr3:163032749-163032746	1	2	2	2	2	2	1	2	2	2	2	2	2	2	2	1	2
chr3:16309521-16309608	2	2	0	2	2	2	2	2	2	0	1	2	2	2	2	2	2
chr3:163386382-163386380	2	1	1	2	1	0	0	1	1	1	0	2	2	1	2	1	2
chr3:166354610-166354618	0	0	0	0	0	0	0	1	0	0	0	0	0	0	0	0	0
chr3:168000816-168000813	0	1	0	0	0	0	0	2	0	0	1	2	2	0	2	0	0
chr3:170241752-170241777	0	0	0	0	0	1	0	0	0	0	0	1	1	0	0	0	0
chr3:172168992-172168960	0	0	0	2	0	2	2	2	0	0	0	2	0	1	1	0	0
chr3:172691888-172691441	0	2	2	0	2	2	0	0	0	0	0	0	0	0	0	0	0
chr3:173214602-173214600	0	0	0	0	0	0	0	1	0	0	0	0	0	0	0	0	0
chr3:174762436-174762245	2	2	0	2	2	2	2	2	0	2	1	2	2	1	2	2	2
chr3:17504195-17504189	2	2	2	2	2	0	0	2	0	0	0	0	2	0	0	0	0
chr3:175296092-175296093	2	2	0	1	2	0	0	0	1	1	1	0	0	2	0	2	0
chr3:175382589-175382587	1	1	1	0	2	1	0	0	2	2	2	0	2	0	1	1	2
chr3:176233749-176233748	1	1	0	0	1	0	1	2	1	2	2	1	2	1	0	1	1
chr3:176424791-176425231	0	0	0	0	1	0	0	1	0	0	0	0	0	0	1	0	0
chr3:176857893-176857892	2	2	2	2	2	2	2	2	2	2	2	2	2	2	2	2	2
chr3:176965985-176965989	1	1	1	2	1	2	1	1	1	0	1	0	1	1	0	2	1
chr3:178123630-178123629	0	0	0	0	1	1	0	0	0	0	2	0	0	0	0	0	0
chr3:178568811-178568840	0	0	0	0	0	0	0	0	0	0	0	0	0	0	0	0	2
chr3:183314907-183314963	2	2	0	2	2	2	2	2	2	0	2	2	0	0	0	0	2
chr3:183314989-183314963	2	2	2	0	2	2	2	2	2	2	2	2	0	0	2	0	2
chr3:183471858-183473035	0	0	1	0	0	0	0	0	0	0	0	0	0	0	0	0	0
chr3:183473143-183473035	0	2	0	1	2	1	1	0	1	1	0	2	0	1	1	0	1
chr3:183571359-183571450	0	0	0	0	0	2	0	0	0	0	0	0	0	0	0	0	0
chr3:183571509-183571450	0	2	2	2	0	0	1	0	1	2	0	2	2	0	0	0	0
chr3:183661079-183661085	0	0	0	0	0	0	0	0	0	2	2	1	2	1	0	0	0
chr3:183684982-183684961	0	0	0	0	2	0	0	2	0	2	2	1	2	1	1	0	0
chr3:184418401-184418375	0	0	0	0	0	0	0	0	0	0	0	0	0	0	0	1	0
chr3:185045173-185045179	1	2	1	1	1	1	0	2	1	2	1	0	1	2	1	2	1
chr3:188011108-188011102	0	0	0	1	0	0	0	0	0	0	1	0	0	0	1	0	0
chr3:195055543-195055552	2	2	0	0	0	2	0	0	0	0	0	1	1	2	1	2	1
chr3:22425066-22425071	0	0	0	0	1	0	1	0	0	1	1	1	2	0	0	1	0
chr3:2263830-2263847	0	2	0	0	0	0	0	0	0	0	0	0	0	0	0	0	0
chr3:27489083-27489082	0	0	2	0	0	0	0	2	0	0	0	1	0	2	1	0	2
chr3:3190778-3190606	2	2	0	2	0	2	0	2	2	2	0	2	0	2	2	2	0
chr3:32674911-32674896	2	0	2	0	0	0	0	0	0	0	0	0	0	0	0	0	0
chr3:35367780-35367774	2	2	2	2	2	2	2	2	2	2	2	2	0	2	2	2	2
chr3:3759397-3759398	0	0	0	2	1	1	0	0	0	1	0	1	0	1	0	0	1
chr3:39174744-39174491	0	2	2	2	2	0	2	0	0	0	2	1	2	0	2	2	2
chr3:42346961-42346965	0	0	0	0	1	0	0	1	2	0	0	1	0	0	0	0	2
chr3:43524289-43524289	2	1	2	2	2	1	2	2	2	2	2	1	2	2	2	2	2
chr3:43931142-43931143	0	0	0	2	1	0	0	0	2	0	1	1	1	0	1	0	1
chr3:45133491-45133447	0	0	0	0	0	0	0	0	0	0	0	0	2	0	0	0	0
chr3:45133491-45133740	2	0	2	2	2	2	2	2	2	2	0	2	0	2	2	2	2
chr3:47431271-47431268	2	2	2	2	2	2	2	2	2	2	2	2	2	2	2	2	2
chr3:47784417-47784297	2	1	1	0	2	2	0	2	0	2	1	0	0	2	0	0	2
chr3:48499818-48499733	2	2	2	2	2	2	2	2	2	2	2	2	2	2	0	2	2
chr3:49305377-49305251	2	0	2	1	2	2	2	0	2	2	2	0	0	2	2	0	2
chr3:49404095-49404434	0	0	0	1	0	0	0	0	0	0	0	0	0	0	0	2	0
chr3:51596100-51596087	2	2	2	2	2	2	2	2	2	2	2	2	2	2	2	2	2
chr3:5229805-5234266	1	0	0	0	0	0	0	0	0	0	0	0	0	0	0	0	0
chr3:5232246-5232242	0	0	0	0	0	0	0	0	0	0	0	1	0	0	0	0	0
chr3:52696932-52696931	1	1	2	2	0	2	1	1	2	1	1	1	0	0	2	2	1
chr3:53235942-53235942	2	0	1	1	2	0	2	1	2	2	2	0	1	0	0	1	1
chr3:55522498-55522495	0	0	0	0	0	0	1	0	0	0	0	0	0	0	0	0	0
chr3:5565271-5565191	0	0	2	0	0	0	0	0	0	0	0	0	0	0	0	0	0
chr3:56731610-56731593	0	0	1	0	0	0	1	0	0	0	0	0	0	1	0	0	2
chr3:59529141-59529107	0	2	0	2	0	0	0	2	0	2	0	2	2	0	2	0	0
chr3:60534380-60534278	0	0	0	0	0	0	0	0	0	0	0	1	0	0	0	0	0
chr3:65269432-65269433	2	2	2	1	2	1	1	1	0	2	2	0	0	2	2	1	2
chr3:66285502-66285500	1	0	1	2	2	1	2	2	0	1	0	1	1	1	0	0	1
chr3:71327318-71327316	2	2	2	2	0	2	2	0	0	2	2	2	2	0	2	2	0
chr3:72447090-72447096	0	0	0	0	0	0	0	2	0	0	0	0	0	0	0	0	0
chr3:72651551-72651511	0	0	0	0	0	0	0	0	0	0	0	0	0	0	0	2	0
chr3:75735538-75735489	0	2	0	0	0	2	0	2	1	2	0	1	0	0	0	0	0
chr3:7779575-7779576	0	0	0	0	0	0	0	2	0	0	0	0	0	0	0	2	0
chr3:79527977-79527830	2	2	2	0	2	2	2	2	2	0	0	1	1	2	2	2	2
chr3:79612877-79612873	0	2	1	0	2	2	0	0	2	0	0	2	2	0	2	0	0
chr3:80766095-80766102	1	0	1	2	1	1	1	0	2	1	1	0	1	1	2	1	1
chr3:82884522-82884528	0	0	0	0	0	0	0	0	0	0	0	1	1	0	0	0	0
chr3:84544137-84545395	0	0	0	0	0	0	2	0	0	0	0	0	0	0	0	0	0
chr3:85548222-85548236	1	1	2	0	2	1	0	0	0	2	1	0	1	1	0	1	1
chr3:88803697-88803696	0	0	0	0	0	0	1	1	0	0	0	1	0	0	0	0	0
chr3:95003256-95003350	0	0	0	0	0	0	1	0	0	0	0	0	1	0	1	0	0
chr3:95365879-95365914	0	0	0	0	0	0	0	0	0	0	0	0	0	0	0	0	2
chr3:95825553-95825556	1	1	1	2	2	0	1	1	2	2	0	2	1	0	1	1	2
chr3:98212354-98212355	0	1	0	0	0	0	0	0	0	0	0	1	0	0	1	0	1
chr3:99180310-99180309	0	0	1	2	0	0	1	0	0	0	0	1	0	2	0	1	2
chr3:99433122-99432925	0	0	0	0	0	1	0	0	1	0	0	0	0	0	0	0	0
chr4:101164092-101164092	2	1	1	1	1	2	1	2	2	2	2	2	2	2	2	2	1
chr4:102422595-102424413	0	0	0	0	2	0	0	0	0	0	0	0	0	0	0	0	0
chr4:102864369-102864369	1	1	0	2	2	1	2	2	1	1	2	2	2	1	2	1	0
chr4:104007755-104007428	0	0	0	0	0	0	2	0	0	0	0	0	2	0	0	0	0
chr4:109373459-109373451	0	0	0	0	0	0	1	0	0	0	0	1	0	0	0	0	0
chr4:113143285-113143283	1	0	2	2	2	2	2	2	2	1	2	1	2	2	2	2	1
chr4:114231005-114230986	2	2	2	2	2	2	2	2	2	2	2	2	2	2	2	2	2
chr4:114362571-114362600	0	0	0	0	1	1	1	0	0	0	1	0	1	0	0	0	1
chr4:114615863-114615863	0	0	0	0	0	0	0	0	0	0	0	0	1	0	0	0	0
chr4:120216277-120216286	0	0	0	0	0	0	0	0	0	0	0	2	0	0	0	0	0
chr4:122604621-122604625	0	0	0	0	0	0	0	1	0	0	0	0	0	0	0	0	0
chr4:123927483-123927481	0	0	0	0	0	0	1	0	0	0	0	0	0	0	1	0	0
chr4:126419044-126419054	0	0	0	0	0	0	0	0	0	0	1	0	0	0	0	0	0
chr4:127926324-127926316	2	1	2	2	0	2	0	2	2	1	2	0	2	2	1	2	1
chr4:132617158-132616725	1	0	0	1	0	2	0	0	0	2	0	0	0	2	0	2	1
chr4:135095035-135095058	0	1	1	0	0	0	1	1	0	1	0	0	0	0	0	1	0
chr4:135586383-135586381	0	0	1	0	0	1	0	1	0	0	0	0	0	0	1	0	0
chr4:136314242-136314243	2	2	2	2	2	2	0	0	2	2	2	1	1	2	1	2	1
chr4:137456997-137457073	0	0	0	0	0	0	0	2	0	0	0	0	0	0	0	0	0
chr4:137893473-137893481	2	2	0	2	0	0	0	0	0	2	0	0	2	0	0	2	0
chr4:140362186-140362278	0	1	1	1	0	0	0	0	0	0	0	0	1	2	0	0	2
chr4:146684074-146684658	0	0	0	0	0	0	0	1	0	0	0	0	0	0	0	0	0
chr4:147020640-147020641	0	0	0	0	0	0	1	1	0	0	0	0	1	0	1	1	0
chr4:150754265-150754208	0	0	0	0	0	0	0	0	0	0	0	1	0	0	1	0	0
chr4:154646324-154646325	0	2	1	1	0	0	0	0	0	2	1	0	0	1	0	0	1
chr4:154850279-154850282	0	1	1	1	0	2	1	1	1	0	1	1	1	1	1	1	2
chr4:155349306-155349248	0	2	0	0	0	0	0	0	0	2	0	0	0	2	0	2	0
chr4:155572400-155572398	2	2	2	2	2	2	1	2	2	2	2	2	2	2	2	2	2
chr4:155957344-155958943	0	0	0	0	0	0	0	0	0	0	0	0	0	0	1	0	0
chr4:156092961-156092966	2	2	0	2	1	1	2	2	2	0	0	2	2	1	0	0	1
chr4:156526814-156526818	0	0	0	0	0	0	0	0	0	0	1	0	0	0	0	0	0
chr4:156847734-156847742	0	0	1	0	0	0	2	2	1	1	0	1	1	1	2	1	2
chr4:157982644-157982654	2	2	1	2	2	2	0	2	2	2	2	1	2	2	2	2	2
chr4:160015467-160015475	0	0	0	1	0	0	1	1	0	0	0	0	2	2	0	0	1
chr4:161407679-161407672	0	0	0	1	0	0	0	0	0	0	0	2	0	0	0	0	1
chr4:162402270-162402270	0	0	0	0	0	0	0	0	0	0	0	0	2	0	0	0	0
chr4:163311709-163311378	0	0	2	0	2	2	0	0	0	2	2	0	2	0	2	2	0
chr4:163836247-163836595	0	0	0	0	0	0	0	0	0	0	0	0	0	0	0	1	0
chr4:164534286-164534287	2	2	0	2	1	1	2	2	2	2	1	0	1	1	0	2	2
chr4:165116331-165116331	2	1	2	2	2	2	2	2	0	2	2	2	2	1	2	1	1
chr4:166065985-166065983	2	1	0	0	1	0	2	2	1	0	1	2	2	0	2	1	0
chr4:167275847-167275840	0	0	0	0	0	0	0	0	0	0	0	2	0	0	0	0	0
chr4:168738721-168738599	0	1	0	0	0	2	2	1	2	2	1	2	2	0	0	2	1
chr4:169913446-169914032	0	0	0	0	0	0	0	0	0	0	0	0	0	0	2	0	0
chr4:169996233-169996230	0	0	0	0	0	0	1	0	0	0	0	0	0	0	0	0	0
chr4:173936455-173936460	0	0	0	0	0	0	0	1	0	0	0	0	0	0	0	0	0
chr4:174320517-174320515	1	1	1	1	0	0	1	2	0	1	0	1	2	0	1	1	1
chr4:174320517-174320685	1	1	0	1	2	0	0	0	0	1	1	0	0	2	1	1	1
chr4:174864077-174864108	2	2	1	1	0	0	1	1	2	0	2	0	1	1	0	1	1
chr4:174926871-174926875	0	0	0	0	0	0	1	0	0	0	0	0	0	0	0	0	0
chr4:175048993-175048988	2	2	2	2	2	2	2	2	2	2	2	2	2	2	2	2	2
chr4:175199400-175199400	1	2	1	2	1	2	2	2	1	2	1	2	2	2	1	2	2
chr4:176251280-176251518	2	1	2	0	0	0	0	2	2	0	0	0	2	0	2	0	2
chr4:17764835-17764793	0	0	0	0	0	0	0	1	0	0	0	0	0	0	0	0	0
chr4:178333677-178333677	0	0	1	0	0	0	2	1	1	0	0	1	0	0	2	0	0
chr4:178523245-178523566	0	0	0	0	0	0	0	0	0	0	0	0	0	0	1	0	0
chr4:178681542-178681543	0	1	0	0	0	0	0	0	0	0	0	0	0	0	0	0	0
chr4:179431995-179431992	1	0	1	1	2	1	2	2	0	1	1	2	1	1	1	1	1
chr4:180392804-180392807	1	0	0	0	0	0	0	0	0	0	0	0	0	0	0	0	0
chr4:181368160-181368169	2	2	2	2	2	2	2	2	2	2	2	2	2	2	2	2	2
chr4:183794649-183794661	0	0	0	0	0	0	0	0	0	0	0	1	0	0	1	0	0
chr4:187452645-187452644	2	0	2	2	1	0	0	0	2	2	2	0	1	0	0	0	2
chr4:188442928-188443196	0	0	0	0	0	0	0	2	0	0	0	0	0	0	0	0	0
chr4:189036099-189036345	0	0	0	0	0	0	0	0	0	0	0	0	0	0	2	0	0
chr4:189172462-189172459	0	0	0	0	0	1	0	0	0	0	0	0	0	1	0	0	0
chr4:21264177-21264177	0	0	1	1	0	0	0	2	0	0	0	1	1	0	0	0	1
chr4:23509401-23509690	0	0	0	0	0	0	0	0	0	0	0	0	2	0	0	0	0
chr4:25988555-25988556	0	0	0	0	1	0	0	0	0	0	0	0	1	1	0	0	0
chr4:29439625-29439626	1	1	0	0	0	1	0	0	0	0	0	0	0	0	0	0	0
chr4:29696030-29696039	0	0	0	0	0	1	0	1	0	0	1	0	0	0	0	2	0
chr4:29731777-29731557	2	0	0	0	2	2	0	1	2	2	0	1	0	2	2	0	2
chr4:30540794-30540793	0	2	1	2	1	0	0	0	0	2	1	0	0	2	0	2	1
chr4:32069358-32069420	1	0	0	0	1	0	0	0	0	1	0	0	1	0	0	0	1
chr4:32315241-32315241	2	1	2	2	2	2	0	2	1	2	2	2	1	2	2	2	2
chr4:33147832-33147831	0	0	0	0	0	0	0	0	0	0	0	1	0	0	1	0	0
chr4:34451797-34451799	0	0	0	1	1	1	0	0	0	0	1	0	0	0	0	0	1
chr4:35851304-35851143	0	0	0	0	0	0	0	0	0	1	0	0	0	0	0	0	0
chr4:37901690-37901688	2	0	1	0	0	0	0	1	2	0	0	1	0	1	0	1	2
chr4:37978749-37978752	0	0	0	2	0	0	0	0	0	0	0	0	0	0	0	0	0
chr4:3815120-3814839	0	0	0	0	0	0	0	0	0	0	0	0	0	0	0	0	2
chr4:40701698-40701506	0	0	0	0	0	0	0	0	2	0	0	0	0	0	0	0	0
chr4:40752821-40752823	1	2	1	2	0	2	2	2	2	2	1	2	2	1	1	2	1
chr4:43525654-43525654	1	2	2	2	2	0	2	2	1	2	2	2	2	0	2	2	1
chr4:44417615-44417615	2	1	0	2	2	2	2	1	2	2	2	2	2	2	2	2	1
chr4:52130161-52130160	0	0	0	0	0	1	2	0	0	0	0	0	0	0	0	0	0
chr4:5357290-5357725	0	0	0	0	0	2	1	0	1	0	0	0	0	0	0	0	1
chr4:53923793-53923803	1	1	1	2	2	0	1	1	2	1	1	2	1	0	2	0	1
chr4:54169924-54169953	2	2	2	2	2	2	2	0	2	2	2	1	2	2	0	2	2
chr4:54617310-54617307	0	0	1	0	0	1	1	0	0	1	0	0	0	1	0	0	1
chr4:56876333-56876450	0	2	0	0	2	0	0	2	0	0	0	0	0	0	2	0	0
chr4:58562834-58563106	0	0	0	1	0	0	0	0	0	0	0	0	0	0	0	0	0
chr4:59510356-59510356	2	2	2	2	2	2	2	0	2	2	2	2	2	2	2	2	2
chr4:60207690-60207689	0	0	2	0	2	0	1	0	1	0	1	0	0	0	0	0	0
chr4:6032688-6034167	0	0	0	0	0	0	1	0	0	0	0	0	0	0	0	0	0
chr4:6034169-6034167	0	1	0	0	0	0	1	2	0	0	0	1	1	0	0	0	0
chr4:6397539-6397566	0	1	2	1	0	0	1	0	1	2	2	1	0	1	1	1	0
chr4:64975422-64975345	0	0	0	0	0	0	0	0	1	0	0	0	0	0	0	0	0
chr4:65002770-65002766	0	0	1	1	0	2	1	2	0	0	0	0	1	0	0	0	0
chr4:65604087-65604084	2	2	2	2	2	1	1	1	2	2	0	1	2	2	2	1	1
chr4:65936763-65937116	0	0	0	0	0	0	0	0	0	0	0	0	2	1	0	0	0
chr4:6769178-6769176	0	0	0	0	0	0	1	0	0	0	0	0	0	0	1	0	0
chr4:74765076-74765075	0	0	0	0	0	0	2	0	0	0	0	0	2	1	2	0	1
chr4:75663877-75663873	2	2	2	2	2	2	0	2	2	2	2	1	2	2	1	2	2
chr4:75700560-75700428	2	2	2	2	2	2	0	2	2	2	2	1	2	2	0	2	2
chr4:76427246-76427231	0	1	0	0	0	0	0	0	0	0	0	0	0	0	0	0	0
chr4:7752961-7752961	0	0	0	1	1	2	0	0	1	2	1	2	0	0	1	1	1
chr4:79613024-79613021	0	0	0	0	0	0	0	0	0	0	0	0	0	0	2	0	0
chr4:79783587-79783591	2	2	2	2	2	2	2	1	2	2	2	1	2	2	0	2	2
chr4:82695010-82695013	0	0	0	0	0	0	0	0	0	0	0	0	0	1	0	0	0
chr4:82887989-82888387	0	0	0	0	0	0	0	0	0	0	0	2	0	0	0	0	0
chr4:84110071-84110073	0	0	0	0	0	0	0	0	0	0	0	1	1	0	0	0	0
chr4:85819890-85819887	0	0	0	0	0	0	0	0	0	0	0	0	1	0	0	0	0
chr4:8742163-8742124	0	0	0	0	0	0	0	0	0	0	2	0	0	0	0	0	0
chr4:87869421-87869418	0	1	2	1	0	2	1	1	2	1	1	1	1	0	2	0	2
chr4:88171507-88171508	0	2	1	1	1	1	0	1	1	1	0	1	1	1	2	2	2
chr4:90291037-90291038	0	0	0	0	0	0	0	0	0	0	0	0	0	0	1	0	0
chr4:91014948-91014951	0	0	0	0	0	0	0	0	0	0	0	0	0	0	0	0	1
chr4:92649006-92649147	0	0	0	0	0	0	1	0	0	0	0	0	1	0	0	0	0
chr4:96502162-96502160	0	0	2	1	0	1	1	2	1	2	1	2	1	1	0	1	1
chr4:96806630-96806641	0	0	1	1	0	0	0	0	2	2	1	0	0	1	0	0	0
chr4:97549018-97549014	0	1	1	2	0	1	1	2	1	1	0	2	2	1	2	0	1
chr4:9758923-9758882	0	2	0	0	0	0	0	0	0	0	0	0	0	0	0	0	0
chr4:98761562-98761808	0	0	2	1	0	1	2	2	0	1	2	2	2	2	1	2	0
chr4:99179557-99179558	2	2	0	2	2	2	2	2	2	2	2	2	2	2	2	2	2
chr5:101739947-101739939	1	2	0	1	0	0	1	0	2	2	0	2	2	0	2	2	1
chr5:104590996-104590985	1	0	2	2	2	2	1	2	2	1	1	2	2	1	2	2	2
chr5:108628093-108628094	0	1	2	1	1	1	2	0	0	2	1	0	0	1	1	1	1
chr5:113145762-113146296	2	2	2	2	2	1	0	2	0	2	0	2	1	0	1	0	2
chr5:113146300-113146296	0	0	0	0	0	0	1	0	2	0	0	0	0	0	0	0	0
chr5:115019566-115019875	0	0	0	0	0	2	0	0	0	0	0	0	0	0	0	0	0
chr5:115186378-115186382	1	0	0	1	0	0	0	1	1	0	0	0	0	1	1	2	1
chr5:117214479-117214475	2	1	1	2	0	0	1	2	0	0	0	2	2	1	1	2	1
chr5:118864064-118864081	0	0	0	0	0	0	1	1	0	0	0	2	2	0	0	0	2
chr5:119123440-119123749	0	0	0	0	2	2	2	0	0	0	0	0	0	0	0	0	0
chr5:119123767-119123749	2	0	0	0	0	0	0	2	0	0	0	0	0	0	0	0	0
chr5:123096149-123096137	2	0	0	0	2	0	1	2	0	2	2	0	0	2	0	0	0
chr5:123223455-123223457	0	1	1	1	0	1	1	1	0	0	0	0	0	0	0	0	0
chr5:134232931-134232928	2	0	2	1	2	1	2	2	2	1	0	2	2	1	2	1	1
chr5:134441119-134441133	0	0	2	0	0	0	2	0	0	0	0	0	0	0	2	0	0
chr5:134783555-134783424	0	0	2	2	0	2	2	2	2	2	2	2	2	2	2	1	2
chr5:141482755-141482780	0	0	0	1	0	0	0	1	0	0	0	0	0	0	0	0	0
chr5:143646267-143646267	1	2	1	0	2	2	1	2	2	2	2	2	2	1	2	2	2
chr5:144134801-144135483	0	0	0	0	0	0	0	0	0	0	0	0	0	0	0	1	0
chr5:144135488-144135483	0	2	0	0	0	0	0	0	1	1	0	0	0	0	0	1	0
chr5:145821182-145821220	0	0	0	0	0	1	0	0	0	0	0	0	0	0	0	0	0
chr5:147690472-147690473	0	0	0	0	0	0	0	0	0	0	0	0	0	0	1	0	0
chr5:148798636-148798636	0	0	0	0	0	0	0	0	0	0	0	0	0	0	1	0	0
chr5:154269044-154269045	1	0	0	0	0	0	1	1	0	0	0	1	1	1	0	0	1
chr5:157778932-157778900	0	2	2	2	0	2	2	2	2	2	2	2	0	2	2	2	2
chr5:157778932-157779038	0	0	0	0	0	0	0	0	0	0	0	0	2	0	0	0	0
chr5:159893296-159893298	1	2	0	0	0	0	2	1	0	0	1	2	2	1	2	2	0
chr5:162321158-162321158	2	2	0	2	0	1	1	1	2	0	0	2	0	2	0	0	2
chr5:164940260-164940287	0	0	0	0	0	0	0	0	0	0	0	1	0	0	2	0	0
chr5:170133480-170133481	2	2	1	2	0	1	1	2	1	1	2	0	1	2	0	1	1
chr5:170171747-170171752	2	2	2	0	2	2	0	0	2	0	2	0	0	0	0	0	2
chr5:170592445-170592445	0	0	0	0	0	0	1	0	0	0	0	1	0	0	0	0	0
chr5:17171627-17172043	0	0	0	0	1	0	1	1	1	0	0	1	2	0	0	0	1
chr5:173765950-173765945	2	2	2	2	2	2	2	2	2	2	2	2	2	2	2	2	2
chr5:174624298-174624278	0	0	0	0	0	0	0	1	0	0	0	0	0	0	0	0	0
chr5:178756040-178756119	0	0	0	0	2	0	0	0	2	0	0	0	0	0	0	2	0
chr5:178756124-178756119	0	0	0	0	2	0	0	0	0	0	0	0	0	0	2	0	2
chr5:178999531-178999618	0	0	0	0	2	0	0	0	0	0	0	0	0	0	0	0	0
chr5:179000037-178999618	0	0	0	0	0	0	0	0	0	0	1	0	0	0	0	0	0
chr5:179088828-179088781	0	0	0	0	0	0	1	0	0	0	0	0	0	0	0	0	0
chr5:180302060-180302019	2	0	0	0	1	1	1	0	0	2	0	0	0	2	2	0	1
chr5:180797844-180797796	0	0	0	0	0	1	0	0	0	0	0	0	0	0	0	0	0
chr5:1939253-1939220	0	0	0	0	0	0	0	0	0	0	0	0	0	0	0	0	1
chr5:20471851-20471980	0	0	0	0	0	0	0	0	0	0	0	0	0	1	0	0	0
chr5:21875592-21875593	1	0	0	0	0	0	0	1	0	0	0	0	0	0	0	0	0
chr5:22873701-22873699	2	2	0	2	2	2	1	2	1	2	2	2	1	1	1	2	1
chr5:23469654-23469702	2	1	1	1	1	1	1	1	0	1	1	2	2	1	1	1	2
chr5:24574743-24575282	0	1	1	1	0	1	0	0	1	0	1	0	0	0	1	2	0
chr5:2540264-2540287	0	0	0	0	0	0	0	0	0	0	0	0	1	0	0	0	0
chr5:28377889-28377888	0	1	1	1	2	2	1	0	1	2	2	1	1	1	2	0	2
chr5:32338477-32338478	2	2	0	1	1	1	0	1	1	0	2	1	0	2	2	2	2
chr5:36562617-36562355	2	1	2	1	2	2	1	1	1	2	0	2	2	0	2	0	2
chr5:3896127-3898125	0	0	0	0	0	0	0	0	0	0	0	0	1	0	0	0	0
chr5:39423337-39423335	2	2	2	1	2	2	2	2	2	1	2	2	2	2	2	2	2
chr5:42089532-42089534	2	2	2	2	2	2	2	2	2	2	2	2	2	2	2	2	2
chr5:43416743-43416741	0	0	0	0	1	0	0	0	0	0	2	0	1	0	0	0	0
chr5:43541260-43541198	2	0	2	0	2	0	2	0	2	2	2	0	2	2	0	0	2
chr5:43541260-43541688	0	0	0	0	0	0	0	2	0	0	0	2	0	0	0	0	0
chr5:44514128-44514237	0	0	0	0	0	0	0	0	0	0	0	0	0	1	1	0	0
chr5:45900048-45900052	0	0	0	0	0	0	0	0	0	0	0	2	0	0	0	0	0
chr5:52106096-52106087	0	2	0	1	0	0	2	0	0	1	1	0	0	0	0	0	0
chr5:53829655-53829682	1	0	0	1	0	0	0	1	0	0	0	1	1	0	0	1	0
chr5:56178853-56178851	0	0	0	1	0	1	1	1	0	1	0	1	0	0	0	0	1
chr5:57190160-57190154	0	0	0	0	0	0	0	0	0	0	0	0	0	0	0	0	1
chr5:60699391-60699444	2	0	0	0	0	0	1	0	0	0	0	0	0	0	0	0	0
chr5:61743304-61743296	2	2	2	2	2	2	2	2	2	2	2	2	2	0	2	2	2
chr5:62339295-62339524	0	0	0	0	0	0	0	0	2	1	0	1	0	0	0	0	1
chr5:6321542-6321539	0	0	0	0	0	0	0	0	1	0	0	0	1	0	0	0	0
chr5:6616670-6616679	0	1	2	2	1	0	1	1	1	1	1	0	0	1	2	0	0
chr5:6868740-6868737	2	2	2	2	2	2	2	2	2	2	2	2	2	2	2	2	2
chr5:69222013-69222009	0	0	2	0	0	2	0	1	2	2	2	0	2	2	1	0	2
chr5:75027335-75027969	0	0	0	0	0	0	0	0	0	0	0	2	0	0	0	0	0
chr5:75128425-75128423	1	1	0	2	0	0	2	2	2	1	2	0	2	2	2	1	0
chr5:78347021-78347044	0	0	0	0	0	0	0	2	0	0	0	0	0	1	0	0	0
chr5:78740169-78740170	1	1	2	1	1	1	1	1	2	2	1	1	2	1	1	1	2
chr5:7937089-7937086	0	0	0	1	1	0	0	0	1	0	0	1	0	1	0	1	1
chr5:79753717-79753747	1	0	0	0	0	0	0	0	0	1	1	0	1	1	0	0	1
chr5:80251899-80251901	0	1	2	2	1	0	1	0	1	2	1	1	0	2	0	2	1
chr5:83060043-83060050	0	0	0	0	0	0	0	0	1	0	0	2	0	0	0	0	0
chr5:85171469-85171464	0	1	0	0	0	0	0	0	2	0	0	0	0	0	0	2	2
chr5:89564742-89564739	2	1	0	1	0	0	0	1	1	2	2	1	2	0	1	1	0
chr5:92363831-92363830	2	2	2	2	2	2	2	2	2	2	2	2	2	2	2	2	2
chr5:96516063-96516063	1	1	0	0	0	1	2	2	1	1	2	0	2	2	1	1	0
chr5:96622859-96622869	0	0	0	0	0	0	1	0	0	0	0	2	0	1	0	2	1
chr5:97232454-97232447	0	0	0	0	2	1	0	1	2	0	0	2	0	0	0	0	0
chr5:9970741-9970739	1	0	0	0	0	0	2	1	1	0	1	2	1	0	1	0	0
chr5:99864310-99864310	0	0	1	1	0	2	0	0	0	0	0	0	0	0	0	0	0
chr5:99981816-99981818	0	0	0	0	0	0	1	0	0	0	1	1	1	0	2	1	0
chr6:101724137-101724316	0	0	0	0	0	0	0	0	0	0	0	0	2	0	0	0	0
chr6:101835896-101835884	0	0	0	2	0	2	0	0	0	0	0	0	0	0	0	2	0
chr6:104267353-104267353	1	2	1	1	0	1	2	2	0	0	1	2	2	1	0	0	0
chr6:105286888-105286882	0	2	0	2	2	2	0	0	2	1	2	2	2	2	2	2	2
chr6:1053881-1053743	0	0	2	0	0	0	0	0	0	0	0	0	0	0	0	0	0
chr6:106480970-106482054	0	0	0	0	0	1	0	0	0	0	0	1	1	1	0	0	0
chr6:106482352-106482054	0	2	0	0	0	1	1	0	0	0	0	0	1	0	0	0	0
chr6:107000699-107000678	0	0	0	2	0	2	0	2	1	2	2	1	0	2	2	0	0
chr6:111166350-111166348	0	1	0	0	0	0	0	0	0	0	0	1	0	0	0	0	0
chr6:113767009-113769938	0	0	0	0	2	0	0	0	0	0	0	0	0	0	0	0	0
chr6:115585565-115585562	0	1	0	0	0	2	1	0	1	0	0	0	0	1	1	1	0
chr6:116047604-116047605	2	2	2	2	2	2	2	2	2	2	2	2	2	2	2	2	2
chr6:120541192-120541188	0	0	0	0	0	0	0	1	1	0	0	1	1	1	0	1	0
chr6:120766259-120766257	0	0	0	0	1	0	0	0	0	1	0	0	0	0	0	0	0
chr6:121226945-121226948	0	0	0	0	0	0	0	0	0	0	0	1	0	0	0	0	0
chr6:122238102-122238102	2	1	2	0	1	2	2	2	2	1	2	1	1	2	1	1	2
chr6:123603164-123603162	2	2	0	2	1	0	2	1	0	0	0	0	1	2	1	0	2
chr6:1250802-1250584	0	1	2	0	2	0	0	0	2	0	0	0	1	0	0	0	2
chr6:126222911-126222914	0	0	0	0	0	0	0	0	0	0	0	0	0	0	1	0	0
chr6:129619223-129619469	0	0	0	0	0	0	0	0	0	0	0	0	0	0	0	2	0
chr6:131716737-131716696	2	2	0	2	0	2	0	0	2	0	1	0	1	2	2	0	0
chr6:131716737-131717366	0	0	1	0	1	0	0	0	0	0	0	0	0	0	0	0	0
chr6:131999306-131999713	0	0	0	0	0	0	0	0	0	0	0	0	0	0	0	0	2
chr6:13925072-13925070	2	2	2	0	2	2	2	0	2	2	2	2	2	2	2	2	2
chr6:139516102-139516146	2	2	2	0	2	0	0	2	2	0	0	0	2	0	0	2	2
chr6:142222662-142222663	2	1	0	0	0	0	0	0	0	0	0	1	2	0	0	0	1
chr6:14523508-14523507	0	0	0	0	2	1	1	2	2	0	1	0	1	2	2	0	0
chr6:14523508-14523822	0	0	0	0	0	0	0	0	0	1	0	0	0	0	0	0	0
chr6:147874672-147877946	0	0	2	0	0	0	0	0	0	0	0	0	0	2	0	0	0
chr6:148920230-148920224	0	0	0	0	0	0	0	0	0	0	0	0	1	0	0	0	0
chr6:153108721-153108701	0	0	0	0	0	0	0	0	0	0	0	0	0	0	1	0	0
chr6:154142293-154142280	0	1	0	0	1	0	0	0	0	0	0	0	0	0	0	0	0
chr6:155170223-155170221	0	0	0	0	0	0	1	0	0	0	0	1	1	0	0	1	0
chr6:155760089-155760092	1	1	2	1	2	2	2	0	2	2	2	2	0	0	0	1	0
chr6:157213176-157213167	1	0	2	2	0	2	0	0	0	2	0	2	2	2	0	2	2
chr6:158102507-158102505	1	0	1	0	1	0	1	0	0	0	0	0	0	0	0	0	0
chr6:158262948-158262949	1	2	1	1	0	2	0	0	0	2	2	0	0	0	0	1	1
chr6:160507360-160507361	0	2	2	0	0	0	0	0	0	0	0	1	1	1	0	1	0
chr6:160785696-160785918	1	0	0	1	0	2	0	0	0	0	1	2	0	1	2	0	2
chr6:160855997-160856015	0	0	0	0	0	0	0	0	0	0	0	0	1	0	0	0	0
chr6:163331476-163331445	0	0	0	1	1	0	0	0	0	0	1	0	0	0	0	0	0
chr6:163898864-163898865	0	0	0	0	0	0	0	2	2	0	0	0	0	0	1	0	0
chr6:166285511-166285979	0	0	0	0	0	0	0	0	0	0	2	1	0	0	0	0	0
chr6:166783856-166784685	0	0	0	1	0	0	2	1	0	0	0	0	2	0	0	0	0
chr6:166997831-166997615	1	0	1	0	1	0	0	0	0	0	0	0	0	0	0	0	0
chr6:167671878-167671838	0	0	0	0	0	0	0	0	0	0	0	0	0	0	0	1	0
chr6:167686987-167686986	2	2	2	2	1	2	0	0	0	2	2	2	0	2	0	2	2
chr6:168239143-168240300	0	0	0	0	0	0	1	0	0	0	0	0	0	1	0	0	2
chr6:168914396-168914323	1	0	2	2	0	0	0	0	0	0	0	0	0	0	0	0	0
chr6:169883603-169883672	0	0	0	0	0	0	0	2	0	0	0	0	0	0	0	1	0
chr6:21637615-21637801	0	0	0	0	0	0	0	0	0	0	0	0	1	0	0	0	0
chr6:23602991-23602993	0	0	0	0	0	0	0	0	0	0	0	1	0	0	0	0	0
chr6:2384276-2384274	0	0	0	0	1	0	0	1	0	0	0	0	0	0	0	1	1
chr6:24053992-24054015	0	0	0	0	2	0	0	0	0	0	0	0	0	0	0	0	0
chr6:24649036-24648868	1	1	1	0	0	2	1	1	0	0	2	0	0	1	2	2	0
chr6:24683775-24683760	0	0	0	0	0	0	1	0	0	0	0	0	0	1	0	2	0
chr6:26043074-26043036	0	2	2	2	2	2	2	2	2	2	2	2	2	2	2	0	2
chr6:27715738-27715736	0	0	1	2	0	0	2	2	0	0	0	0	2	1	0	0	2
chr6:28176186-28176185	1	0	0	2	0	2	2	2	1	1	1	2	2	2	0	2	1
chr6:34373339-34373343	0	0	1	0	1	0	0	0	0	1	1	0	1	1	0	0	1
chr6:35714312-35714256	2	2	1	0	0	2	0	0	0	0	2	2	2	2	2	0	0
chr6:36429260-36429254	2	2	1	1	1	2	1	2	2	1	0	2	1	1	1	2	1
chr6:41931119-41931132	1	1	0	0	0	0	2	1	0	0	0	0	1	0	0	0	0
chr6:42919815-42919784	2	2	2	2	2	2	2	2	2	2	2	2	2	1	2	2	2
chr6:45979715-45979952	0	0	0	0	0	2	0	0	0	0	0	0	0	0	0	0	0
chr6:47466495-47466539	2	2	2	2	2	2	2	2	2	2	2	1	1	2	2	2	2
chr6:49922051-49922033	0	0	0	0	0	2	0	0	0	0	0	0	0	0	0	0	0
chr6:52826658-52826661	2	2	0	2	0	0	2	0	0	2	0	2	2	0	0	0	2
chr6:5348529-5348528	1	1	2	2	2	1	2	2	0	0	2	1	2	1	2	0	1
chr6:61984502-61984531	0	0	0	0	0	0	0	0	0	0	0	0	0	0	0	0	1
chr6:63126779-63126781	0	0	0	0	0	0	0	1	0	0	0	1	0	0	0	0	0
chr6:64290970-64290967	0	0	1	0	1	0	0	2	0	0	0	0	0	0	2	0	0
chr6:67072270-67072270	0	0	0	0	0	0	0	2	0	0	0	0	2	1	2	0	1
chr6:69816453-69816454	0	0	2	2	2	2	2	0	2	2	0	1	2	0	0	1	1
chr6:73506934-73506847	2	0	2	2	1	2	2	0	2	2	1	1	2	2	2	2	2
chr6:73563844-73563810	2	0	0	0	0	2	0	2	0	0	0	2	2	2	0	2	2
chr6:77270354-77270933	0	2	0	0	0	2	0	0	0	0	0	1	0	2	0	0	2
chr6:79375188-79375186	0	0	0	0	0	0	0	1	1	0	0	0	0	0	0	0	0
chr6:79901555-79901556	2	2	2	2	2	2	2	1	2	2	2	0	2	2	2	2	2
chr6:81497586-81497587	0	0	0	0	0	0	0	0	0	0	0	0	0	0	0	0	1
chr6:82260011-82259929	0	0	0	0	0	0	0	0	0	2	0	0	0	0	2	0	0
chr6:85375629-85375639	1	2	0	1	0	0	0	0	0	1	0	0	0	2	1	0	1
chr6:87332725-87332724	0	1	0	0	2	0	1	0	1	1	2	2	2	0	1	2	1
chr6:87507828-87507833	2	1	0	0	0	0	0	0	0	0	0	0	0	0	1	0	0
chr6:91679325-91679326	0	0	0	0	0	0	0	0	0	0	0	1	0	0	0	0	0
chr6:92447048-92447045	0	1	2	0	0	0	2	0	0	1	0	1	1	0	0	0	0
chr6:94054994-94054994	0	2	2	2	2	2	2	2	2	2	2	2	2	2	2	2	2
chr6:99487639-99487518	0	0	0	0	0	0	0	0	0	0	0	0	0	2	0	0	0
chr6:9988680-9988680	0	1	2	1	2	1	2	1	1	1	1	2	1	2	1	1	1
chr7:101191965-101191941	2	2	2	2	2	2	2	2	2	2	2	2	2	0	0	2	2
chr7:101716755-101716724	2	2	2	2	2	2	2	0	2	0	2	0	2	2	2	0	2
chr7:102260377-102260344	0	2	0	2	2	2	2	0	0	2	1	0	0	2	2	0	0
chr7:102260377-102260747	0	0	0	0	0	0	0	0	0	0	0	1	0	0	0	0	0
chr7:102932561-102932561	2	2	1	1	2	2	1	2	2	2	2	2	2	2	2	2	2
chr7:105444566-105444488	0	0	0	0	0	0	0	0	0	0	0	0	0	2	0	0	0
chr7:107730143-107730103	2	2	0	0	0	0	0	0	0	0	0	2	0	0	0	2	0
chr7:111195775-111195768	2	2	2	2	2	2	2	2	2	2	2	2	2	2	2	2	2
chr7:113339572-113339567	2	1	1	1	1	0	1	0	0	2	1	0	0	0	0	0	1
chr7:113714286-113714288	1	0	0	1	0	0	0	0	0	0	0	0	0	0	0	0	0
chr7:114888913-114888987	0	0	0	0	0	0	0	0	0	0	0	0	1	0	0	0	0
chr7:1171731-1172377	0	0	0	0	0	1	0	0	0	0	0	0	0	0	0	0	0
chr7:118668422-118668423	0	0	0	0	0	0	0	0	0	0	0	0	0	0	2	0	0
chr7:120983395-120983396	0	0	0	0	0	0	0	0	0	0	0	2	0	2	0	0	0
chr7:12157564-12160288	0	1	0	0	0	0	0	0	0	0	0	0	0	0	0	0	0
chr7:12295415-12295414	0	0	1	0	0	0	2	2	0	0	0	1	1	0	1	0	0
chr7:124426023-124426023	2	2	2	2	2	2	2	2	2	2	2	1	0	2	1	2	2
chr7:125239057-125239057	1	2	1	0	2	1	2	1	1	1	2	2	1	2	1	2	1
chr7:125623996-125624153	0	0	1	0	0	0	1	0	0	0	0	0	1	0	0	0	0
chr7:125624166-125624153	1	2	1	1	2	2	0	1	2	2	1	0	1	1	1	1	2
chr7:126510649-126510648	2	1	2	0	1	0	2	2	2	1	0	2	2	1	2	1	1
chr7:128797935-128798266	0	0	0	0	0	0	0	0	2	0	0	0	0	0	0	0	0
chr7:128798371-128798266	2	2	1	2	2	2	0	0	0	2	2	2	2	2	1	2	2
chr7:129793634-129793634	0	0	0	0	0	0	0	1	0	0	0	0	0	1	2	0	0
chr7:133151419-133151697	0	0	0	0	1	0	0	0	0	0	0	0	0	1	0	0	0
chr7:135673402-135673418	0	0	0	0	0	0	1	1	0	0	0	0	0	0	0	0	1
chr7:136741730-136741736	0	0	0	0	0	1	0	0	0	0	0	0	0	0	0	0	0
chr7:137566954-137566959	0	0	1	0	0	0	2	1	0	2	1	1	2	0	0	0	0
chr7:138650793-138650778	2	2	2	2	2	2	2	2	2	2	2	2	2	2	2	2	2
chr7:141502243-141502242	0	0	0	0	0	1	1	0	0	0	0	1	0	0	0	0	0
chr7:144646107-144646126	0	0	0	0	0	1	2	2	0	0	0	1	2	0	0	0	0
chr7:145737026-145737348	1	1	0	0	0	0	0	2	0	0	0	2	1	0	0	1	1
chr7:14635304-14635301	0	0	2	0	1	0	0	0	2	0	1	0	0	0	1	0	0
chr7:147062159-147061565	0	0	0	0	0	2	0	0	0	0	0	0	0	0	0	0	0
chr7:14768516-14768516	0	0	0	0	0	0	0	0	0	0	0	1	0	0	0	0	0
chr7:148403074-148403080	1	0	0	0	0	0	0	0	1	0	0	0	0	0	0	0	0
chr7:151821053-151821008	0	0	0	0	0	0	1	0	0	0	0	0	0	0	0	0	1
chr7:152523412-152523410	2	0	1	0	2	2	1	2	2	2	1	1	2	2	1	2	1
chr7:156331399-156331796	1	0	0	0	1	0	0	0	0	1	0	0	0	0	0	1	0
chr7:156331911-156331796	1	0	0	0	1	2	1	0	0	1	0	0	0	2	0	1	0
chr7:156331911-156332004	0	0	0	0	0	0	0	1	0	0	0	0	0	0	0	0	0
chr7:156959338-156959338	0	0	0	0	0	0	0	0	0	0	0	0	0	0	0	0	1
chr7:158387575-158387516	0	0	0	0	0	0	0	0	0	2	0	0	0	0	0	0	0
chr7:158469120-158468950	0	0	0	0	1	0	0	0	0	0	0	0	0	0	0	0	0
chr7:158637572-158637511	0	0	0	0	0	0	0	0	0	0	0	0	0	0	0	0	2
chr7:158730584-158730509	0	0	0	0	0	0	0	0	0	0	0	0	2	0	0	2	0
chr7:16708103-16708072	0	0	1	0	0	1	1	2	0	0	2	2	1	1	1	2	0
chr7:18786468-18786586	0	0	0	0	0	0	0	0	0	0	0	0	0	0	0	0	2
chr7:19478699-19478705	2	2	0	2	0	2	2	1	2	2	2	2	2	2	0	2	2
chr7:19814030-19814035	2	2	2	2	2	2	2	2	2	2	2	2	2	2	2	2	2
chr7:21917949-21917947	0	0	2	1	1	1	2	0	0	1	2	2	0	1	1	0	0
chr7:22841723-22841685	2	2	2	1	2	2	2	2	0	2	2	2	2	2	2	2	2
chr7:2515070-2515049	0	0	0	0	0	0	0	0	0	0	0	2	0	0	0	0	0
chr7:25160257-25160261	0	2	0	0	0	0	0	0	0	0	0	0	0	1	0	0	1
chr7:26860859-26860852	2	2	2	1	2	1	2	2	2	2	0	2	2	2	2	2	2
chr7:27765075-27765042	2	2	2	1	2	2	2	2	2	2	2	2	2	2	0	0	2
chr7:2972458-2972462	0	0	0	0	0	0	1	0	0	0	0	1	1	0	1	0	0
chr7:31657166-31657167	2	2	2	2	2	2	2	2	2	2	2	2	2	2	2	2	2
chr7:32265993-32265992	0	1	0	1	0	0	0	0	2	0	0	0	0	0	0	1	2
chr7:32614568-32614571	2	2	1	2	2	1	1	0	1	2	2	1	1	2	2	0	2
chr7:3522969-3522968	0	2	1	2	1	2	1	2	1	1	1	1	2	2	1	2	1
chr7:357331-357206	0	0	0	0	0	0	0	0	0	0	0	0	0	0	0	0	1
chr7:36957526-36957316	0	0	0	0	0	0	0	0	0	0	0	0	2	0	0	0	0
chr7:38320503-38320502	0	0	0	1	0	1	1	1	0	0	0	0	0	1	2	0	0
chr7:38720115-38720485	0	0	1	0	0	0	0	0	1	0	0	0	0	0	0	0	1
chr7:42522821-42522964	0	0	0	0	0	0	2	0	0	0	0	0	0	0	0	0	0
chr7:43319350-43319108	0	0	0	0	0	0	0	0	0	0	2	0	0	0	0	0	0
chr7:46243350-46243409	1	0	0	0	0	0	0	0	0	0	0	0	0	0	0	0	0
chr7:464650-464651	0	0	0	0	0	0	0	0	0	0	0	0	0	1	0	0	0
chr7:46865077-46865061	2	0	0	2	0	2	0	0	0	0	0	0	1	0	0	0	2
chr7:47652448-47652447	2	0	2	0	0	0	0	0	2	0	0	2	2	1	0	0	0
chr7:48481582-48481582	0	1	2	1	1	0	0	0	0	1	2	0	1	1	0	2	0
chr7:51606611-51606626	1	1	1	0	0	2	0	2	2	1	0	0	1	1	1	0	2
chr7:57345974-57345974	0	0	0	0	0	0	1	0	0	0	0	0	0	0	0	0	0
chr7:6065457-6065399	1	0	0	1	2	1	2	0	0	1	2	1	0	1	2	0	2
chr7:60919409-60919633	0	0	0	0	0	0	0	0	0	0	0	0	0	0	2	0	0
chr7:61025758-61027196	0	0	0	0	0	0	2	0	0	0	0	2	0	0	0	0	0
chr7:62442317-62442305	1	0	0	0	0	0	0	0	0	2	0	0	0	0	0	0	0
chr7:63982028-63982028	0	0	1	0	1	0	0	0	0	1	0	0	0	1	0	0	0
chr7:64357847-64357845	2	2	0	1	1	0	2	2	0	2	1	2	2	2	1	0	1
chr7:64510845-64510954	0	0	0	0	0	2	0	0	0	0	0	0	0	0	0	0	0
chr7:65436380-65436373	0	0	0	0	0	0	0	0	0	0	0	1	0	0	0	0	0
chr7:65488997-65489040	0	0	0	0	0	0	0	0	0	1	0	0	0	0	0	0	0
chr7:65489144-65489040	0	0	0	0	0	0	0	0	0	1	0	0	0	0	0	0	0
chr7:66100490-66101250	2	0	0	0	0	0	0	0	0	0	0	0	0	0	0	0	0
chr7:66793680-66793680	1	0	0	0	0	1	0	1	2	0	0	0	0	0	0	0	0
chr7:68761514-68761512	2	2	0	2	2	2	2	2	2	2	2	2	2	2	2	2	2
chr7:70578121-70577863	0	0	0	0	0	0	0	0	0	1	0	0	0	0	0	0	0
chr7:73578791-73578777	2	2	1	1	2	2	2	2	2	2	2	2	2	2	2	2	2
chr7:75058095-75058099	2	2	1	1	2	2	2	2	2	2	2	2	2	2	2	2	2
chr7:81066090-81065991	0	2	2	1	2	2	2	0	0	1	1	2	2	0	0	2	1
chr7:81254970-81255228	0	0	0	0	0	0	0	0	0	0	1	0	0	0	0	0	0
chr7:81796306-81796304	0	0	0	0	0	0	1	0	0	0	0	0	0	0	0	0	0
chr7:8332682-8332681	1	2	1	1	2	2	1	2	0	2	2	2	2	1	0	2	0
chr7:8384534-8384402	0	0	0	0	0	0	0	0	0	0	2	0	0	0	0	0	0
chr7:84167056-84167060	0	0	1	1	2	2	0	0	0	1	2	1	0	0	0	2	1
chr7:84961107-84961108	0	1	1	2	1	0	0	1	1	2	1	0	0	2	1	0	2
chr7:85460303-85460583	0	0	0	0	0	0	2	0	0	0	0	0	0	0	0	0	0
chr7:8623684-8623672	1	0	0	0	0	0	2	1	1	0	0	1	2	0	1	1	0
chr7:86864076-86864086	0	0	0	0	0	0	0	0	0	0	0	0	1	0	0	0	0
chr7:87936199-87936200	0	0	0	0	0	0	0	0	0	0	0	1	0	0	0	0	0
chr7:88110882-88110806	2	2	2	2	2	2	2	2	2	2	2	2	2	2	2	2	2
chr7:88444262-88444232	2	2	0	0	2	0	0	2	2	2	2	0	0	0	2	2	0
chr7:89506669-89506668	1	1	0	0	1	0	1	0	1	0	0	0	0	0	0	0	0
chr7:89850578-89850540	0	2	0	0	2	1	2	2	1	1	1	0	0	0	2	0	1
chr7:9051188-9051328	2	2	1	1	2	0	1	2	1	0	2	0	2	1	2	2	2
chr7:92552153-92552122	2	2	2	2	2	2	2	2	2	2	2	0	2	0	2	1	2
chr7:930077-930465	0	0	0	0	0	0	0	0	0	0	0	0	0	2	0	0	0
chr7:930493-930465	0	0	0	0	0	2	0	0	0	0	0	0	1	0	0	0	0
chr7:94275729-94275729	0	0	0	0	0	1	0	0	0	0	0	0	0	1	0	1	0
chr7:9452908-9452908	0	0	0	0	0	0	1	0	0	0	0	0	1	0	0	0	0
chr7:98309994-98309885	0	0	0	0	0	0	0	0	0	0	0	0	1	0	0	0	0
chr7:98453784-98453584	0	0	0	0	0	0	0	2	0	0	0	0	0	0	0	0	0
chr7:99219897-99219897	0	0	0	2	0	0	0	0	0	0	0	0	0	0	0	0	0
chr7:99549043-99549191	0	0	2	0	2	0	0	0	2	0	0	0	0	0	0	0	0
chr8:10149871-10149872	0	0	2	0	0	2	0	0	0	0	0	0	0	0	0	0	0
chr8:102423361-102423790	0	0	0	0	0	2	0	2	0	2	2	0	2	2	0	2	0
chr8:102541898-102541901	2	1	2	1	0	2	2	0	0	1	2	0	0	0	0	0	1
chr8:102867906-102867904	1	0	1	1	0	0	0	0	0	0	1	0	1	1	1	1	1
chr8:103978362-103978361	1	0	0	0	0	0	0	0	0	0	0	0	0	0	0	1	0
chr8:106021859-106022234	0	0	0	0	0	0	0	2	0	0	0	0	0	0	2	0	0
chr8:115398732-115398726	2	0	0	0	0	0	0	0	0	0	2	0	0	2	0	2	1
chr8:116750288-116749855	0	2	2	2	0	2	2	2	1	2	0	0	2	0	2	0	2
chr8:116844671-116844675	0	0	0	0	0	1	0	0	0	0	0	0	0	0	1	0	0
chr8:121651145-121651475	0	0	2	0	0	2	1	0	0	0	0	1	0	1	0	2	0
chr8:123173515-123173420	0	1	0	0	0	0	1	0	0	0	0	2	0	0	0	0	0
chr8:129745802-129745809	0	0	1	1	1	0	1	1	0	0	0	1	1	0	2	1	0
chr8:132908423-132908423	0	0	1	2	2	0	0	0	2	0	0	0	0	2	0	1	0
chr8:133402955-133402996	0	0	0	0	0	0	0	0	0	0	0	0	2	0	0	0	0
chr8:133729267-133729211	0	0	0	0	2	0	0	0	0	0	0	0	0	0	0	0	0
chr8:13384511-13384427	0	0	0	1	0	0	0	0	0	0	0	2	0	0	0	0	0
chr8:133853168-133853168	0	0	0	0	0	0	1	0	0	0	0	1	1	0	0	0	0
chr8:135190798-135190796	2	1	2	2	2	2	1	2	2	2	1	1	2	1	2	0	1
chr8:136026912-136026908	2	2	2	2	2	2	2	2	2	2	2	0	2	1	2	2	2
chr8:137320669-137320687	0	0	0	1	0	1	2	2	0	0	1	1	2	0	2	1	0
chr8:139157950-139157949	2	2	0	0	2	2	2	2	2	2	2	2	2	1	0	2	1
chr8:139491744-139491767	0	0	0	0	0	0	0	0	0	0	0	0	0	0	0	0	2
chr8:140037626-140037952	0	0	0	0	0	0	0	0	0	0	0	0	0	0	0	2	0
chr8:141415662-141415778	0	0	2	0	0	2	0	0	0	0	2	2	0	0	2	0	0
chr8:141468438-141468451	0	0	0	0	0	0	0	1	0	0	0	1	1	0	0	0	2
chr8:142432223-142432236	0	0	0	0	0	0	0	0	0	0	0	0	0	0	0	0	2
chr8:143711661-143711694	0	0	0	0	0	0	0	0	0	0	0	1	0	0	0	0	0
chr8:143988262-143988243	0	0	0	2	0	0	2	0	0	0	0	0	0	0	2	0	0
chr8:144021102-144022279	0	0	2	0	0	0	0	0	0	2	2	0	1	0	0	0	1
chr8:144125955-144125739	0	0	0	0	1	0	0	0	0	0	0	0	0	0	0	0	0
chr8:144126938-144126924	0	0	0	0	0	0	0	0	0	0	1	0	0	0	0	0	0
chr8:144346793-144347174	0	0	0	0	0	0	0	0	2	0	0	0	0	2	0	0	0
chr8:17011256-17011260	0	0	0	0	0	0	2	1	2	2	0	1	2	1	0	0	1
chr8:17796330-17796249	2	2	2	2	2	2	2	2	2	2	2	2	2	2	2	2	2
chr8:18419830-18419837	0	0	0	0	0	0	1	0	0	0	0	0	0	0	0	0	0
chr8:1912540-1912521	2	0	0	0	0	1	0	0	1	0	0	0	0	0	0	0	0
chr8:20847774-20847775	0	2	0	0	0	0	1	1	1	0	1	0	0	0	0	0	1
chr8:2521647-2521650	0	0	0	0	0	0	0	1	0	0	0	0	0	0	0	0	0
chr8:26054816-26054859	1	0	0	0	0	1	0	0	0	0	0	0	0	1	0	0	1
chr8:26310248-26309999	2	2	2	2	2	2	2	2	2	2	2	2	2	0	2	2	2
chr8:27438465-27438463	2	1	1	2	1	0	2	2	2	0	1	2	2	2	2	2	1
chr8:2777273-2777252	0	0	0	0	0	0	2	0	0	2	0	0	0	0	0	0	0
chr8:2777273-2777436	0	0	0	0	0	0	0	0	0	0	0	1	0	0	0	0	0
chr8:28556689-28556699	0	0	1	0	0	0	0	0	0	0	0	0	0	0	0	0	0
chr8:28960221-28960220	0	0	0	0	0	0	1	0	0	0	0	0	0	0	0	0	0
chr8:29760939-29760948	0	0	0	0	0	0	0	1	0	0	0	0	1	0	0	0	0
chr8:30738548-30740442	0	0	0	1	0	0	0	0	0	0	0	0	0	0	0	0	0
chr8:30740468-30740442	2	1	2	0	2	2	0	2	2	2	2	0	2	2	0	2	2
chr8:33931473-33931475	0	0	1	0	0	1	0	0	0	2	0	0	0	0	0	0	0
chr8:34444137-34444008	0	0	0	0	0	0	0	0	0	0	2	0	2	0	2	0	0
chr8:36525223-36525570	0	0	0	0	0	0	1	1	0	1	0	1	0	0	1	0	1
chr8:37645436-37645401	2	2	2	2	2	2	2	2	2	2	2	2	2	2	2	2	2
chr8:38918127-38918528	0	0	0	0	0	0	0	0	0	0	0	0	2	0	0	0	0
chr8:42884982-42884901	2	2	2	2	2	2	2	2	2	2	2	2	2	2	2	2	2
chr8:47981109-47981001	2	2	2	2	0	2	2	2	2	2	0	2	2	2	0	2	2
chr8:48174023-48174008	2	2	0	0	1	0	0	0	0	2	2	0	0	0	0	2	0
chr8:49713404-49713404	0	2	2	2	2	2	1	2	2	2	2	0	1	2	2	2	2
chr8:51428964-51428972	1	1	2	2	1	2	0	1	2	2	1	2	0	1	1	1	1
chr8:51790814-51790812	2	2	1	2	2	2	0	0	2	0	1	0	0	2	1	0	2
chr8:53253013-53252989	1	0	0	1	0	1	1	2	1	1	2	1	1	0	1	1	2
chr8:55744303-55744311	2	0	2	2	2	2	2	1	2	2	2	2	0	2	2	2	2
chr8:60775363-60775367	2	1	0	0	0	2	0	0	0	2	0	0	0	0	0	1	2
chr8:61213323-61213321	0	1	0	0	0	0	1	0	1	0	0	0	1	2	1	1	1
chr8:61213323-61215699	0	0	0	0	0	0	0	0	0	0	0	1	0	0	0	0	0
chr8:61984638-61984814	0	0	0	0	0	0	0	0	0	0	1	0	0	1	0	0	0
chr8:62792529-62792530	2	1	2	2	1	0	1	2	2	2	1	1	2	0	2	2	2
chr8:65040539-65040543	1	0	0	0	2	2	2	2	2	1	2	2	1	1	1	1	1
chr8:65922453-65922417	0	0	0	0	0	0	1	0	0	0	0	0	1	0	0	0	0
chr8:66772155-66772128	2	1	2	2	2	2	0	1	2	2	2	2	2	2	1	2	2
chr8:66911674-66911612	0	0	0	0	0	0	0	0	0	0	0	0	1	0	0	0	0
chr8:69160400-69160376	0	2	2	2	2	0	2	2	2	2	0	2	2	0	2	2	0
chr8:69160400-69160561	2	0	0	0	0	0	0	0	0	0	0	0	0	0	0	0	2
chr8:72111387-72111630	2	0	2	0	2	1	1	0	0	2	1	0	1	2	1	0	0
chr8:73067607-73067664	0	0	0	0	2	2	2	2	0	0	2	0	0	0	0	0	0
chr8:73067670-73067664	2	2	2	2	0	0	0	0	0	2	0	0	2	2	0	2	2
chr8:75858541-75858556	0	2	0	0	0	0	0	0	0	0	0	0	0	0	0	0	0
chr8:80959546-80959624	2	0	1	0	1	1	0	0	0	0	1	0	1	1	0	1	0
chr8:81791899-81791708	0	0	0	0	1	0	0	0	0	0	0	0	0	0	0	0	0
chr8:81794017-81794036	0	1	0	0	0	0	0	0	0	1	0	0	1	2	0	1	0
chr8:87256708-87256706	0	0	0	1	0	0	1	0	2	0	0	1	1	0	0	0	0
chr8:93653504-93654292	0	0	0	0	0	0	0	0	0	0	0	1	2	1	0	0	1
chr8:93654296-93654292	0	0	0	0	0	0	0	1	0	0	0	0	0	0	0	0	0
chr8:94695714-94695716	0	0	0	0	0	0	0	1	0	0	0	0	0	0	0	0	0
chr8:96573338-96573338	2	2	0	2	2	2	2	2	2	2	1	2	1	1	2	2	2
chr9:101551618-101551617	0	1	0	0	1	0	0	0	0	1	0	2	1	0	0	1	1
chr9:101617147-101616919	0	0	0	0	0	0	2	2	0	0	0	0	0	0	0	0	0
chr9:101628926-101628925	0	0	0	0	0	0	0	0	0	0	0	1	0	0	0	0	0
chr9:1045116-1045134	2	0	2	1	0	0	2	2	0	1	1	0	2	1	1	1	2
chr9:105087642-105087899	0	0	0	0	0	1	0	0	0	0	0	0	1	0	0	0	2
chr9:105658380-105658381	0	1	1	2	1	2	2	2	2	2	1	2	2	1	2	1	1
chr9:105887973-105887977	2	1	2	2	2	2	2	2	0	2	2	2	2	2	2	2	1
chr9:106144339-106144336	0	2	2	1	0	0	0	1	0	0	1	0	1	1	0	1	1
chr9:107388994-107389000	0	0	1	1	0	1	1	1	0	0	0	0	1	0	0	0	0
chr9:109524282-109524407	2	0	2	2	2	2	2	2	2	2	1	1	1	1	1	0	0
chr9:117066310-117066038	0	0	0	0	0	1	0	0	0	0	0	0	0	0	0	0	0
chr9:1182506-1182506	0	0	0	0	0	0	0	0	0	0	0	0	2	0	0	0	0
chr9:119887288-119887340	0	0	0	0	0	0	0	0	0	0	0	0	2	0	0	0	0
chr9:122718207-122718207	0	0	0	1	0	0	1	0	0	0	0	0	1	0	0	0	0
chr9:124088199-124088200	0	1	0	0	2	1	0	0	0	0	0	0	0	1	0	0	1
chr9:125814047-125814026	0	2	2	2	2	0	2	0	0	2	2	0	0	2	2	0	0
chr9:127408233-127408234	1	0	0	0	0	2	0	0	0	0	0	0	0	0	0	0	0
chr9:127408307-127408234	0	0	0	1	0	0	0	0	0	0	0	0	0	0	0	0	0
chr9:132883702-132883704	0	0	0	0	1	0	0	0	0	1	1	1	0	0	0	0	0
chr9:133588678-133588593	0	2	2	0	0	1	0	0	0	1	1	2	0	0	0	1	2
chr9:133588678-133590125	0	0	0	0	0	0	0	0	0	0	1	0	0	0	0	0	0
chr9:13424327-13424323	0	0	1	0	1	0	1	1	0	1	0	1	1	1	0	1	1
chr9:134388235-134388287	0	0	0	0	0	0	0	0	0	0	1	0	0	0	0	0	0
chr9:135350252-135350122	2	2	2	0	0	2	0	0	2	0	2	0	2	0	0	2	2
chr9:137669336-137669344	0	0	0	0	0	0	0	0	0	0	2	0	0	0	0	0	0
chr9:19671056-19671060	0	1	2	2	2	1	0	0	1	2	2	0	0	2	1	0	1
chr9:27084911-27084783	0	0	0	1	0	0	0	0	0	0	0	0	0	0	0	0	0
chr9:29501540-29501538	0	0	0	0	0	0	1	0	0	0	0	0	0	0	0	0	0
chr9:29730694-29730692	0	2	1	2	2	2	0	2	2	0	2	2	0	2	1	1	1
chr9:29877652-29877648	0	2	0	1	1	2	0	0	0	1	2	0	0	1	1	1	1
chr9:29877652-29878457	0	0	0	0	0	0	0	1	0	0	0	0	0	0	0	0	0
chr9:30273859-30273899	0	0	2	0	0	0	0	0	0	0	0	0	0	0	0	0	0
chr9:32818844-32818848	2	2	2	2	2	2	2	2	2	2	2	2	1	2	2	2	2
chr9:32883288-32883292	2	1	2	2	2	1	0	0	0	1	0	0	0	1	1	2	0
chr9:33969660-33969649	0	1	0	0	0	0	0	0	0	0	0	0	0	0	0	0	0
chr9:36133040-36133052	0	0	0	0	0	0	0	0	2	0	0	0	0	0	0	0	0
chr9:36467121-36466978	2	2	2	2	2	2	2	2	0	2	2	2	2	2	2	0	2
chr9:38729147-38729146	0	0	0	0	0	0	2	0	0	0	0	0	0	0	0	0	0
chr9:38750378-38750734	0	0	0	0	0	0	0	0	0	0	0	0	0	0	0	0	1
chr9:38750737-38750734	0	2	1	0	2	0	0	0	0	0	1	0	0	2	0	2	1
chr9:467673-467578	0	0	0	0	0	0	1	2	0	0	0	2	2	1	0	0	0
chr9:6382426-6387423	0	0	0	0	0	0	0	0	0	0	0	0	2	0	0	0	0
chr9:6727607-6727607	1	0	0	0	0	0	0	1	0	0	0	0	0	2	0	0	0
chr9:7214473-7214463	0	1	0	0	0	0	0	0	0	1	2	0	1	0	0	0	0
chr9:74283224-74283474	2	2	2	0	2	0	2	2	2	0	2	0	2	2	2	2	2
chr9:74972504-74972500	1	0	0	2	2	0	0	0	0	2	0	0	2	1	0	0	1
chr9:81431675-81431670	0	0	0	0	0	0	0	0	0	0	0	0	1	1	0	0	0
chr9:817722-817682	0	0	0	0	0	0	0	0	0	2	2	0	0	0	0	0	0
chr9:817722-818028	0	0	0	0	2	0	0	0	0	0	0	0	0	0	0	0	0
chr9:8219579-8219580	0	1	0	2	1	1	1	1	0	1	0	2	1	1	1	1	1
chr9:82574365-82574221	0	0	0	0	0	0	0	0	0	2	0	0	0	0	0	0	0
chr9:855055-854830	0	0	2	0	2	2	0	0	0	0	2	0	1	0	0	0	0
chr9:86999017-86999016	1	0	2	1	2	2	2	2	2	2	2	2	1	2	1	2	2
chr9:87867901-87867902	0	0	2	0	1	2	2	2	1	1	0	2	0	0	0	0	0
chr9:88200040-88199987	0	0	0	0	0	0	0	0	0	0	0	0	0	0	0	0	1
chr9:88659629-88659549	0	0	0	2	2	0	0	0	0	0	0	2	0	0	2	2	2
chr9:9008030-9008206	0	0	0	0	0	0	0	0	0	0	2	0	0	0	0	0	0
chr9:94562409-94562398	0	0	0	0	2	0	0	0	0	0	0	0	0	0	0	0	0
chr9:94687210-94686913	1	1	0	0	2	0	0	1	2	2	2	2	2	1	2	1	0
chr9:97237448-97237450	1	0	0	0	0	0	0	1	0	0	0	0	0	1	2	0	2
chr9:97913268-97913252	0	0	0	0	0	0	0	0	0	0	0	0	0	0	0	2	0
chr9:98595559-98595555	0	0	2	1	2	1	0	2	0	0	2	2	0	0	2	0	1
chrX:101138003-101137986	2	2	0	2	2	2	2	2	2	2	1	2	2	2	2	2	2
chrX:107623597-107623647	0	0	0	0	0	0	0	0	0	0	0	1	0	0	0	0	0
chrX:107949730-107949725	2	2	1	2	2	2	2	2	2	2	1	2	2	2	2	2	2
chrX:116021664-116021692	0	0	0	0	2	2	0	0	0	2	0	0	0	2	0	0	2
chrX:116356208-116356208	0	0	0	0	0	0	2	0	0	0	0	1	1	0	1	0	0
chrX:117350435-117350657	1	0	0	1	0	0	0	2	0	0	0	0	0	0	0	0	0
chrX:117350658-117350657	0	1	1	0	2	2	2	0	2	2	1	2	1	2	2	2	2
chrX:119950270-119950459	0	0	0	0	0	0	0	0	1	0	0	0	1	0	0	0	0
chrX:121724493-121724478	0	0	0	0	0	0	2	0	0	0	0	0	0	0	0	0	0
chrX:128469475-128469428	0	0	0	0	0	2	0	2	0	0	0	0	0	0	0	0	0
chrX:128611112-128611107	2	0	1	2	2	2	2	2	2	2	0	2	2	2	2	2	2
chrX:12924468-12924467	0	0	0	0	0	1	2	2	0	0	0	1	0	0	0	0	0
chrX:130011571-130011604	0	0	0	0	0	0	0	0	0	0	0	0	1	0	0	0	0
chrX:132259563-132259564	0	1	1	0	0	1	2	2	0	0	0	2	2	0	2	0	1
chrX:135012914-135012914	0	1	0	1	1	0	0	0	0	0	0	2	2	0	0	0	0
chrX:137010812-137010799	0	0	0	0	0	0	2	0	0	0	0	0	0	0	0	0	0
chrX:139503252-139504471	0	0	0	0	1	0	0	0	0	0	0	0	0	0	0	0	0
chrX:145338073-145338073	0	0	1	0	0	0	0	0	0	0	1	0	1	0	1	0	1
chrX:145915528-145915362	0	2	0	0	0	0	0	0	0	0	0	0	0	0	0	0	0
chrX:145990559-145990559	0	1	1	0	2	1	2	2	2	1	0	2	2	0	0	0	2
chrX:147556117-147556122	0	0	0	1	0	0	0	0	0	1	1	1	1	2	1	0	0
chrX:155075296-155075292	0	1	0	1	0	0	2	2	0	1	0	2	2	2	2	0	1
chrX:155257645-155257668	2	1	1	2	2	2	2	0	2	1	0	1	0	0	0	2	1
chrX:18020472-18020471	0	0	0	0	1	1	2	2	0	0	0	0	1	0	0	0	1
chrX:18868814-18868815	0	0	0	0	0	0	0	2	0	0	1	0	0	0	0	0	2
chrX:22975989-22975991	0	0	2	0	0	0	0	0	0	0	0	0	0	0	0	1	0
chrX:22977959-22977959	0	0	0	2	1	0	0	0	0	2	0	2	0	0	2	1	0
chrX:23529671-23530222	0	0	0	0	0	0	0	0	0	2	0	0	0	0	0	0	0
chrX:23621015-23621181	0	0	0	0	0	0	0	0	0	0	0	0	0	0	1	0	0
chrX:23982677-23982655	2	0	2	2	1	2	2	2	2	2	0	2	2	2	0	2	2
chrX:26434536-26434537	1	0	0	0	0	0	0	0	0	1	0	1	1	0	1	0	0
chrX:26877948-26877868	0	0	0	0	0	0	0	0	0	0	0	0	0	0	0	2	0
chrX:30115693-30115714	1	0	0	2	0	1	2	2	0	0	1	2	1	0	2	1	0
chrX:30644215-30644296	0	0	0	0	0	0	2	2	0	0	0	0	0	0	0	0	0
chrX:30644312-30644285	2	2	2	2	2	2	2	0	2	2	1	2	2	2	2	2	2
chrX:30772632-30772630	2	1	0	2	0	0	0	0	1	0	0	0	1	0	0	2	0
chrX:30810402-30810190	0	2	0	0	0	0	0	0	0	0	0	0	0	0	0	0	0
chrX:32704292-32704293	0	0	0	0	0	0	0	2	0	0	0	2	0	0	0	0	0
chrX:40048042-40048011	2	2	2	2	2	2	0	2	2	2	1	0	2	2	2	2	2
chrX:4067334-4068235	0	0	0	0	0	0	0	2	0	0	0	0	1	0	1	0	0
chrX:40946969-40946963	0	0	0	0	0	0	0	0	0	0	0	0	0	0	2	0	0
chrX:41507028-41507262	1	0	0	2	0	0	0	0	0	0	0	0	0	0	0	0	2
chrX:4241999-4241999	0	1	0	0	0	0	0	2	0	0	0	1	1	0	1	2	0
chrX:44489259-44489112	2	2	2	2	2	2	0	0	2	2	1	2	2	2	2	2	2
chrX:45121761-45121762	1	0	0	0	0	0	0	2	2	0	0	1	1	0	0	0	1
chrX:45218035-45218047	0	0	0	0	0	0	0	0	0	0	0	0	0	2	0	0	0
chrX:46497278-46497470	1	0	0	1	0	0	2	0	0	0	0	0	0	0	1	1	0
chrX:48671517-48671392	2	2	0	2	2	0	2	2	2	2	0	0	2	0	2	2	2
chrX:48672795-48672721	2	2	0	2	2	2	0	0	2	2	0	2	2	0	0	2	2
chrX:4990785-4990793	0	0	0	0	0	0	0	0	0	0	0	0	0	0	1	0	0
chrX:5047637-5047708	0	0	0	0	0	2	0	0	0	0	0	0	0	0	2	0	0
chrX:51048660-51048658	2	2	1	2	2	2	0	0	2	2	1	2	2	2	0	2	2
chrX:51414185-51414071	0	0	0	0	0	0	0	0	2	0	0	0	0	0	0	0	0
chrX:54534024-54534022	0	0	0	0	0	0	0	2	2	0	1	1	1	0	2	0	0
chrX:55652526-55652522	2	2	1	1	2	2	2	0	0	2	1	2	1	2	1	2	2
chrX:67762929-67762912	2	2	0	0	0	0	0	0	0	2	1	0	0	2	0	2	0
chrX:70226820-70226818	0	0	0	0	0	0	0	2	0	0	0	2	0	0	2	0	2
chrX:78202740-78202706	0	0	0	1	0	1	0	0	0	0	1	1	1	2	2	0	0
chrX:81542861-81542861	2	1	1	0	1	0	2	2	2	0	0	2	2	0	1	2	0
chrX:82440215-82440199	0	0	0	0	0	0	2	0	0	0	0	0	0	0	0	0	0
chrX:93441685-93441686	0	0	0	1	0	0	0	0	0	0	0	0	0	0	1	0	0
chrX:93519095-93519097	0	0	0	0	0	0	0	0	0	0	0	0	1	0	0	0	0
chrX:9389124-9388956	2	2	0	2	2	2	2	2	2	2	1	2	2	2	2	2	2
chrX:95056424-95056517	0	0	0	0	2	2	0	0	2	2	0	0	0	0	0	0	0
chrX:97670098-97670094	0	0	0	0	0	0	0	2	0	0	0	0	1	0	0	0	0
chrX:97740702-97740707	0	0	0	0	0	0	0	0	0	0	0	0	1	0	0	0	0
chrX:99134437-99134468	1	1	1	2	2	1	2	0	2	2	1	1	2	2	2	1	2
chrX:99698947-99698948	0	0	0	0	0	0	0	0	1	0	0	0	0	0	0	0	0
